# Supplementary material for: MePMe-seq: antibody-free simultaneous m6A and m5C mapping in mRNA by metabolic propargyl labeling and sequencing
Source: Nat Commun. 2023 Nov 7;14:7154. doi: 10.1038/s41467-023-42832-z (PMC10630376; doi:10.1038/s41467-023-42832-z)
Supplement: Supplementary file 5 — Supplementary data 3 [file 41467_2023_42832_MOESM5_ESM.xlsx]

## Sheet: ATLAS database results+label_se
Coordinates (hg38)						single nucleotide sites from m6A ATLAS
chr	start	end	strand	Gene	Ensembl_Gene_ID	31279658;GSE122948;miCLIP;HEK293T;Control	30867593;GSE121942;miCLIP;HepG2;Control	28920958;GSE98623;miCLIP;MOLM13;Control	26593424;GSE73405;miCLIP;HepG2;Control	26121403;GSE63753;miCLIP;HEK293;sysy_antinbody_CITS	26121403;GSE63753;miCLIP;HEK293;Control	31328227;GSE128699;miCLIP;HCT116;Control	miCLIP total	28637692;GSE86336;m6A-CLIP-seq;HeLa;Control	26404942;GSE71154;m6A-CLIP-seq;CD8T;Control	26404942;GSE71154;m6A-CLIP-seq;A549;Control	m6A-CLIP total	25491922;GSE54921;PA-m6A-seq;HeLa;Control	24981863;GSE54365;m6A-seq with improved protocol;A549;Control	31281898;GSE125240;m6A-REF-seq;brain;Control	31281898;GSE125240;m6A-REF-seq;HEK293;Control	31281898;GSE125240;m6A-REF-seq;kidney;Control	31281898;GSE125240;m6A-REF-seq;liver;Control	m6A-REF_seq total	31548708;GSE125780;DART-seq;HEK293T;Control	m6A_label_seq;HeLa;allyl_fed;rep1	m6A_label_seq;HeLa;allyl_fed_rep2	m6A-label-seq total		total studies found
chr11	65502805	65502805	+	MALAT1;TALAM1	ENSG00000251562	True		True	True	True	True	True	True	True	True	True	True			True		True	True	True						12
chr2	28799344	28799344	+	PPP1CB	ENSG00000213639	True		True		True	True	True	True		True	True	True		True	True	True	True	True	True						12
chr7	128769273	128769273	+	CALU	ENSG00000128595	True	True	True	True	True	True	True	True	True	True	True	True		True						True					12
chr12	112022795	112022795	+	ERP29	ENSG00000089248	True		True		True	True		True	True	True	True	True		True	True	True	True	True	True						12
chr9	19049964	19049964	+	RRAGA	ENSG00000155876	True		True		True	True	True	True		True	True	True			True	True	True	True	True		True		True		12
chr2	96271368	96271368	+	CIAO1	ENSG00000144021	True		True		True	True	True	True	True	True	True	True			True	True		True	True						11
chr3	184321572	184321572	+	EIF4G1	ENSG00000114867	True		True		True	True	True	True	True	True	True	True			True	True	True		True						11
chr4	6641044	6641044	+	MRFAP1	ENSG00000179010	True		True		True	True	True	True	True			True		True	True	True	True	True	True						11
chr7	100091814	100091814	+	COPS6	ENSG00000168090	True		True		True	True	True	True		True		True	True	True	True	True		True	True						11
chr11	65424408	65424408	+	NEAT1	ENSG00000245532	True		True	True		True	True	True		True	True	True			True	True	True	True	True						11
chr18	11851858	11851858	+	CHMP1B	ENSG00000255112	True		True			True	True	True	True	True	True	True			True		True		True		True	true	True		11
chr2	84906590	84906590	+	TMSB10	ENSG00000034510	True		True	True		True	True	True		True	True	True	True	True						True					10
chr11	65500175	65500175	+	MALAT1;TALAM1	ENSG00000251562	True		True	True	True	True	True	True	True	True	True	True	True												10
chr11	65500481	65500481	+	MALAT1;TALAM1	ENSG00000251562	True		True		True	True	True	True	True	True	True	True	True	True											10
chr19	12792837	12792837	+	JUNB	ENSG00000171223	True		True			True	True	True	True		True	True	True		True		True	True	True						10
chr19	49491827	49491827	+	RPL13AP5	ENSG00000142541	True		True	True	True	True	True	True	True	True	True	True	True												10
chr22	37806151	37806151	+	H1F0	ENSG00000189060	True	True			True	True	True	True		True		True			True	True	True	True	True						10
chr3	184334972	184334972	+	EIF4G1	ENSG00000114867	True		True		True	True	True	True	True	True	True	True	True	True											10
chr1	26170755	26170755	+	ZNF593	ENSG00000236782	True		True		True	True		True	True	True		True			True	True	True	True	True						10
chr11	63997522	63997522	+	OTUB1	ENSG00000167770	True				True	True	True	True	True			True	True	True		True	True	True	True						10
chr17	47622040	47622040	+	NPEPPS	ENSG00000263766	True		True	True			True	True	True	True	True	True		True	True	True			True						10
chr9	34242005	34242005	+	UBAP1	ENSG00000165006	True		True				True	True	True	True	True	True	True		True	True	True		True						10
chr10	46003345	46003345	-	TIMM23	ENSG00000138297	True		True			True	True	True		True		True		True	True	True	True	True	True						10
chr3	23962419	23962419	+	NR1D2	ENSG00000174738	True				True	True	True	True							True	True	True	True	True		True	true	True		10
chr7	5527743	5527743	-	ACTB	ENSG00000075624	True		True	True	True	True		True	True	True	True	True	True	True											10
chr1	54850697	54850697	-	DHCR24	ENSG00000116133	True		True			True		True	True	True		True	True	True	True	True		True	True						10
chr11	6477079	6477079	-	ARFIP2	ENSG00000132254	True		True			True		True	True	True		True	True		True	True	True	True	True						10
chr13	106544026	106544026	-	ARGLU1	ENSG00000134884	True	True	True	True	True	True		True	True	True	True	True	True												10
chr16	28842855	28842855	-	TUFM	ENSG00000178952	True		True		True	True		True	True		True	True		True	True	True	True		True						10
chr16	87832510	87832510	-	SLC7A5	ENSG00000103257	True		True			True		True	True	True		True	True	True	True	True	True		True						10
chr19	10486569	10486569	-	KEAP1	ENSG00000079999	True		True	True		True		True	True	True	True	True			True		True	True	True						10
chr2	38781871	38781871	+	GEMIN6	ENSG00000152147	True		True				True	True	True	True	True	True			True	True	True	True	True						10
chr22	28795202	28795202	-	XBP1	ENSG00000100219	True		True	True	True	True		True	True	True	True	True	True	True											10
chr6	75254041	75254041	-	TMEM30A	ENSG00000112697	True		True		True	True		True	True	True	True	True			True		True	True	True						10
chr6	85612736	85612736	-	SYNCRIP	ENSG00000135316	True		True	True	True			True	True	True		True			True	True	True	True	True						10
chr9	37588790	37588790	-	TOMM5	ENSG00000175768;ENSG00000255872	True		True	True	True			True	True	True	True	True			True	True	True		True						10
chr14	24193141	24193141	-	TM9SF1	ENSG00000100926;ENSG00000254692			True	True		True		True	True	True	True	True	True	True							True	true	True		10
chr15	49128000	49128000	-	COPS2	ENSG00000166200	True		True			True		True	True	True	True	True	True	True							True	true	True		10
chr16	69328838	69328838	-	COG8;PDF	ENSG00000213380;ENSG00000258429;ENSG00000272617	True		True					True		True	True	True			True	True	True	True	True		True	true	True		10
chr19	12943936	12943936	+	CALR	ENSG00000179218	True		True		True	True	True	True	True	True	True	True	True												9
chr1	12011803	12011803	+	MFN2	ENSG00000116688	True		True		True	True	True	True	True	True	True	True	True												9
chr1	201969651	201969651	+	TIMM17A	ENSG00000134375	True					True	True	True		True	True	True			True	True	True	True	True						9
chr1	224157891	224157891	+	FBXO28	ENSG00000143756	True		True			True	True	True		True	True	True			True	True	True		True						9
chr10	5906142	5906142	+	FBXO18	ENSG00000134452	True		True		True	True	True	True	True	True	True	True	True												9
chr10	72233169	72233169	+	ANAPC16	ENSG00000166295	True	True	True		True	True	True	True	True	True	True	True													9
chr15	43771249	43771249	+	PDIA3	ENSG00000167004	True		True	True	True	True	True	True	True	True		True		True											9
chr16	2519811	2519811	+	ATP6V0C	ENSG00000185883;ENSG00000260272	True		True			True	True	True	True			True	True		True	True	True		True						9
chr16	2766838	2766838	+	SRRM2	ENSG00000167978	True				True	True	True	True	True			True			True	True	True	True	True						9
chr2	54631490	54631490	+	SPTBN1	ENSG00000115306	True		True				True	True			True	True		True	True	True	True	True	True						9
chr2	70088592	70088592	+	PCBP1	ENSG00000169564	True		True	True		True	True	True	True	True		True	True	True											9
chr2	70088609	70088609	+	PCBP1	ENSG00000169564	True		True	True	True		True	True	True	True	True	True	True												9
chr8	127738657	127738657	+	MYC	ENSG00000136997	True		True		True	True	True	True	True	True	True	True	True												9
chr8	127740621	127740621	+	MYC	ENSG00000136997	True		True			True	True	True	True	True	True	True	True	True											9
chr1	36303992	36303992	+	THRAP3	ENSG00000054118	True		True		True		True	True	True	True	True	True		True	True				True						9
chr11	65500372	65500372	+	MALAT1;TALAM1	ENSG00000251562	True		True		True	True	True	True	True	True	True	True	True												9
chr14	22771622	22771622	+	OXA1L	ENSG00000155463	True		True	True	True		True	True	True	True	True	True		True											9
chr16	2763705	2763705	+	SRRM2	ENSG00000167978	True		True		True		True	True	True	True	True	True			True	True			True						9
chr16	21655273	21655273	+	METTL9	ENSG00000197006	True					True		True		True	True	True	True	True	True	True	True		True						9
chr20	36612225	36612225	+	C20orf24;TGIF2-C20orf24	ENSG00000101084;ENSG00000259399	True		True	True	True	True		True	True	True	True	True	True												9
chr3	49533045	49533045	+	DAG1	ENSG00000173402	True		True				True	True		True		True	True		True	True	True	True	True						9
chr3	128070475	128070475	+	SEC61A1	ENSG00000058262	True		True	True				True	True	True		True			True	True	True	True	True						9
chr3	169992894	169992894	+	SEC62	ENSG00000008952	True		True		True	True	True	True	True	True	True	True		True											9
chr5	66179047	66179047	+	SREK1	ENSG00000153914	True		True		True	True	True	True	True	True	True	True				True			True						9
chr5	133104426	133104426	+	HSPA4	ENSG00000170606	True		True		True		True	True	True	True		True			True		True	True	True						9
chr6	32980949	32980949	+	BRD2	ENSG00000204256	True		True		True	True	True	True	True	True	True	True	True												9
chr6	43029283	43029283	+	RRP36	ENSG00000124541	True		True		True	True		True		True	True	True		True		True	True		True						9
chr7	100037486	100037486	+	ZKSCAN1	ENSG00000106261	True		True			True		True	True	True		True			True	True	True	True	True						9
chr8	127740591	127740591	+	MYC	ENSG00000136997	True	True	True		True		True	True	True	True	True	True	True												9
chr1	234607417	234607417	-	IRF2BP2	ENSG00000168264	True	True	True		True	True		True	True	True		True	True	True											9
chr12	125025590	125025590	+	THRIL	ENSG00000184992	True				True	True	True	True	True	True		True	True								True	true	True		9
chr15	64155887	64155887	-	PPIB;SNX22	ENSG00000157734;ENSG00000166794	True		True		True	True		True	True	True	True	True	True	True											9
chr4	108034821	108034821	+	HADH	ENSG00000138796	True		True			True	True	True	True	True		True				True	True	True	True						9
chr6	118907604	118907604	+	ASF1A	ENSG00000111875	True		True	True		True	True	True	True	True	True	True	True												9
chr1	23310261	23310261	-	HNRNPR	ENSG00000125944	True		True		True			True	True	True		True			True	True	True	True	True						9
chr1	54851695	54851695	-	DHCR24	ENSG00000116133	True		True		True	True		True	True			True		True	True	True		True	True						9
chr1	112917645	112917645	-	SLC16A1	ENSG00000155380	True		True	True	True	True		True	True	True	True	True	True												9
chr1	149943956	149943956	-	OTUD7B	ENSG00000163113	True					True		True			True	True	True	True	True	True	True	True	True						9
chr10	43386811	43386811	-	HNRNPF	ENSG00000169813	True		True		True	True		True	True	True	True	True	True	True											9
chr14	73931754	73931754	+	ZNF410	ENSG00000258891	True		True		True	True	True	True		True		True	True								True	true	True		9
chr14	102086025	102086025	-	HSP90AA1	ENSG00000080824	True		True	True		True		True	True	True	True	True	True	True											9
chr16	2235690	2235690	+	E4F1	ENSG00000259780	True		True	True			True	True		True		True			True	True	True		True		True		True		9
chr17	42797884	42797884	-	COA3	ENSG00000183978	True		True	True		True		True	True			True			True	True	True	True	True						9
chr17	73285289	73285289	-	CDC42EP4	ENSG00000179604	True		True		True			True		True		True	True	True	True	True		True	True						9
chr17	82244563	82244563	-	CSNK1D	ENSG00000141551	True		True		True	True		True	True	True	True	True	True	True											9
chr19	3976468	3976468	-	MIR1268A	ENSG00000167658	True		True	True	True	True		True	True		True	True	True	True											9
chr19	6380247	6380247	-	GTF2F1	ENSG00000125651	True	True	True		True	True		True	True	True	True	True		True											9
chr2	74472075	74472075	-	MRPL53	ENSG00000135637;ENSG00000204822	True		True			True		True		True	True	True			True	True	True	True	True						9
chr3	47084111	47084111	-	SETD2	ENSG00000181555	True		True		True	True		True	True	True		True			True	True	True		True						9
chr4	75645206	75645206	-	G3BP2	ENSG00000138757	True		True		True	True		True	True	True	True	True	True	True											9
chr5	1318253	1318253	-	CLPTM1L	ENSG00000049656	True		True			True		True	True	True		True	True	True	True	True			True						9
chr6	116278517	116278517	-	TSPYL1	ENSG00000189241	True				True	True		True		True	True	True			True	True	True	True	True						9
chr7	44624407	44624407	+	OGDH	ENSG00000105953	True					True		True	True	True	True	True				True			True	True	True	true	True		9
chr7	157267945	157267945	+	UBE3C	ENSG00000009335	True		True		True	True		True	True	True		True			True	True		True	True						9
chrX	154484298	154484298	-	UBL4A	ENSG00000102178	True		True			True		True	True	True	True	True	True		True	True			True						9
chr3	196943367	196943367	+	NCBP2-AS2	ENSG00000270170	True						True	True	True	True		True			True	True	True		True		True	true	True		9
chr5	133959738	133959738	-	C5orf15	ENSG00000113583	True		True			True		True		True		True	True			True	True	True	True		True		True		9
chr14	81180167	81180167	-	GTF2A1	ENSG00000165417	True		True		True	True		True	True	True		True		True							True	true	True		9
chr17	79835082	79835082	-	CBX4	ENSG00000141582	True	True	True		True	True		True			True	True	True								True	true	True		9
chr20	35654135	35654135	-	RBM12	ENSG00000244462	True		True			True		True		True	True	True	True	True							True	true	True		9
chr20	35655270	35655270	-	RBM12	ENSG00000244462;ENSG00000272897	True		True		True			True	True	True		True		True	True				True		True	true	True		9
chr20	46686967	46686967	-	TP53RK	ENSG00000172315	True		True		True	True		True	True	True	True	True									True	true	True		9
chr5	179863536	179863536	-	TBC1D9B	ENSG00000197226	True		True					True		True		True			True	True	True	True	True		True	true	True		9
chr8	23022900	23022900	-	TNFRSF10B	ENSG00000120889	True		True		True			True	True	True		True				True	True		True		True	true	True		9
chr16	89563056	89563056	+	RPL13	ENSG00000167526	True			True	True		True	True	True	True	True	True	True												8
chr3	128070623	128070623	+	SEC61A1	ENSG00000058262	True		True	True	True	True	True	True	True	True		True													8
chr19	12944002	12944002	+	CALR	ENSG00000179218	True		True	True		True	True	True	True	True		True	True												8
chr2	159747940	159747940	+	MARCH7	ENSG00000136536	True		True	True	True		True	True	True	True	True	True													8
chr8	127741071	127741071	+	MYC	ENSG00000136997	True		True	True	True		True	True	True	True	True	True													8
chr8	127741111	127741111	+	MYC	ENSG00000136997	True		True		True	True	True	True	True	True	True	True													8
chr1	2307898	2307898	+	SKI	ENSG00000157933	True			True	True	True	True	True	True	True	True	True													8
chr10	6115673	6115673	+	RBM17	ENSG00000134453	True	True	True			True	True	True	True	True	True	True													8
chr10	68959978	68959978	+	DDX21	ENSG00000165732	True		True			True	True	True	True	True	True	True				True			True						8
chr12	98601549	98601549	+	SLC25A3	ENSG00000075415	True		True		True	True	True	True	True	True	True	True													8
chr12	120498219	120498219	+	DYNLL1	ENSG00000088986	True		True		True		True	True	True	True	True	True	True												8
chr14	20476928	20476928	+	PNP	ENSG00000258908	True		True		True	True	True	True	True	True		True	True												8
chr14	100277768	100277768	+	YY1	ENSG00000100811	True	True	True		True		True	True	True	True	True	True													8
chr16	2767334	2767334	+	SRRM2	ENSG00000167978	True	True	True		True	True	True	True	True			True		True											8
chr17	48051342	48051342	+	NFE2L1	ENSG00000082641	True		True		True		True	True					True		True	True	True		True						8
chr19	583239	583239	+	BSG	ENSG00000172270	True		True		True	True	True	True	True		True	True	True												8
chr19	811030	811030	+	PTBP1	ENSG00000011304	True		True		True	True	True	True	True			True	True	True											8
chr19	13154165	13154165	+	IER2	ENSG00000267598	True		True			True	True	True	True	True	True	True	True												8
chr19	17306755	17306755	+	MRPL34	ENSG00000130312	True						True	True	True	True	True	True				True	True	True	True						8
chr19	46609268	46609268	+	CALM3	ENSG00000160014	True		True		True		True	True	True	True	True	True								True					8
chr2	112659540	112659540	+	SLC20A1	ENSG00000144136	True		True		True		True	True		True	True	True			True	True			True						8
chr20	4699315	4699315	+	PRNP	ENSG00000171867	True		True		True	True	True	True		True	True	True			True				True						8
chr20	34540700	34540700	+	DYNLRB1	ENSG00000125971	True		True		True	True	True	True	True	True	True	True													8
chr21	33549870	33549870	+	SON	ENSG00000159140	True		True		True	True	True	True	True	True	True	True													8
chr5	140698632	140698632	+	HARS2	ENSG00000112855	True		True		True	True	True	True		True	True	True	True												8
chr6	33201467	33201467	+	SLC39A7	ENSG00000112473	True				True	True	True	True	True	True	True	True	True												8
chr6	42939098	42939098	+	CNPY3	ENSG00000137161	True		True		True	True	True	True	True	True	True	True													8
chr6	43785346	43785346	+	VEGFA	ENSG00000112715	True				True		True	True	True	True		True			True		True	True	True						8
chr7	100430969	100430969	+	MEPCE	ENSG00000146834	True		True		True		True	True	True	True	True	True	True												8
chr8	97724801	97724801	+	MTDH	ENSG00000147649	True		True			True	True	True	True	True	True	True	True												8
chr8	127740945	127740945	+	MYC	ENSG00000136997	True		True		True	True	True	True	True	True		True		True											8
chr8	127741016	127741016	+	MYC	ENSG00000136997	True		True	True		True	True	True	True	True	True	True													8
chr9	137242712	137242712	+	TUBB4B	ENSG00000188229	True					True	True	True	True	True		True			True	True	True		True						8
chr1	151248205	151248205	+	PIP5K1A	ENSG00000143398	True		True		True	True	True	True		True	True	True										true	True		8
chr1	155738362	155738362	+	DAP3	ENSG00000203761	True		True		True		True	True	True	True		True	True	True											8
chr1	183142714	183142714	+	LAMC1	ENSG00000135862	True		True		True	True		True		True		True				True	True		True		True		True		8
chr10	72275238	72275238	+	DDIT4	ENSG00000269926	True		True		True		True	True	True	True	True	True	True												8
chr10	79354067	79354067	+	PPIF	ENSG00000108179	True						True	True	True			True	True	True		True	True	True	True						8
chr10	79354136	79354136	+	PPIF	ENSG00000108179	True					True	True	True	True	True		True			True	True	True		True						8
chr11	47571624	47571624	+	PTPMT1	ENSG00000110536	True		True			True	True	True		True		True				True	True	True	True						8
chr11	65500195	65500195	+	MALAT1;TALAM1	ENSG00000251562	True		True	True				True	True	True	True	True	True							True					8
chr12	908801	908801	+	WNK1	ENSG00000060237	True		True					True		True	True	True	True		True	True	True		True						8
chr12	120696555	120696555	+	MLEC	ENSG00000110917	True		True			True	True	True	True	True	True	True	True												8
chr12	132720944	132720944	+	PGAM5	ENSG00000247077	True		True		True	True	True	True		True	True	True								True					8
chr14	95544174	95544174	+	GLRX5	ENSG00000182512	True		True		True	True	True	True		True	True	True		True											8
chr16	71928162	71928162	+	IST1	ENSG00000182149	True		True				True	True	True	True	True	True			True				True		True		True		8
chr19	8485753	8485753	+	HNRNPM	ENSG00000099783	True		True	True	True		True	True			True	True	True	True											8
chr19	18867890	18867890	+	UPF1	ENSG00000005007	True		True		True	True		True	True	True	True	True	True												8
chr19	44903342	44903342	+	TOMM40	ENSG00000130204	True		True		True	True	True	True		True	True	True	True												8
chr2	27650280	27650280	+	GPN1	ENSG00000198522	True				True	True	True	True	True	True	True	True	True												8
chr2	44201679	44201679	+	PPM1B	ENSG00000138032	True		True		True			True		True		True	True		True	True	True		True						8
chr2	70087770	70087770	+	PCBP1	ENSG00000169564	True		True		True	True	True	True	True	True	True	True													8
chr2	218404445	218404445	+	CTDSP1	ENSG00000144579	True		True		True		True	True	True	True	True	True		True											8
chr5	66179204	66179204	+	SREK1	ENSG00000153914	True		True		True	True	True	True	True	True	True	True													8
chr6	31829914	31829914	+	HSPA1B	ENSG00000204388	True		True		True	True	True	True		True	True	True	True												8
chr6	110874867	110874867	+	AMD1	ENSG00000123505	True		True		True		True	True	True	True	True	True		True											8
chr7	2380363	2380363	+	EIF3B	ENSG00000106263	True		True		True	True	True	True	True			True	True	True											8
chr9	131497991	131497991	+	PRRC2B	ENSG00000130723	True				True	True	True	True			True	True	True		True	True			True						8
chrX	71573801	71573801	+	BCYRN1	ENSG00000147162	True		True		True		True	True	True	True	True	True	True												8
chr1	117075714	117075714	+	TTF2	ENSG00000116830	True		True		True		True	True	True	True		True	True	True											8
chr11	11956260	11956260	+	USP47	ENSG00000170242	True		True			True		True		True		True			True	True	True	True	True						8
chr11	108104400	108104400	+	CUL5	ENSG00000166266			True			True		True		True	True	True		True	True	True	True		True						8
chr12	57796631	57796631	+	TSFM	ENSG00000123297	True		True	True		True		True		True		True	True				True	True	True						8
chr12	67306227	67306227	+	CAND1	ENSG00000111530	True		True		True		True	True	True	True	True	True		True											8
chr12	124011669	124011669	+	ZNF664	ENSG00000179195	True		True		True		True	True		True	True	True	True	True											8
chr13	45337046	45337046	-	TPT1	ENSG00000133112	True		True	True	True	True		True	True	True	True	True													8
chr13	45337261	45337261	-	TPT1	ENSG00000133112	True		True	True	True	True		True	True		True	True	True												8
chr13	45337294	45337294	-	TPT1	ENSG00000133112	True		True		True			True	True	True	True	True	True	True											8
chr15	44715591	44715591	+	B2M	ENSG00000166710					True	True	True	True	True	True	True	True	True	True											8
chr15	92897951	92897951	+	LINC01578	ENSG00000272888	True		True			True		True	True	True		True			True	True		True	True						8
chr16	70571924	70571924	+	SF3B3	ENSG00000189091	True		True		True	True	True	True	True	True	True	True													8
chr17	81510685	81510685	-	ACTG1	ENSG00000184009	True		True	True		True		True	True	True	True	True		True											8
chr19	4013190	4013190	+	PIAS4	ENSG00000105229	True		True		True		True	True	True	True	True	True	True												8
chr19	16132839	16132839	+	RAB8A	ENSG00000269243	True			True		True	True	True	True	True		True					True	True	True						8
chr19	46609695	46609695	+	CALM3	ENSG00000269292	True		True				True	True		True	True	True	True								True	true	True		8
chr2	28946812	28946812	+	WDR43	ENSG00000163811	True				True	True	True	True	True	True	True	True	True												8
chr20	50192440	50192440	+	CEBPB	ENSG00000172216	True		True		True	True	True	True		True	True	True		True											8
chr22	17727617	17727617	+	BCL2L13	ENSG00000099968	True		True					True		True	True	True	True		True	True	True		True						8
chr22	30978185	30978185	+	TUG1	ENSG00000253352	True		True			True		True			True	True			True	True	True	True	True						8
chr22	28795257	28795257	-	XBP1	ENSG00000100219	True		True		True			True	True	True		True	True		True		True		True						8
chr3	101565988	101565988	+	TRMT10C	ENSG00000174173	True		True		True		True	True	True	True	True	True	True												8
chr3	128070227	128070227	+	SEC61A1	ENSG00000058262	True					True	True	True	True	True		True	True				True	True	True						8
chr5	453493	453493	+	EXOC3	ENSG00000180104	True		True		True			True	True	True		True		True	True	True			True						8
chr5	140669585	140669585	+	WDR55	ENSG00000120314	True		True				True	True		True	True	True	True								True	true	True		8
chr6	26598483	26598483	+	ABT1	ENSG00000146109	True		True		True		True	True	True	True	True	True	True												8
chr6	31631341	31631341	+	PRRC2A	ENSG00000204469	True		True	True	True	True		True	True	True	True	True													8
chr6	36923717	36923717	+	C6orf89	ENSG00000198663	True				True			True	True			True	True		True	True	True	True	True						8
chr6	63576532	63576532	+	PTP4A1	ENSG00000112245	True		True		True		True	True	True	True	True	True	True												8
chr6	24705936	24705936	-	C6orf62	ENSG00000112308	True		True		True	True		True	True	True	True	True		True											8
chr6	116279112	116279112	-	TSPYL1	ENSG00000189241	True		True					True		True	True	True			True	True	True	True	True						8
chr7	5527533	5527533	-	ACTB	ENSG00000075624	True		True		True	True		True	True	True		True	True	True											8
chr9	34241615	34241615	+	UBAP1	ENSG00000165006	True				True		True	True	True	True	True	True									True	true	True		8
chr9	127789254	127789254	+	CDK9	ENSG00000136807	True						True	True		True		True	True	True	True		True	True	True						8
chr9	136423653	136423653	+	PMPCA	ENSG00000165688	True		True		True		True	True	True	True	True	True	True												8
chr9	125236553	125236553	-	HSPA5	ENSG00000044574	True		True	True		True		True	True	True	True	True		True											8
chr9	136862324	136862324	-	EDF1	ENSG00000107223	True		True		True	True		True	True	True		True		True	True				True						8
chrX	101412209	101412209	+	HNRNPH2	ENSG00000126945	True						True	True	True			True	True	True	True	True	True		True						8
chr1	28334573	28334573	+	MED18	ENSG00000130772	True		True				True	True	True	True	True	True									True	true	True		8
chr1	179095321	179095321	+	TOR3A	ENSG00000186283	True		True		True	True		True		True		True	True								True	true	True		8
chr1	35190858	35190858	-	SFPQ	ENSG00000116560	True		True		True	True		True	True	True	True	True		True											8
chr1	93876921	93876921	-	DNTTIP2	ENSG00000067334	True		True			True		True	True	True	True	True			True	True			True						8
chr1	153662315	153662315	-	ILF2	ENSG00000143621	True		True		True	True		True	True	True	True	True								True					8
chr1	154207440	154207440	-	C1orf43	ENSG00000143612	True		True		True	True		True		True	True	True	True	True											8
chr1	213013301	213013301	-	ANGEL2	ENSG00000174606	True		True					True		True		True		True	True	True	True	True	True						8
chr1	224389739	224389739	-	WDR26	ENSG00000162923	True		True		True	True		True	True	True	True	True		True											8
chr10	79315524	79315524	+	ZMIZ1	ENSG00000108175	True		True				True	True	True	True		True		True		True		True	True						8
chr10	43387242	43387242	-	HNRNPF	ENSG00000169813	True		True		True	True		True	True	True	True	True		True											8
chr10	97356989	97356989	-	RRP12	ENSG00000052749	True		True		True	True		True	True	True	True	True	True												8
chr11	33710200	33710200	-	CD59	ENSG00000085063	True		True					True		True	True	True			True	True	True	True	True						8
chr11	72293413	72293413	-	CLPB	ENSG00000162129	True				True			True	True	True		True	True		True	True	True		True						8
chr12	45922027	45922027	-	SCAF11	ENSG00000139218			True			True		True	True	True	True	True		True		True	True		True						8
chr12	110493101	110493101	-	VPS29	ENSG00000111237	True					True		True		True		True	True	True		True	True	True	True						8
chr12	117145907	117145907	-	FBXO21	ENSG00000135108	True		True		True			True		True	True	True			True	True	True		True						8
chr12	128794121	128794121	-	SLC15A4	ENSG00000139370	True		True	True	True			True	True	True	True	True	True												8
chr16	1349386	1349386	-	BAIAP3;TSR3	ENSG00000007516	True		True	True				True		True		True			True	True	True	True	True						8
chr16	11837681	11837681	-	RSL1D1	ENSG00000171490	True		True	True		True		True	True	True	True	True	True												8
chr16	84975828	84975828	-	ZDHHC7	ENSG00000153786	True				True	True		True	True	True		True			True	True	True		True						8
chr17	45108801	45108801	+	NMT1	ENSG00000136448	True							True		True	True	True	True		True	True	True	True	True						8
chr17	48058683	48058683	+	NFE2L1	ENSG00000082641	True		True			True	True	True		True	True	True									True	true	True		8
chr17	10680994	10680994	-	SCO1	ENSG00000263388	True							True	True	True	True	True			True	True	True	True	True						8
chr17	50696044	50696044	-	ANKRD40	ENSG00000154945	True		True	True	True	True		True		True	True	True	True												8
chr17	81843549	81843549	-	P4HB	ENSG00000185624	True			True		True		True	True	True		True	True				True	True	True						8
chr18	35340426	35340426	-	ZNF24	ENSG00000172466	True		True		True	True		True	True		True	True	True	True											8
chr19	17521257	17521257	+	PGLS	ENSG00000130313	True		True				True	True	True	True		True	True			True		True	True						8
chr19	47000754	47000754	+	ARHGAP35	ENSG00000160007	True		True					True		True	True	True			True	True	True		True	True					8
chr19	6210548	6210548	-	MLLT1	ENSG00000267427	True		True		True	True		True	True	True		True	True	True											8
chr19	10491721	10491721	-	KEAP1	ENSG00000079999	True		True		True	True		True	True	True	True	True	True												8
chr19	10832969	10832969	-	TMED1	ENSG00000099203	True		True					True	True	True	True	True		True		True	True		True						8
chr19	18280694	18280694	-	JUND	ENSG00000130522	True		True		True	True		True	True		True	True	True	True											8
chr19	47064474	47064474	-	ZC3H4	ENSG00000130749	True		True		True	True		True	True	True	True	True		True											8
chr19	49909100	49909100	-	NUP62	ENSG00000213024	True	True	True		True			True	True	True	True	True	True												8
chr19	55091339	55091339	-	PPP1R12C	ENSG00000125503	True		True			True		True	True	True	True	True	True	True											8
chr2	151474993	151474993	+	RIF1	ENSG00000080345	True		True	True	True	True		True	True	True	True	True													8
chr2	10784100	10784100	-	ATP6V1C2;PDIA6	ENSG00000143870;ENSG00000143882	True		True	True	True	True		True	True	True		True		True											8
chr2	10784188	10784188	-	ATP6V1C2;PDIA6	ENSG00000143870;ENSG00000143882	True	True	True		True			True	True	True		True					True	True	True						8
chr2	54972369	54972369	-	RTN4	ENSG00000115310	True		True		True	True		True	True	True	True	True		True											8
chr2	127505352	127505352	-	IWS1	ENSG00000163166	True		True	True	True	True		True	True	True		True		True											8
chr2	177231268	177231268	-	NFE2L2	ENSG00000116044	True		True	True		True		True	True	True	True	True	True												8
chr20	11923543	11923543	+	BTBD3	ENSG00000132640	True		True			True		True		True		True	True		True	True			True		True		True		8
chr22	19330899	19330899	-	HIRA	ENSG00000100084	True					True		True	True	True	True	True			True	True	True		True						8
chr22	41246543	41246543	-	RANGAP1	ENSG00000100401	True		True		True	True		True		True	True	True	True	True											8
chr3	49030055	49030055	-	QRICH1	ENSG00000198218	True		True		True	True		True		True	True	True	True	True											8
chr3	129315361	129315361	-	H1FX	ENSG00000184897	True		True		True	True		True	True	True		True		True		True			True						8
chr3	155853417	155853417	-	SLC33A1	ENSG00000169359	True		True					True		True	True	True				True	True	True	True		True		True		8
chr4	165341938	165341938	+	MSMO1	ENSG00000052802	True		True		True	True	True	True	True	True	True	True													8
chr4	6707899	6707899	-	MRFAP1L1	ENSG00000178988	True		True					True		True	True	True			True	True	True	True	True						8
chr5	14693137	14693137	+	OTULIN	ENSG00000154124	True				True			True		True	True	True	True		True		True	True	True						8
chr5	179766542	179766542	+	MAML1	ENSG00000161021	True		True		True	True		True	True	True	True	True									True		True		8
chr5	137752947	137752947	-	HNRNPA0	ENSG00000177733	True		True		True	True		True	True	True		True	True	True											8
chr5	137753973	137753973	-	HNRNPA0	ENSG00000177733	True		True		True	True		True	True	True	True	True	True												8
chr5	157787785	157787785	-	CLINT1	ENSG00000113282	True			True				True	True	True	True	True			True		True	True	True						8
chr6	35833855	35833855	-	SRPK1	ENSG00000096063	True		True	True		True		True		True	True	True	True	True											8
chr6	79201554	79201554	-	HMGN3	ENSG00000118418	True		True			True		True	True	True	True	True				True		True	True						8
chr8	116644971	116644971	-	EIF3H	ENSG00000147677	True		True		True	True		True	True	True	True	True		True											8
chr9	37588803	37588803	-	TOMM5	ENSG00000175768;ENSG00000255872	True		True	True		True		True	True	True	True	True		True											8
chr9	129827735	129827735	-	C9orf78	ENSG00000136819	True		True			True		True	True	True	True	True		True			True		True						8
chrX	53548002	53548002	-	HUWE1	ENSG00000086758	True		True		True	True		True	True		True	True				True	True		True						8
chrX	103676615	103676615	-	MORF4L2	ENSG00000123562	True		True		True	True		True		True	True	True	True	True											8
chr2	108765888	108765888	+	RANBP2	ENSG00000153201			True		True			True			True	True		True	True	True			True		True	true	True		8
chr1	6593432	6593432	-	KLHL21	ENSG00000162413	True							True		True	True	True			True	True	True		True		True	true	True		8
chr1	112917455	112917455	-	SLC16A1	ENSG00000155380	True		True		True			True	True	True	True	True									True	true	True		8
chr13	77000604	77000604	+	CLN5	ENSG00000102805	True		True		True	True		True		True	True	True									True	true	True		8
chr20	63203276	63203276	-	YTHDF1	ENSG00000149658	True		True			True		True		True	True	True		True							True	true	True		8
chr2	20448207	20448207	+	RHOB	ENSG00000143878	True	True		True	True	True	True	True					True												7
chr12	6537672	6537672	+	GAPDH	ENSG00000111640	True	True		True		True	True	True	True			True	True												7
chr14	69771472	69771472	+	SRSF5	ENSG00000100650	True			True		True	True	True		True	True	True	True												7
chr19	49492115	49492115	+	RPL13A	ENSG00000142541	True			True		True	True	True	True			True	True							True					7
chr3	49013756	49013756	+	WDR6	ENSG00000178252	True		True					True	True	True		True			True	True	True		True						7
chr3	128070540	128070540	+	SEC61A1	ENSG00000058262	True			True			True	True	True	True	True	True		True											7
chr6	31629744	31629744	+	PRRC2A	ENSG00000204469	True		True		True		True	True	True	True		True	True												7
chr9	78329391	78329391	+	PSAT1	ENSG00000135069	True		True		True	True	True	True	True	True		True													7
chr9	113292577	113292577	+	PRPF4	ENSG00000136875	True		True					True		True	True	True				True	True	True	True						7
chrM	2239	2239	+	RNR2	ENSG00000210082	True	True		True		True	True	True	True			True	True												7
chr1	11975262	11975262	+	PLOD1	ENSG00000083444	True		True			True	True	True		True		True	True					True	True						7
chr1	36304189	36304189	+	THRAP3	ENSG00000054118	True		True		True		True	True	True		True	True		True											7
chr10	46003378	46003378	-	TIMM23	ENSG00000138297	True						True	True	True	True	True	True				True	True		True						7
chr11	214562	214562	+	RIC8A	ENSG00000177963	True		True			True		True		True	True	True	True	True											7
chr11	9445264	9445264	+	IPO7	ENSG00000205339	True		True		True		True	True	True	True		True		True											7
chr11	62888503	62888503	+	SLC3A2	ENSG00000168003	True		True		True	True	True	True	True			True	True												7
chr11	64238751	64238751	+	VEGFB	ENSG00000173511	True		True		True	True	True	True	True	True		True													7
chr11	65424590	65424590	+	NEAT1	ENSG00000245532	True		True	True		True	True	True		True	True	True													7
chr11	65499366	65499366	+	MALAT1;TALAM1	ENSG00000251562			True	True			True	True	True	True	True	True		True											7
chr12	98601593	98601593	+	SLC25A3	ENSG00000075415	True		True				True	True	True	True	True	True								True					7
chr14	51254455	51254455	+	TMX1	ENSG00000139921	True		True		True	True		True	True	True	True	True													7
chr14	69771462	69771462	+	SRSF5	ENSG00000100650	True				True	True	True	True	True	True	True	True													7
chr14	100277890	100277890	+	YY1	ENSG00000100811	True	True	True			True	True	True	True		True	True													7
chr15	44717731	44717731	+	B2M	ENSG00000166710	True				True	True	True	True	True			True	True							True					7
chr16	2764476	2764476	+	SRRM2	ENSG00000167978	True		True		True		True	True	True	True	True	True													7
chr17	43002701	43002701	+	RPL27	ENSG00000131469	True				True	True	True	True	True			True	True							True					7
chr17	48059076	48059076	+	NFE2L1	ENSG00000082641	True		True			True	True	True		True	True	True	True												7
chr17	50752513	50752513	+	LUC7L3	ENSG00000108848	True		True			True	True	True	True	True	True	True													7
chr17	67743882	67743882	+	NOL11	ENSG00000130935	True					True	True	True	True	True	True	True				True			True						7
chr17	82601598	82601598	+	FOXK2	ENSG00000141568	True		True		True		True	True		True	True	True	True												7
chr18	12326397	12326397	+	TUBB6	ENSG00000176014	True	True	True			True	True	True		True		True									True		True		7
chr19	48922930	48922930	+	NUCB1	ENSG00000104805	True						True	True	True	True		True			True	True	True		True						7
chr19	49499642	49499642	+	RPS11	ENSG00000142534	True			True		True	True	True	True			True	True							True					7
chr20	58994956	58994956	+	NELFCD	ENSG00000101158	True				True	True	True	True	True			True	True			True			True						7
chr20	63287866	63287866	+	ARFGAP1	ENSG00000101199	True	True	True		True	True	True	True	True			True													7
chr21	33550881	33550881	+	SON	ENSG00000159140	True		True		True		True	True	True		True	True	True												7
chr21	33551486	33551486	+	SON	ENSG00000159140	True	True	True		True			True	True		True	True	True												7
chr21	33551846	33551846	+	SON	ENSG00000159140	True		True		True		True	True		True	True	True	True												7
chr22	29769872	29769872	+	UQCR10	ENSG00000184076	True		True			True	True	True	True	True	True	True													7
chr22	37666659	37666659	+	PDXP	ENSG00000100092;ENSG00000241360	True				True	True	True	True	True	True		True	True												7
chr22	37806317	37806317	+	H1F0	ENSG00000189060	True		True		True	True	True	True		True		True				True			True						7
chr3	31632996	31632996	+	STT3B	ENSG00000163527	True		True			True	True	True	True	True	True	True													7
chr3	49532920	49532920	+	DAG1	ENSG00000173402	True		True	True	True		True	True		True		True	True												7
chr3	127621869	127621869	+	MCM2	ENSG00000073111	True		True		True			True	True	True		True	True	True											7
chr3	128069752	128069752	+	SEC61A1	ENSG00000058262	True		True	True		True	True	True		True	True	True													7
chr3	128070528	128070528	+	SEC61A1	ENSG00000058262	True		True					True		True		True	True		True		True	True	True						7
chr3	184321447	184321447	+	EIF4G1	ENSG00000114867	True		True			True	True	True	True	True		True						True	True						7
chr3	184321790	184321790	+	EIF4G1	ENSG00000114867	True		True		True	True	True	True		True		True	True												7
chr4	75813346	75813346	+	USO1	ENSG00000138768	True		True				True	True	True	True	True	True		True											7
chr5	154814082	154814082	+	LARP1	ENSG00000155506	True		True		True			True	True	True	True	True	True												7
chr5	173034587	173034587	+	ATP6V0E1	ENSG00000113732	True		True		True	True	True	True	True	True		True													7
chr6	31829931	31829931	+	HSPA1B	ENSG00000204388	True		True	True		True	True	True		True		True	True												7
chr6	33201491	33201491	+	SLC39A7	ENSG00000112473	True		True			True	True	True		True	True	True	True												7
chr7	150372079	150372079	+	REPIN1	ENSG00000214022	True		True			True	True	True		True	True	True		True											7
chr8	66430390	66430390	+	RRS1	ENSG00000179041	True		True			True	True	True	True	True	True	True													7
chr9	33038963	33038963	+	DNAJA1	ENSG00000086061	True		True		True	True	True	True		True	True	True													7
chr9	98015458	98015458	+	ANP32B	ENSG00000136938	True		True		True		True	True	True	True	True	True													7
chr9	137242985	137242985	+	TUBB4B	ENSG00000188229	True				True		True	True	True			True			True	True	True		True						7
chr1	16395229	16395229	+	SZRD1	ENSG00000055070	True		True				True	True	True	True	True	True	True												7
chr1	43990458	43990458	+	B4GALT2	ENSG00000117411	True		True			True	True	True	True	True		True	True												7
chr1	201876188	201876188	+	IPO9	ENSG00000198700	True				True	True		True		True	True	True				True	True		True						7
chr1	201969679	201969679	+	TIMM17A	ENSG00000134375	True						True	True	True	True	True	True			True			True	True						7
chr1	201969708	201969708	+	TIMM17A	ENSG00000134375	True		True			True	True	True	True	True		True										true	True		7
chr10	28619725	28619725	+	WAC	ENSG00000095787	True					True		True		True		True			True	True	True		True	True					7
chr10	68982871	68982871	+	DDX21	ENSG00000165732	True		True			True		True	True	True	True	True								True					7
chr10	72275189	72275189	+	DDIT4	ENSG00000269926	True		True		True		True	True	True	True		True	True												7
chr10	74118152	74118152	+	VCL	ENSG00000035403	True		True		True		True	True		True	True	True		True											7
chr10	96750911	96750911	+	PIK3AP1;MIR607	ENSG00000236552	True			True	True	True		True	True			True	True							True					7
chr11	35229314	35229314	+	CD44	ENSG00000026508			True				True	True	True	True	True	True			True		True		True						7
chr11	35229397	35229397	+	CD44	ENSG00000026508			True				True	True	True	True	True	True	True	True											7
chr11	62888785	62888785	+	SLC3A2	ENSG00000168003	True		True		True		True	True	True	True	True	True													7
chr11	65500276	65500276	+	MALAT1;TALAM1	ENSG00000251562			True		True	True	True	True	True	True	True	True													7
chr12	26964800	26964800	+	FGFR1OP2	ENSG00000111790	True		True		True		True	True			True	True			True	True			True						7
chr12	67305879	67305879	+	CAND1	ENSG00000111530	True		True		True		True	True	True	True	True	True													7
chr12	67312820	67312820	+	CAND1	ENSG00000111530	True		True			True		True	True	True		True			True		True		True						7
chr12	104348624	104348624	+	TXNRD1	ENSG00000198431	True		True				True	True		True	True	True	True	True											7
chr12	112022240	112022240	+	ERP29	ENSG00000089248	True		True		True	True	True	True			True	True	True												7
chr13	27623104	27623104	+	POLR1D	ENSG00000186184	True		True			True	True	True	True	True	True	True													7
chr13	27623207	27623207	+	POLR1D	ENSG00000186184	True		True	True		True		True	True	True	True	True													7
chr14	24238919	24238919	+	GMPR2	ENSG00000100938	True		True		True	True	True	True		True		True	True												7
chr15	48879186	48879186	+	EID1	ENSG00000255302	True		True			True	True	True	True	True	True	True													7
chr15	90271513	90271513	+	NGRN	ENSG00000182768	True		True			True	True	True		True	True	True	True												7
chr15	90271769	90271769	+	NGRN	ENSG00000182768	True	True	True		True	True	True	True	True			True													7
chr15	92897915	92897915	+	LINC01578	ENSG00000272888	True		True			True		True	True	True	True	True									True		True		7
chr16	9103162	9103162	+	C16orf72	ENSG00000182831	True		True				True	True	True	True	True	True	True												7
chr16	29807744	29807744	+	MAZ	ENSG00000103495	True				True	True	True	True	True	True		True		True											7
chr17	40129324	40129324	+	MSL1	ENSG00000188895	True		True			True	True	True		True	True	True	True												7
chr17	41822474	41822474	+	FKBP10	ENSG00000141756	True		True	True	True		True	True		True		True	True												7
chr17	42841567	42841567	+	PSME3	ENSG00000131467	True		True		True		True	True	True	True		True		True											7
chr17	82601655	82601655	+	FOXK2	ENSG00000141568	True		True		True	True		True	True	True		True	True												7
chr17	82601837	82601837	+	FOXK2	ENSG00000141568	True		True		True		True	True		True		True	True	True											7
chr17	82602200	82602200	+	FOXK2	ENSG00000141568	True		True		True	True		True	True	True	True	True													7
chr19	541856	541856	+	CDC34	ENSG00000099804	True		True		True	True	True	True					True	True											7
chr19	17581438	17581438	+	COLGALT1	ENSG00000130309	True		True			True	True	True	True	True	True	True													7
chr19	33379686	33379686	+	CEBPG	ENSG00000153879	True		True		True		True	True	True	True	True	True													7
chr19	39489821	39489821	+	TIMM50	ENSG00000105197	True				True	True		True	True	True		True	True	True											7
chr19	44662063	44662063	+	PVR	ENSG00000266903	True		True				True	True		True		True			True	True	True		True						7
chr19	49652597	49652597	+	SCAF1	ENSG00000126461	True		True		True		True	True		True	True	True	True												7
chr19	55645590	55645590	+	ZNF581	ENSG00000171425	True		True	True	True	True		True		True		True	True												7
chr2	27779500	27779500	+	MRPL33	ENSG00000243147	True		True			True	True	True	True	True		True								True					7
chr2	96271475	96271475	+	CIAO1	ENSG00000144021	True							True	True	True	True	True	True							True		true	True		7
chr20	50192169	50192169	+	CEBPB	ENSG00000172216	True		True		True		True	True		True	True	True	True												7
chr20	57378197	57378197	+	RAE1	ENSG00000101146	True	True	True		True	True	True	True	True			True													7
chr21	33549624	33549624	+	SON	ENSG00000159140	True		True				True	True	True	True		True				True	True		True						7
chr21	33551426	33551426	+	SON	ENSG00000159140	True		True	True				True	True	True	True	True	True												7
chr22	30428838	30428838	+	MTFP1	ENSG00000242114;ENSG00000249590	True		True	True			True	True		True	True	True		True											7
chr22	30973442	30973442	+	TUG1	ENSG00000253352	True		True		True		True	True		True	True	True	True												7
chr22	30977049	30977049	+	TUG1	ENSG00000253352	True		True				True	True		True	True	True			True		True		True						7
chr22	50199316	50199316	+	TRABD	ENSG00000273253	True	True	True			True	True	True		True		True			True				True						7
chr3	49011834	49011834	+	WDR6	ENSG00000178252	True		True				True	True		True	True	True	True			True			True						7
chr3	49012419	49012419	+	WDR6	ENSG00000178252	True		True		True		True	True		True	True	True									True		True		7
chr3	49012698	49012698	+	WDR6	ENSG00000178252	True			True	True	True	True	True							True	True			True						7
chr3	51389038	51389038	+	MANF	ENSG00000145050	True		True			True	True	True		True	True	True		True											7
chr3	51389078	51389078	+	MANF	ENSG00000145050	True		True		True	True	True	True		True		True	True												7
chr3	150572163	150572163	+	EIF2A	ENSG00000144895	True						True	True	True	True		True			True	True	True		True						7
chr3	184321825	184321825	+	EIF4G1	ENSG00000114867	True		True		True			True	True	True	True	True	True												7
chr4	2928938	2928938	+	ADD1	ENSG00000087274	True		True	True	True		True	True	True			True		True											7
chr5	131392048	131392048	+	CDC42SE2	ENSG00000158985	True		True	True			True	True	True	True		True				True			True						7
chr6	31631794	31631794	+	PRRC2A	ENSG00000204469	True		True		True			True	True	True	True	True	True												7
chr6	43029197	43029197	+	RRP36	ENSG00000124541	True		True				True	True	True	True		True				True	True		True						7
chr8	6757648	6757648	+	AGPAT5	ENSG00000155189	True		True				True	True	True	True	True	True		True											7
chr8	19851858	19851858	+	INTS10	ENSG00000104613	True							True					True	True	True	True	True	True	True						7
chr8	38059928	38059928	+	EIF4EBP1	ENSG00000187840	True				True		True	True	True	True		True	True			True			True						7
chr8	125436249	125436249	+	TRIB1	ENSG00000173334	True		True				True	True							True	True	True	True	True						7
chr8	144080327	144080327	+	EXOSC4	ENSG00000178896	True		True		True	True	True	True		True	True	True													7
chr9	37087021	37087021	+	EBLN3P	ENSG00000233137	True				True		True	True		True		True			True	True	True		True						7
chr9	38396836	38396836	+	ALDH1B1	ENSG00000137124	True	True	True					True		True		True				True	True	True	True						7
chr9	107329662	107329662	+	RAD23B	ENSG00000119318	True		True	True			True	True		True	True	True	True												7
chr9	131499806	131499806	+	PRRC2B	ENSG00000176868	True				True			True		True	True	True			True	True	True		True						7
chr9	135504384	135504384	+	LOC101928525	ENSG00000226706	True		True			True	True	True	True	True	True	True													7
chr9	137552389	137552389	+	MRPL41	ENSG00000182154	True		True			True	True	True		True	True	True	True												7
chrX	38805320	38805320	+	MID1IP1	ENSG00000165175	True		True		True	True		True		True	True	True	True												7
chrX	71573966	71573966	+	BCYRN1	ENSG00000147162	True		True		True	True		True	True	True	True	True													7
chr1	23751924	23751924	+	ELOA	ENSG00000011007	True		True	True				True	True	True	True	True		True											7
chr1	62444935	62444935	+	USP1	ENSG00000162607	True		True		True		True	True	True	True	True	True													7
chr1	87344983	87344983	+	LMO4	ENSG00000143013	True		True			True		True	True	True	True	True								True					7
chr1	111766221	111766221	+	DDX20	ENSG00000064703	True					True		True		True	True	True				True	True		True		True		True		7
chr1	166852810	166852810	+	POGK	ENSG00000143157	True				True		True	True	True	True		True				True			True	True					7
chr1	171591797	171591797	+	PRRC2C	ENSG00000117523	True		True		True			True		True	True	True	True	True											7
chr1	230279815	230279815	+	GALNT2	ENSG00000143641	True							True		True		True	True		True	True	True	True	True						7
chr1	234383852	234383852	+	COA6	ENSG00000168275	True		True			True	True	True	True	True		True				True			True						7
chr1	42926619	42926619	-	SLC2A1	ENSG00000117394	True		True	True		True		True	True	True	True	True													7
chr10	124942953	124942953	+	ZRANB1	ENSG00000019995	True				True	True	True	True	True	True	True	True													7
chr10	43387705	43387705	-	HNRNPF	ENSG00000169813	True		True			True		True	True	True	True	True	True												7
chr11	34146264	34146264	+	NAT10	ENSG00000135372	True		True			True	True	True	True	True	True	True													7
chr11	62672286	62672286	+	UQCC3	ENSG00000204922	True		True					True	True	True	True	True	True							True					7
chr12	753756	753756	+	WNK1	ENSG00000060237	True		True					True	True	True	True	True	True	True											7
chr12	67305522	67305522	+	CAND1	ENSG00000111530	True		True			True	True	True	True	True	True	True													7
chr12	67306236	67306236	+	CAND1	ENSG00000111530	True		True				True	True	True	True		True	True							True					7
chr12	68839466	68839466	+	MDM2	ENSG00000135679	True		True		True		True	True	True	True	True	True													7
chr12	105167154	105167154	+	WASHC4	ENSG00000136051	True		True			True	True	True	True	True	True	True													7
chr12	131941817	131941817	+	PUS1	ENSG00000177192	True		True		True		True	True		True	True	True	True												7
chr12	123621633	123621633	-	EIF2B1	ENSG00000111361	True		True		True			True	True	True	True	True		True											7
chr13	27666053	27666053	+	POLR1D	ENSG00000186184	True		True				True	True	True	True	True	True		True											7
chr13	110639927	110639927	+	NAXD	ENSG00000255831			True			True	True	True		True		True			True		True	True	True						7
chr14	23026032	23026032	-	PSMB5	ENSG00000100804	True		True	True	True	True		True	True	True		True													7
chr15	48878883	48878883	+	EID1	ENSG00000255302	True		True		True	True	True	True		True	True	True													7
chr16	2763974	2763974	+	SRRM2	ENSG00000167978	True		True		True	True		True	True	True		True	True												7
chr16	84745419	84745419	+	USP10	ENSG00000103194	True		True			True		True		True		True	True								True	true	True		7
chr16	74452706	74452706	-	GLG1	ENSG00000090863			True	True	True			True		True	True	True	True	True											7
chr17	5383820	5383820	+	RABEP1	ENSG00000029725	True		True			True		True	True	True	True	True	True												7
chr17	7415798	7415798	+	NLGN2	ENSG00000169992	True		True			True		True		True		True	True		True	True			True						7
chr17	43523945	43523945	+	DHX8	ENSG00000067596	True				True	True	True	True	True	True		True								True					7
chr17	81843554	81843554	-	P4HB	ENSG00000185624	True			True		True		True	True	True		True	True	True											7
chr18	211507	211507	+	USP14	ENSG00000101557	True		True					True	True	True	True	True				True	True		True						7
chr19	1434973	1434973	+	DAZAP1	ENSG00000071626	True					True	True	True	True	True		True	True							True					7
chr19	7912387	7912387	+	MAP2K7	ENSG00000076984	True		True		True	True		True	True			True	True							True					7
chr19	17581419	17581419	+	COLGALT1	ENSG00000130309	True		True		True			True	True	True		True	True									true	True		7
chr19	3976520	3976520	-	MIR1268A	ENSG00000167658	True		True	True	True	True		True	True		True	True													7
chr2	182777230	182777230	+	DNAJC10	ENSG00000077232	True		True		True			True		True	True	True			True		True		True						7
chr2	219182415	219182415	+	RETREG2	ENSG00000144567	True		True		True			True	True	True	True	True	True												7
chr20	3047883	3047883	+	MRPS26	ENSG00000125901	True		True			True	True	True	True	True		True				True			True						7
chr20	32166838	32166838	+	TM9SF4	ENSG00000101337	True		True		True		True	True		True	True	True	True												7
chr20	35947803	35947803	+	PHF20	ENSG00000025293	True		True				True	True	True	True	True	True				True			True						7
chr20	56399301	56399301	+	CSTF1	ENSG00000101138	True		True			True	True	True	True	True	True	True													7
chr20	31722253	31722253	-	ABALON	ENSG00000171552	True		True	True				True		True	True	True	True	True											7
chr20	35653755	35653755	-	RBM12	ENSG00000244462	True		True			True		True	True	True	True	True		True											7
chr21	33553829	33553829	+	SON	ENSG00000159140	True		True	True	True	True		True		True	True	True													7
chr21	33554624	33554624	+	SON	ENSG00000159140	True				True	True		True	True			True				True			True		True	true	True		7
chr21	37512387	37512387	+	DYRK1A	ENSG00000157540	True	True	True	True		True		True		True	True	True													7
chr21	43803791	43803791	+	RRP1	ENSG00000160214	True					True	True	True	True	True	True	True	True												7
chr22	20953231	20953231	+	CRKL	ENSG00000099942	True					True	True	True	True	True		True	True			True			True						7
chr22	30978262	30978262	+	TUG1	ENSG00000253352	True		True			True		True	True	True		True				True	True		True						7
chr22	30978534	30978534	+	TUG1	ENSG00000253352	True		True					True	True	True		True			True	True	True		True						7
chr22	39513712	39513712	+	MIEF1	ENSG00000100335	True	True	True		True			True		True	True	True				True			True						7
chr3	45547762	45547762	+	LARS2	ENSG00000011376	True	True					True	True	True	True		True	True			True			True						7
chr3	49011884	49011884	+	WDR6	ENSG00000178252	True		True	True		True	True	True		True		True	True												7
chr3	101565344	101565344	+	TRMT10C	ENSG00000174173	True				True	True		True	True	True		True	True			True			True						7
chr3	124737718	124737718	+	UMPS	ENSG00000114491	True		True		True	True		True		True	True	True				True			True						7
chr3	184711420	184711420	-	MAGEF1	ENSG00000177383	True		True					True		True		True	True		True	True	True		True						7
chr4	1728413	1728413	+	TACC3	ENSG00000013810	True		True			True	True	True	True	True	True	True													7
chr4	6675207	6675207	+	LOC93622	ENSG00000170846	True		True	True		True		True		True	True	True				True			True						7
chr5	140566974	140566974	+	SLC35A4	ENSG00000176087	True		True			True		True	True	True	True	True	True												7
chr6	31632611	31632611	+	PRRC2A	ENSG00000204469	True		True		True			True	True	True	True	True	True												7
chr6	43785285	43785285	+	VEGFA	ENSG00000112715	True		True			True		True		True	True	True			True		True		True						7
chr6	63576541	63576541	+	PTP4A1	ENSG00000112245	True		True	True			True	True	True	True		True	True												7
chr6	89083985	89083985	+	PNRC1	ENSG00000146278	True		True					True	True	True	True	True				True	True		True						7
chr7	92456503	92456503	+	GATAD1	ENSG00000157259	True		True		True		True	True		True		True	True	True											7
chr7	99012312	99012312	+	TRRAP	ENSG00000196367	True		True		True			True	True	True	True	True	True												7
chr7	150372912	150372912	+	REPIN1	ENSG00000214022	True		True		True		True	True	True	True		True		True											7
chr8	11838584	11838584	+	FDFT1	ENSG00000079459	True		True		True		True	True	True	True		True	True												7
chr8	23022551	23022551	-	TNFRSF10B	ENSG00000120889	True		True		True	True		True	True	True		True	True												7
chr8	38347748	38347748	-	NSD3	ENSG00000147548	True	True			True	True		True	True	True		True	True												7
chr8	143816627	143816627	-	PUF60	ENSG00000179950	True		True		True	True		True	True	True	True	True													7
chr9	132678182	132678182	+	GTF3C4	ENSG00000125484	True				True			True		True	True	True	True			True			True		True		True		7
chr1	26574557	26574557	+	RPS6KA1	ENSG00000117676	True		True		True			True	True	True	True	True		True											7
chr1	1541741	1541741	-	SSU72	ENSG00000160075	True		True		True			True	True	True		True	True	True											7
chr1	9730203	9730203	-	CLSTN1	ENSG00000171603	True		True		True			True	True	True	True	True		True											7
chr1	29147965	29147965	-	SRSF4	ENSG00000116350	True		True		True			True	True	True	True	True		True											7
chr1	29148388	29148388	-	SRSF4	ENSG00000116350	True		True		True	True		True	True	True		True		True											7
chr1	32775866	32775866	-	YARS	ENSG00000134684	True		True		True			True		True	True	True	True	True											7
chr1	52475198	52475198	-	ZCCHC11	ENSG00000134744	True		True		True	True		True	True	True	True	True													7
chr1	55067234	55067234	-	USP24	ENSG00000162402	True		True					True			True	True		True	True	True	True		True						7
chr1	58781797	58781797	-	JUN	ENSG00000177606	True		True		True	True		True		True	True	True		True											7
chr1	68126086	68126086	-	GNG12-AS1	ENSG00000232284	True							True		True		True	True	True	True	True	True		True						7
chr1	114397481	114397481	-	TRIM33	ENSG00000197323	True		True			True		True	True	True	True	True		True											7
chr1	114774296	114774296	-	SIKE1	ENSG00000052723	True		True		True	True		True	True	True	True	True													7
chr1	150577304	150577304	-	MCL1	ENSG00000143384	True		True		True			True	True	True	True	True	True												7
chr1	150578947	150578947	-	MCL1	ENSG00000143384	True				True	True		True	True	True	True	True	True												7
chr1	153948029	153948029	-	CRTC2	ENSG00000160741	True					True		True	True	True	True	True	True	True											7
chr1	154550255	154550255	-	UBE2Q1	ENSG00000160714	True		True			True		True	True	True	True	True		True											7
chr1	156009204	156009204	-	SSR2	ENSG00000163479	True		True		True	True		True	True	True		True	True												7
chr1	156594722	156594722	-	GPATCH4	ENSG00000160818	True		True					True	True	True	True	True		True		True			True						7
chr1	160217465	160217465	-	DCAF8	ENSG00000132716;ENSG00000258465	True		True			True		True		True		True			True	True	True		True						7
chr1	205620544	205620544	-	ELK4	ENSG00000158711	True		True					True	True	True	True	True	True	True											7
chr1	211575876	211575876	-	SLC30A1	ENSG00000170385	True	True	True			True		True	True	True	True	True													7
chr1	224389623	224389623	-	WDR26	ENSG00000162923	True		True			True		True	True	True	True	True				True			True						7
chr10	72368217	72368217	-	MICU1	ENSG00000107745	True		True		True			True	True	True	True	True		True											7
chr10	102479358	102479358	-	ACTR1A	ENSG00000138107	True	True		True	True	True		True	True			True		True											7
chr10	119042416	119042416	-	EIF3A	ENSG00000107581	True							True	True	True		True	True	True	True	True			True						7
chr11	58617732	58617732	+	ZFP91-CNTF	ENSG00000186660	True		True				True	True	True	True		True						True	True	True					7
chr11	65891589	65891589	+	CCDC85B	ENSG00000175602	True	True	True				True	True		True	True	True	True												7
chr11	2945216	2945216	-	NAP1L4	ENSG00000205531	True		True			True		True	True		True	True	True	True											7
chr11	6682015	6682015	-	MRPL17	ENSG00000158042	True		True					True	True	True	True	True				True	True		True						7
chr11	33710219	33710219	-	CD59	ENSG00000085063	True		True					True		True	True	True			True	True		True	True						7
chr11	47779059	47779059	-	NUP160	ENSG00000030066	True		True		True	True		True		True	True	True		True											7
chr11	61403226	61403226	-	CPSF7	ENSG00000149532	True		True		True			True	True	True	True	True		True											7
chr11	119093970	119093970	-	H2AFX	ENSG00000188486	True		True		True	True		True		True	True	True		True											7
chr11	119094188	119094188	-	H2AFX	ENSG00000188486	True		True			True		True		True	True	True		True		True			True						7
chr11	123057681	123057681	-	HSPA8	ENSG00000109971	True		True	True	True			True	True			True	True	True											7
chr12	68842613	68842613	+	MDM2	ENSG00000257181			True	True				True		True	True	True			True		True	True	True						7
chr12	74538789	74538789	+	ATXN7L3B	ENSG00000253719	True		True					True		True	True	True			True	True		True	True						7
chr12	74539060	74539060	+	ATXN7L3B	ENSG00000253719			True			True	True	True		True		True			True	True	True		True						7
chr12	6556943	6556943	-	NOP2	ENSG00000111641	True		True		True	True		True		True	True	True		True											7
chr12	48830105	48830105	-	DDX23	ENSG00000174243	True				True	True		True	True	True	True	True	True												7
chr12	54241818	54241818	-	CBX5	ENSG00000094916	True		True		True	True		True	True	True		True		True											7
chr12	57823459	57823459	-	CTDSP2	ENSG00000175215	True		True			True		True	True	True		True		True		True			True						7
chr12	92144293	92144293	-	BTG1	ENSG00000133639	True		True		True	True		True	True	True	True	True													7
chr12	92144353	92144353	-	BTG1	ENSG00000133639	True		True					True		True	True	True			True	True	True		True						7
chr12	132624598	132624598	-	POLE	ENSG00000177084	True		True		True	True		True		True	True	True		True											7
chr13	29514109	29514109	-	SLC7A1	ENSG00000139514	True		True		True			True	True	True	True	True		True											7
chr13	31137328	31137328	-	HSPH1	ENSG00000120694	True		True			True		True	True	True	True	True		True											7
chr13	32535892	32535892	-	N4BP2L2	ENSG00000244754					True	True		True	True	True	True	True				True	True		True						7
chr13	32536278	32536278	-	N4BP2L2	ENSG00000244754	True		True		True	True		True	True	True		True		True											7
chr13	79320589	79320589	-	RBM26	ENSG00000139746			True		True	True		True	True	True	True	True		True											7
chr14	35085574	35085574	-	LOC101927178	ENSG00000092020	True		True		True	True		True	True	True	True	True													7
chr14	45224368	45224368	-	MIS18BP1	ENSG00000129534	True		True			True		True	True	True	True	True		True											7
chr14	49618783	49618783	-	RPL36AL	ENSG00000165502	True		True		True	True		True	True	True	True	True													7
chr14	50118418	50118418	-	SOS2	ENSG00000100485	True	True	True					True	True	True	True	True		True											7
chr14	58408970	58408970	-	TIMM9	ENSG00000258378	True		True		True	True		True	True	True	True	True													7
chr15	72199570	72199570	-	PKM	ENSG00000067225	True		True	True	True			True	True		True	True	True												7
chr15	74955691	74955691	-	RPP25	ENSG00000178718	True		True					True	True	True	True	True	True			True			True						7
chr15	84669674	84669674	-	SEC11A	ENSG00000140612	True		True			True		True	True	True	True	True		True											7
chr16	14667909	14667909	+	BFAR	ENSG00000103429	True		True			True	True	True	True	True	True	True													7
chr16	67843500	67843500	+	THAP11	ENSG00000168286	True		True			True		True	True	True	True	True	True												7
chr16	11837900	11837900	-	RSL1D1	ENSG00000171490	True		True	True				True	True	True	True	True	True												7
chr16	30424270	30424270	-	DCTPP1	ENSG00000179958	True		True		True	True		True	True	True	True	True													7
chr16	69118254	69118254	-	CHTF8	ENSG00000168802	True		True	True	True			True	True	True		True	True												7
chr16	70252638	70252638	-	AARS	ENSG00000090861	True				True	True		True		True	True	True	True	True											7
chr16	70663503	70663503	-	MTSS1L	ENSG00000268927;ENSG00000132613	True		True	True				True	True	True		True	True	True											7
chr16	87830864	87830864	-	SLC7A5	ENSG00000103257	True		True					True	True	True	True	True		True	True				True						7
chr16	87832527	87832527	-	SLC7A5	ENSG00000103257	True		True		True			True	True	True	True	True	True												7
chr16	89645789	89645789	-	CHMP1A	ENSG00000131165			True		True			True	True	True	True	True	True	True											7
chr17	2043305	2043305	+	DPH1;OVCA2	ENSG00000262533	True		True			True		True		True	True	True		True							True		True		7
chr17	747243	747243	-	GEMIN4	ENSG00000179409	True		True		True			True		True	True	True		True		True			True						7
chr17	21198396	21198396	-	TMEM11	ENSG00000178307	True		True					True	True	True	True	True	True	True											7
chr17	29264110	29264110	-	NUFIP2	ENSG00000108256	True		True		True	True		True	True	True	True	True													7
chr17	44206936	44206936	-	UBTF	ENSG00000267394	True				True	True		True		True	True	True		True		True			True						7
chr17	76039672	76039672	-	SRP68	ENSG00000167881	True		True		True			True	True	True	True	True		True											7
chr17	76083196	76083196	-	EXOC7	ENSG00000182473	True		True		True			True		True	True	True	True	True											7
chr17	81511529	81511529	-	ACTG1	ENSG00000184009	True		True		True	True		True	True			True	True	True											7
chr17	81558435	81558435	-	NPLOC4	ENSG00000182446	True		True		True			True		True	True	True	True	True											7
chr17	81868031	81868031	-	ARHGDIA	ENSG00000262413	True				True	True		True	True			True	True			True	True		True						7
chr19	55645198	55645198	+	ZNF581	ENSG00000171425			True					True	True	True	True	True	True								True	true	True		7
chr19	14413078	14413078	-	DDX39A	ENSG00000123136	True		True		True	True		True		True		True	True	True											7
chr19	18280365	18280365	-	JUND	ENSG00000130522	True	True	True		True	True		True	True			True	True												7
chr19	40232977	40232977	-	AKT2	ENSG00000105221	True		True					True	True	True	True	True	True	True											7
chr19	46788108	46788108	-	SLC1A5	ENSG00000105281	True		True		True	True		True	True	True		True		True											7
chr19	46788268	46788268	-	SLC1A5	ENSG00000105281	True		True	True	True	True		True	True	True		True													7
chr19	49908450	49908450	-	NUP62	ENSG00000213024	True		True					True	True	True	True	True	True			True			True						7
chr19	55577701	55577701	-	ZNF579	ENSG00000218891	True		True		True	True		True		True		True	True	True											7
chr2	27216949	27216949	+	ATRAID	ENSG00000138085	True		True			True	True	True		True		True		True						True					7
chr2	200892092	200892092	+	NIF3L1	ENSG00000196290	True		True					True	True	True		True			True	True	True		True						7
chr2	219248820	219248820	+	STK16	ENSG00000115661	True		True			True	True	True	True	True		True		True											7
chr2	38985901	38985901	-	SOS1	ENSG00000115904	True	True	True	True	True			True		True	True	True													7
chr2	74461313	74461313	-	MOGS	ENSG00000115275	True		True					True	True	True	True	True	True	True											7
chr2	96860692	96860692	-	SEMA4C	ENSG00000168758	True		True			True		True	True	True	True	True		True											7
chr2	101277186	101277186	-	RNF149	ENSG00000163162			True					True		True	True	True			True	True	True	True	True						7
chr2	135840803	135840803	-	MCM6	ENSG00000076003	True		True		True	True		True	True		True	True		True											7
chr2	177231272	177231272	-	NFE2L2	ENSG00000116044	True		True	True				True	True	True	True	True	True												7
chr2	177231670	177231670	-	NFE2L2	ENSG00000116044	True		True			True		True		True	True	True	True	True											7
chr2	177231797	177231797	-	NFE2L2	ENSG00000116044	True		True					True	True	True	True	True	True	True											7
chr2	229767651	229767651	-	TRIP12	ENSG00000153827	True		True		True	True		True	True	True	True	True													7
chr2	240130913	240130913	-	COPS9	ENSG00000172428	True		True		True	True		True	True	True	True	True													7
chr20	64275341	64275341	+	PCMTD2	ENSG00000203880	True		True			True		True		True	True	True			True		True		True						7
chr20	3784696	3784696	-	CENPB	ENSG00000125817	True		True					True		True	True	True				True	True	True	True						7
chr20	31945603	31945603	-	PDRG1	ENSG00000088356	True		True			True		True			True	True	True			True	True		True						7
chr20	35655071	35655071	-	RBM12	ENSG00000244462	True		True		True	True		True	True	True	True	True													7
chr20	49114468	49114468	-	STAU1	ENSG00000124214	True		True			True		True		True	True	True	True	True											7
chr20	49636361	49636361	-	B4GALT5	ENSG00000158470	True		True	True				True		True		True	True		True		True		True						7
chr20	50891473	50891473	-	ADNP	ENSG00000101126	True		True		True			True	True	True	True	True		True											7
chr21	44806852	44806852	-	SUMO3	ENSG00000184900	True		True		True			True		True	True	True		True	True				True						7
chr22	23181952	23181952	+	BCR	ENSG00000186716	True	True	True				True	True		True	True	True	True												7
chr22	41178893	41178893	+	EP300	ENSG00000100393			True		True			True	True	True		True	True							True	True		True		7
chr22	28795293	28795293	-	XBP1	ENSG00000100219	True				True	True		True	True	True	True	True	True												7
chr22	28795550	28795550	-	XBP1	ENSG00000100219	True		True		True			True	True	True	True	True		True											7
chr22	30967970	30967970	-	MORC2	ENSG00000133422	True		True			True		True		True	True	True		True		True			True						7
chr22	38290794	38290794	-	CSNK1E;LOC400927-CSNK1E	ENSG00000213923	True		True			True		True	True	True	True	True		True											7
chr22	38486332	38486332	-	DDX17	ENSG00000100201	True		True		True	True		True	True	True	True	True													7
chr22	45196481	45196481	-	KIAA0930	ENSG00000100364	True	True	True					True	True	True		True	True	True											7
chr3	140976464	140976464	+	SLC25A36	ENSG00000114120	True				True			True	True	True	True	True	True									true	True		7
chr3	15052445	15052445	-	MRPS25	ENSG00000131368	True		True		True			True	True	True		True	True	True											7
chr3	47413787	47413787	-	SCAP	ENSG00000114650	True		True		True			True		True	True	True	True	True											7
chr3	48158826	48158826	-	CDC25A	ENSG00000164045	True	True	True		True	True		True		True		True	True												7
chr3	49721602	49721602	-	GMPPB	ENSG00000176020;ENSG00000173540	True		True		True			True		True	True	True	True			True			True						7
chr3	56641497	56641497	-	FAM208A	ENSG00000163946	True		True			True		True	True	True	True	True	True												7
chr3	57628251	57628251	-	DENND6A	ENSG00000174839	True		True		True			True	True	True	True	True		True											7
chr3	88055781	88055781	-	CGGBP1	ENSG00000163320	True		True	True		True		True		True	True	True		True											7
chr3	120330867	120330867	-	LRRC58	ENSG00000163428			True					True		True	True	True		True	True	True	True		True						7
chr3	123915196	123915196	-	CCDC14	ENSG00000175455	True		True			True		True	True	True	True	True		True											7
chr3	123915623	123915623	-	CCDC14	ENSG00000175455	True		True					True	True	True		True				True	True	True	True						7
chr3	136152242	136152242	-	MSL2	ENSG00000174579	True		True					True	True	True	True	True				True	True		True						7
chr3	139357863	139357863	-	COPB2	ENSG00000184432	True		True		True	True		True	True	True		True		True											7
chr3	196052004	196052004	-	TFRC	ENSG00000072274	True	True	True			True		True	True	True		True		True											7
chr4	7030548	7030548	+	TBC1D14	ENSG00000132405	True	True	True				True	True		True	True	True	True												7
chr4	77034726	77034726	+	2011-09-01	ENSG00000138758	True		True			True	True	True	True		True	True		True											7
chr4	2938799	2938799	-	NOP14-AS1	ENSG00000249673	True		True		True	True		True	True	True	True	True													7
chr4	88521609	88521609	-	PIGY	ENSG00000255072	True		True		True	True		True	True	True	True	True													7
chr4	99948387	99948387	-	H2AFZ	ENSG00000164032	True		True		True	True		True	True	True		True		True											7
chr5	36976101	36976101	+	NIPBL	ENSG00000164190	True		True					True		True	True	True		True							True	true	True		7
chr5	113013400	113013400	+	DCP2	ENSG00000172795	True					True		True	True			True		True		True			True		True	true	True		7
chr5	119393336	119393336	+	TNFAIP8	ENSG00000145779	True	True	True	True				True	True	True	True	True													7
chr5	32126531	32126531	-	GOLPH3	ENSG00000113384	True		True		True	True		True		True	True	True		True											7
chr5	98856353	98856353	-	CHD1	ENSG00000153922	True		True		True	True		True		True	True	True		True											7
chr5	98856437	98856437	-	CHD1	ENSG00000153922	True		True					True		True	True	True			True	True	True		True						7
chr5	133959729	133959729	-	C5orf15	ENSG00000113583	True		True			True		True	True	True	True	True	True												7
chr5	137752741	137752741	-	HNRNPA0	ENSG00000177733	True		True		True	True		True	True	True	True	True													7
chr5	150711118	150711118	-	DCTN4	ENSG00000132912	True		True					True	True	True	True	True	True			True			True						7
chr5	176384064	176384064	-	NOP16	ENSG00000048162	True		True			True		True	True	True	True	True		True											7
chr6	17615897	17615897	-	NUP153	ENSG00000124789	True		True			True		True	True	True		True	True	True											7
chr6	17629247	17629247	-	NUP153	ENSG00000124789	True			True	True	True		True	True	True	True	True													7
chr6	24705863	24705863	-	C6orf62	ENSG00000112308	True		True		True	True		True	True	True	True	True													7
chr6	30601161	30601161	-	PPP1R10	ENSG00000204569	True		True			True		True		True	True	True	True	True											7
chr6	31730764	31730764	-	CLIC1	ENSG00000213719	True	True	True		True			True	True	True		True	True												7
chr6	38677213	38677213	-	GLO1	ENSG00000124767	True				True	True		True	True	True		True	True	True											7
chr6	43671615	43671615	-	MRPS18A	ENSG00000096080;ENSG00000172426	True	True	True	True	True			True	True	True		True													7
chr6	43671630	43671630	-	MRPS18A	ENSG00000096080;ENSG00000172426	True		True	True		True		True	True	True		True					True		True						7
chr6	44113853	44113853	-	MRPL14	ENSG00000180992	True		True	True		True		True	True	True	True	True													7
chr6	79201591	79201591	-	HMGN3	ENSG00000118418	True		True			True		True	True	True	True	True		True											7
chr6	100848406	100848406	-	ASCC3	ENSG00000112249	True		True		True			True	True	True	True	True		True											7
chr6	106186519	106186519	-	ATG5	ENSG00000057663	True		True					True	True	True		True				True	True	True	True						7
chr6	137198175	137198175	-	IFNGR1	ENSG00000027697	True		True			True		True	True	True	True	True		True											7
chr6	144095235	144095235	-	SF3B5	ENSG00000169976	True		True	True	True	True		True		True	True	True													7
chr7	2235295	2235295	-	MRM2	ENSG00000122687	True		True			True		True		True	True	True		True		True			True						7
chr7	2538542	2538542	-	BRAT1	ENSG00000106009	True	True			True	True		True	True			True	True	True											7
chr7	73442226	73442226	-	BAZ1B	ENSG00000009954			True			True		True		True	True	True			True	True		True	True						7
chr7	73477880	73477880	-	BAZ1B	ENSG00000009954	True		True		True	True		True	True	True	True	True													7
chr7	73536881	73536881	-	BCL7B	ENSG00000106635	True		True			True		True	True		True	True	True	True											7
chr8	52623774	52623774	-	RB1CC1	ENSG00000023287	True		True					True	True	True		True		True	True	True			True						7
chr8	102650330	102650330	-	KLF10	ENSG00000155090	True		True		True	True		True	True	True	True	True													7
chr8	116846428	116846428	-	RAD21	ENSG00000164754	True		True		True	True		True	True	True		True		True											7
chr8	144452235	144452235	-	CYHR1	ENSG00000187954	True	True	True			True		True		True	True	True	True												7
chr9	95086978	95086978	+	C9orf3	ENSG00000148120			True				True	True		True		True			True	True	True	True	True						7
chr9	128309406	128309406	-	TRUB2	ENSG00000167112	True	True	True			True		True		True	True	True		True											7
chr9	133331653	133331653	-	SURF6	ENSG00000148296	True		True		True			True		True	True	True	True	True											7
chr9	137582484	137582484	-	ZMYND19	ENSG00000165724	True		True					True	True	True	True	True	True			True			True						7
chrX	13708905	13708905	+	RAB9A	ENSG00000123595	True		True					True		True	True	True			True	True	True		True						7
chrX	40073748	40073748	-	BCOR	ENSG00000183337	True				True	True		True	True	True	True	True		True											7
chrX	154348928	154348928	-	FLNA	ENSG00000196924	True		True					True	True			True	True	True		True	True		True						7
chr1	1234816	1234816	+	B3GALT6	ENSG00000176022	True		True					True			True	True			True			True	True		True	true	True		7
chr1	58782068	58782068	-	JUN	ENSG00000177606	True			True	True	True		True		True	True	True										true	True		7
chr1	217620018	217620018	-	GPATCH2	ENSG00000092978	True		True			True		True		True	True	True		True								true	True		7
chr12	48343043	48343043	-	ZNF641	ENSG00000167528	True		True		True			True		True		True	True	True							True		True		7
chr16	87831200	87831200	-	SLC7A5	ENSG00000103257	True		True		True	True		True	True	True		True										true	True		7
chr17	17795140	17795140	+	RAI1	ENSG00000108557	True		True		True	True		True		True		True	True								True		True		7
chr17	47824137	47824137	-	MRPL10	ENSG00000159111	True		True					True		True		True	True			True		True	True			true	True		7
chr17	81245790	81245790	-	SLC38A10	ENSG00000157637	True		True		True	True		True	True	True		True										true	True		7
chr2	127846798	127846798	-	POLR2D	ENSG00000244563	True		True		True			True		True		True		True							True	true	True		7
chr22	31345040	31345040	-	PATZ1	ENSG00000100105	True				True			True	True	True	True	True				True			True			true	True		7
chr22	31345058	31345058	-	PATZ1	ENSG00000100105	True		True			True		True		True		True	True	True								true	True		7
chr3	9476082	9476082	+	SETD5	ENSG00000168137	True		True					True		True	True	True	True								True	true	True		7
chr3	156678431	156678431	+	TIPARP	ENSG00000163659	True		True			True		True		True	True	True									True	true	True		7
chr3	49278219	49278219	-	USP4	ENSG00000114316	True		True			True		True	True		True	True		True							True		True		7
chr5	61544029	61544029	+	ZSWIM6	ENSG00000130449	True		True					True	True	True	True	True	True								True		True		7
chr5	138947102	138947102	-	SIL1	ENSG00000120725	True		True					True	True	True	True	True	True									true	True		7
chr8	23022855	23022855	-	TNFRSF10B	ENSG00000120889	True		True					True	True	True	True	True	True									true	True		7
chr8	56963871	56963871	-	IMPAD1	ENSG00000104331	True				True			True	True	True		True	True	True								true	True		7
chr9	69718531	69718531	-	PTAR1	ENSG00000188647	True		True		True			True		True	True	True		True							True		True		7
chr9	132896293	132896293	-	TSC1	ENSG00000165699	True		True					True		True	True	True	True		True				True		True		True		7
chr1	169131449	169131449	+	ATP1B1	ENSG00000143153			True				True	True		True		True			True		True		True		True	true	True		7
chr1	201876250	201876250	+	IPO9	ENSG00000198700	True		True					True		True	True	True	True								True	true	True		7
chr1	3890784	3890784	-	C1orf174	ENSG00000198912	True				True			True		True	True	True		True							True	true	True		7
chr1	34855692	34855692	-	SMIM12	ENSG00000163866	True		True		True	True		True		True		True									True	true	True		7
chr1	36393948	36393948	-	LSM10	ENSG00000181817	True				True			True			True	True	True	True							True	true	True		7
chr1	154550301	154550301	-	UBE2Q1	ENSG00000160714	True		True		True			True		True		True						True	True		True	true	True		7
chr1	223780681	223780681	-	TP53BP2	ENSG00000143514	True		True					True		True	True	True		True							True	true	True		7
chr1	226152433	226152433	-	ACBD3	ENSG00000182827	True		True		True			True		True	True	True									True	true	True		7
chr11	72013151	72013151	-	NUMA1	ENSG00000137497	True		True		True			True	True		True	True									True	true	True		7
chr14	81476897	81476897	-	SEL1L	ENSG00000071537	True		True			True		True	True			True		True							True	true	True		7
chr14	103561004	103561004	-	BAG5	ENSG00000166170	True		True					True		True	True	True		True							True	true	True		7
chr16	70156707	70156707	+	PDPR	ENSG00000090857	True						True	True			True	True		True			True		True		True	true	True		7
chr16	30444188	30444188	-	SEPHS2	ENSG00000179918	True		True					True	True	True	True	True									True	true	True		7
chr16	87831096	87831096	-	SLC7A5	ENSG00000103257	True		True					True	True	True		True				True			True		True	true	True		7
chr17	82615599	82615599	-	WDR45B	ENSG00000141580	True							True		True	True	True	True	True							True	true	True		7
chr2	55295665	55295665	-	CCDC88A	ENSG00000115355	True		True		True			True		True		True		True							True	true	True		7
chr2	173955135	173955135	-	SP3	ENSG00000172845	True		True					True	True	True	True	True									True	true	True		7
chr20	63202537	63202537	-	YTHDF1	ENSG00000149658	True		True					True		True	True	True					True		True		True	true	True		7
chr4	1728404	1728404	+	TACC3	ENSG00000013810	True		True					True		True	True	True		True							True	true	True		7
chr7	44624440	44624440	+	OGDH	ENSG00000105953	True						True	True	True	True		True			True				True		True	true	True		7
chr7	2731008	2731008	-	GNA12	ENSG00000146535	True		True					True		True	True	True		True							True	true	True		7
chr8	116771864	116771864	+	UTP23	ENSG00000147679	True						True	True	True	True	True	True									True	true	True		7
chr9	21333663	21333663	-	KLHL9	ENSG00000198642	True		True		True			True			True	True				True			True		True	true	True		7
chr10	73783253	73783253	+	CHCHD1	ENSG00000172586	True		True			True	True	True	True	True		True													6
chr11	65500804	65500804	+	MALAT1;TALAM1	ENSG00000251562	True				True		True	True	True	True		True	True												6
chr11	130143602	130143602	+	APLP2	ENSG00000084234	True		True	True		True	True	True	True			True													6
chr18	59902779	59902779	+	PMAIP1	ENSG00000141682	True	True				True	True	True	True		True	True													6
chr18	80136185	80136185	+	ADNP2	ENSG00000101544	True		True				True	True	True	True	True	True													6
chr3	128070169	128070169	+	SEC61A1	ENSG00000058262	True		True		True		True	True		True		True	True												6
chr3	128070544	128070544	+	SEC61A1	ENSG00000058262	True			True			True	True	True	True	True	True													6
chr4	26431037	26431037	+	RBPJ	ENSG00000168214	True					True	True	True	True	True	True	True													6
chr6	44253108	44253108	+	HSP90AB1	ENSG00000096384	True					True	True	True	True			True	True							True					6
chr9	113291896	113291896	+	PRPF4	ENSG00000136875	True					True	True	True	True	True	True	True													6
chrM	2065	2065	+	RNR2	ENSG00000210082	True			True		True	True	True	True			True	True												6
chrM	2765	2765	+	RNR2	ENSG00000210082	True			True		True	True	True	True			True	True												6
chr1	109238083	109238083	+	SARS	ENSG00000031698	True				True	True	True	True		True	True	True													6
chr1	153645368	153645368	+	CHTOP	ENSG00000160679	True				True	True		True	True	True		True	True												6
chr1	155738367	155738367	+	DAP3	ENSG00000203761	True					True		True	True	True	True	True	True												6
chr1	227780943	227780943	+	SNAP47	ENSG00000143740	True				True	True	True	True	True			True	True												6
chr10	73783194	73783194	+	CHCHD1	ENSG00000172586	True		True				True	True	True	True		True								True					6
chr11	65500386	65500386	+	MALAT1;TALAM1	ENSG00000251562			True	True			True	True	True	True		True	True												6
chr12	12721142	12721142	+	CDKN1B	ENSG00000111276	True		True				True	True	True	True		True			True				True						6
chr12	112022510	112022510	+	ERP29	ENSG00000089248	True		True			True	True	True	True	True		True													6
chr12	124012065	124012065	+	ZNF664	ENSG00000179195	True		True		True		True	True		True	True	True													6
chr12	132720788	132720788	+	PGAM5	ENSG00000247077	True				True	True	True	True	True			True	True												6
chr13	27623275	27623275	+	POLR1D	ENSG00000186184	True		True				True	True	True	True	True	True													6
chr13	98022160	98022160	+	IPO5	ENSG00000065150	True		True			True	True	True	True	True		True													6
chr14	23325448	23325448	+	BCL2L2-PABPN1;PABPN1	ENSG00000100836	True		True					True		True	True	True	True							True					6
chr14	104759570	104759570	+	SIVA1	ENSG00000184990	True		True			True	True	True	True			True	True												6
chr14	105470354	105470354	+	MTA1	ENSG00000257270	True				True		True	True	True	True	True	True													6
chr15	48878889	48878889	+	EID1	ENSG00000255302	True		True			True	True	True	True	True		True													6
chr16	2519929	2519929	+	ATP6V0C	ENSG00000185883;ENSG00000260272	True				True		True	True	True			True	True				True		True						6
chr16	2767753	2767753	+	SRRM2	ENSG00000167978	True		True		True		True	True	True			True	True												6
chr16	29806760	29806760	+	MAZ	ENSG00000103495	True				True	True	True	True	True			True	True												6
chr16	71927764	71927764	+	IST1	ENSG00000182149	True		True			True	True	True		True	True	True													6
chr16	89563182	89563182	+	RPL13	ENSG00000167526	True			True		True	True	True	True	True		True													6
chr17	1897292	1897292	+	RPA1	ENSG00000132383	True		True				True	True		True	True	True		True											6
chr17	35723751	35723751	+	AP2B1	ENSG00000006125	True		True				True	True		True	True	True		True											6
chr17	35725922	35725922	+	AP2B1	ENSG00000006125	True		True		True	True		True					True	True											6
chr17	82601989	82601989	+	FOXK2	ENSG00000141568	True		True		True	True		True	True	True		True													6
chr18	3277942	3277942	+	MYL12B	ENSG00000118680	True		True				True	True	True	True		True	True												6
chr19	4409257	4409257	+	CHAF1A	ENSG00000167670	True				True		True	True	True	True		True				True			True						6
chr19	10684744	10684744	+	ILF3	ENSG00000129351	True				True		True	True		True		True			True	True			True						6
chr19	10691165	10691165	+	ILF3	ENSG00000129351			True		True			True		True	True	True	True			True			True						6
chr19	10691523	10691523	+	ILF3	ENSG00000129351	True		True		True		True	True	True		True	True													6
chr19	17306593	17306593	+	MRPL34	ENSG00000130312	True		True				True	True	True	True	True	True													6
chr19	49652755	49652755	+	SCAF1	ENSG00000126461	True		True				True	True		True	True	True	True												6
chr2	10129391	10129391	+	RRM2	ENSG00000171848	True		True				True	True	True	True		True		True											6
chr2	20447641	20447641	+	RHOB	ENSG00000143878	True		True					True		True		True	True	True		True			True						6
chr2	20448659	20448659	+	RHOB	ENSG00000143878	True		True	True	True			True		True	True	True													6
chr2	20448702	20448702	+	RHOB	ENSG00000143878	True		True	True	True			True		True		True	True												6
chr2	86137619	86137619	+	PTCD3	ENSG00000132300	True		True		True	True	True	True		True		True													6
chr2	181916230	181916230	+	SSFA2	ENSG00000138434	True		True		True	True	True	True		True		True													6
chr20	38952108	38952108	+	FAM83D	ENSG00000101447	True		True		True	True		True		True		True	True												6
chr20	50192337	50192337	+	CEBPB	ENSG00000172216	True			True	True		True	True		True		True	True												6
chr21	33554374	33554374	+	SON	ENSG00000159140	True				True	True		True		True		True			True		True		True						6
chr22	37029526	37029526	+	MPST	ENSG00000128309	True		True		True			True	True			True	True	True											6
chr22	37029665	37029665	+	MPST	ENSG00000128309	True		True					True	True	True		True	True	True											6
chr22	37806028	37806028	+	H1F0	ENSG00000189060	True		True		True	True	True	True		True		True													6
chr22	39521934	39521934	+	ATF4	ENSG00000128272	True		True		True	True	True	True		True		True													6
chr3	39411962	39411962	+	RPSA	ENSG00000168028	True				True	True	True	True	True			True								True					6
chr3	49531317	49531317	+	DAG1	ENSG00000173402	True				True		True	True							True	True	True		True						6
chr3	128069859	128069859	+	SEC61A1	ENSG00000058262	True		True		True		True	True		True	True	True													6
chr3	128070117	128070117	+	SEC61A1	ENSG00000058262	True				True		True	True	True	True		True								True					6
chr3	153163139	153163139	+	RAP2B	ENSG00000181467		True	True				True	True	True	True	True	True													6
chr3	179334035	179334035	+	ZNF639	ENSG00000121864	True		True				True	True	True	True	True	True													6
chr4	6642494	6642494	+	MRFAP1	ENSG00000179010	True		True			True	True	True		True	True	True													6
chr5	33467768	33467768	+	TARS	ENSG00000113407	True		True				True	True	True	True	True	True													6
chr5	57262964	57262964	+	GPBP1	ENSG00000062194	True		True			True		True		True	True	True	True												6
chr5	112867793	112867793	+	SRP19	ENSG00000153037	True		True		True			True	True	True	True	True													6
chr5	154815112	154815112	+	LARP1	ENSG00000155506	True		True		True		True	True	True	True		True													6
chr6	30723955	30723955	+	TUBB	ENSG00000196230	True			True			True	True	True			True	True							True					6
chr6	32976725	32976725	+	BRD2	ENSG00000204256	True		True		True	True	True	True		True		True													6
chr6	32980902	32980902	+	BRD2	ENSG00000204256	True		True			True		True	True	True	True	True													6
chr6	63685012	63685012	+	PHF3	ENSG00000118482	True		True			True	True	True	True	True		True													6
chr7	5231001	5231001	+	WIPI2	ENSG00000157954	True					True	True	True	True	True	True	True													6
chr7	100707262	100707262	+	POP7	ENSG00000172336	True				True	True	True	True		True		True				True			True						6
chr8	26370676	26370676	+	PPP2R2A	ENSG00000221914	True				True	True		True		True	True	True	True												6
chr8	73981368	73981368	+	TMEM70	ENSG00000175606	True		True			True	True	True		True	True	True													6
chr8	96333623	96333623	+	PTDSS1	ENSG00000156471	True		True				True	True	True	True	True	True													6
chr8	127741128	127741128	+	MYC	ENSG00000136997	True					True	True	True	True	True	True	True													6
chr9	136423421	136423421	+	PMPCA	ENSG00000165688	True		True		True		True	True		True	True	True													6
chrX	41347809	41347809	+	DDX3X	ENSG00000215301	True		True			True	True	True	True	True		True													6
chrM	13774	13774	+	RNR2;NONE	ENSG00000198786	True	True		True			True	True	True			True	True												6
chr1	11975176	11975176	+	PLOD1	ENSG00000083444	True		True				True	True	True	True		True		True											6
chr1	23759623	23759623	+	ELOA	ENSG00000011007	True		True			True	True	True		True		True	True												6
chr1	26472483	26472483	+	HMGN2	ENSG00000198830		True	True					True	True	True	True	True	True												6
chr1	28538570	28538570	+	RCC1	ENSG00000180198			True		True		True	True	True	True	True	True													6
chr1	28742540	28742540	+	YTHDF2	ENSG00000198492	True						True	True	True	True		True	True			True			True						6
chr1	28743337	28743337	+	YTHDF2	ENSG00000198492	True				True		True	True	True	True	True	True													6
chr1	28743665	28743665	+	YTHDF2	ENSG00000198492	True				True		True	True							True	True	True		True						6
chr1	62445074	62445074	+	USP1	ENSG00000162607	True							True		True	True	True			True		True	True	True						6
chr1	62445287	62445287	+	USP1	ENSG00000162607	True		True					True	True	True		True				True	True		True						6
chr1	93346594	93346594	+	DR1	ENSG00000117505	True					True	True	True	True	True	True	True													6
chr1	109237998	109237998	+	SARS	ENSG00000031698	True				True		True	True	True		True	True	True												6
chr1	155320537	155320537	+	FDPS	ENSG00000160752	True				True	True	True	True	True			True					True		True						6
chr1	165908028	165908028	+	UCK2	ENSG00000143179	True		True		True			True	True	True		True	True												6
chr1	166849277	166849277	+	POGK	ENSG00000143157	True		True		True		True	True	True	True		True													6
chr1	179918155	179918155	+	TOR1AIP1	ENSG00000143337	True				True		True	True	True	True	True	True													6
chr1	181089849	181089849	+	IER5	ENSG00000162783	True		True				True	True		True	True	True	True												6
chr1	181090217	181090217	+	IER5	ENSG00000162783	True		True		True	True	True	True		True		True													6
chr1	214644704	214644704	+	CENPF	ENSG00000117724	True		True		True		True	True	True	True		True													6
chr1	224190084	224190084	+	DEGS1	ENSG00000143753	True		True				True	True	True	True		True				True			True						6
chr10	5906130	5906130	+	FBXO18	ENSG00000134452	True		True					True		True	True	True			True	True			True						6
chr10	6233705	6233705	+	PFKFB3	ENSG00000170525	True		True					True	True	True	True	True		True											6
chr10	22329316	22329316	+	BMI1;COMMD3-BMI1	ENSG00000168283;ENSG00000269897	True		True				True	True	True	True	True	True													6
chr10	58287655	58287655	+	CISD1	ENSG00000122873	True					True		True		True		True			True		True	True	True						6
chr10	72275034	72275034	+	DDIT4	ENSG00000168209	True		True		True		True	True	True			True	True												6
chr10	119677304	119677304	+	BAG3	ENSG00000151929			True				True	True	True	True	True	True		True											6
chr10	119677600	119677600	+	BAG3	ENSG00000151929	True		True				True	True		True	True	True		True											6
chr11	252751	252751	+	PSMD13	ENSG00000185627	True		True		True		True	True		True		True		True											6
chr11	9445307	9445307	+	IPO7	ENSG00000205339	True				True		True	True	True			True			True	True			True						6
chr11	13729883	13729883	+	FAR1	ENSG00000197601	True		True		True		True	True	True	True		True													6
chr11	18407398	18407398	+	LDHA	ENSG00000134333	True		True				True	True	True	True	True	True													6
chr11	44244325	44244325	+	EXT2	ENSG00000151348	True		True				True	True		True	True	True					True		True						6
chr11	58617718	58617718	+	ZFP91-CNTF	ENSG00000186660	True		True				True	True		True	True	True	True												6
chr11	61368629	61368629	+	TMEM138	ENSG00000149483	True		True			True		True	True	True		True						True	True						6
chr11	61795903	61795903	+	FEN1	ENSG00000168496	True		True		True	True	True	True	True			True													6
chr11	64204271	64204271	+	STIP1	ENSG00000168439	True		True		True		True	True		True		True		True											6
chr11	65211506	65211506	+	CAPN1	ENSG00000014216	True	True					True	True	True			True	True	True											6
chr11	65424549	65424549	+	NEAT1	ENSG00000245532	True				True		True	True		True	True	True	True												6
chr11	65426291	65426291	+	NEAT1	ENSG00000245532	True		True			True	True	True		True		True	True												6
chr11	65500338	65500338	+	MALAT1;TALAM1	ENSG00000251562			True			True	True	True	True	True	True	True													6
chr11	65637120	65637120	+	PCNX3	ENSG00000197136	True		True		True		True	True		True		True	True												6
chr11	65891037	65891037	+	CCDC85B	ENSG00000175602	True					True	True	True	True			True	True	True											6
chr11	117167699	117167699	+	PAFAH1B2	ENSG00000168092	True				True	True	True	True	True			True								True					6
chr11	119336481	119336481	+	RNF26	ENSG00000245385	True				True			True	True			True	True			True			True		True		True		6
chr11	121307335	121307335	+	SC5D	ENSG00000109929	True			True				True							True	True	True	True	True						6
chr11	130143571	130143571	+	APLP2	ENSG00000084234	True		True			True	True	True	True	True		True													6
chr12	53411263	53411263	+	SP1	ENSG00000185591	True		True					True	True	True	True	True	True												6
chr12	57720956	57720956	+	OS9	ENSG00000257342	True		True		True		True	True	True			True	True												6
chr12	57796446	57796446	+	TSFM	ENSG00000123297	True		True				True	True	True	True		True	True												6
chr12	67305888	67305888	+	CAND1	ENSG00000111530	True			True			True	True	True	True	True	True													6
chr12	74538269	74538269	+	ATXN7L3B	ENSG00000253719	True		True				True	True	True	True	True	True													6
chr12	103947734	103947734	+	HSP90B1	ENSG00000166598	True				True	True	True	True	True			True								True					6
chr12	107712313	107712313	+	PWP1	ENSG00000136045	True		True			True	True	True		True	True	True													6
chr12	125025423	125025423	+	BRI3BP	ENSG00000184992	True		True				True	True	True	True		True				True			True						6
chr12	130876119	130876119	+	RAN	ENSG00000132341	True		True				True	True		True		True	True	True											6
chr13	52461690	52461690	+	CKAP2	ENSG00000136108	True		True		True		True	True		True	True	True													6
chr14	20457353	20457353	+	APEX1	ENSG00000100823	True		True			True	True	True		True	True	True													6
chr14	49622328	49622328	+	MGAT2	ENSG00000168282	True		True			True		True	True	True	True	True													6
chr14	49894002	49894002	+	ARF6	ENSG00000165527	True		True					True	True	True	True	True	True												6
chr14	49894110	49894110	+	ARF6	ENSG00000165527	True		True				True	True	True	True	True	True													6
chr14	49894179	49894179	+	ARF6	ENSG00000165527	True				True	True	True	True	True			True	True												6
chr14	69771500	69771500	+	SRSF5	ENSG00000100650		True					True	True	True	True	True	True						True	True						6
chr15	32636878	32636878	+	ARHGAP11A	ENSG00000198826	True		True		True		True	True	True	True		True													6
chr15	40393733	40393733	+	KNSTRN	ENSG00000128944	True		True		True	True		True		True		True				True			True						6
chr15	48878947	48878947	+	EID1	ENSG00000255302	True		True			True		True		True	True	True								True					6
chr15	48879099	48879099	+	EID1	ENSG00000255302	True		True		True		True	True	True	True		True													6
chr15	48879651	48879651	+	EID1	ENSG00000255302	True		True			True		True	True	True	True	True													6
chr15	67526474	67526474	+	C15orf61	ENSG00000189227	True		True		True			True	True	True		True								True					6
chr15	78498118	78498118	+	IREB2	ENSG00000136381	True		True			True	True	True		True	True	True													6
chr15	90271502	90271502	+	NGRN	ENSG00000182768	True		True			True		True		True		True	True		True				True						6
chr15	90271651	90271651	+	NGRN	ENSG00000182768	True				True	True	True	True		True	True	True													6
chr16	8848814	8848814	+	PMM2	ENSG00000260276	True	True	True					True	True	True		True	True												6
chr16	9103166	9103166	+	C16orf72	ENSG00000182831					True	True	True	True		True		True	True							True					6
chr16	29820066	29820066	+	PAGR1	ENSG00000261690;ENSG00000261962	True		True			True		True	True	True	True	True													6
chr16	30774576	30774576	+	RNF40	ENSG00000103549	True	True	True		True	True		True					True												6
chr16	30774942	30774942	+	RNF40	ENSG00000103549	True		True	True	True	True		True									True		True						6
chr16	70372903	70372903	+	DDX19A	ENSG00000168872	True		True		True			True		True	True	True				True			True						6
chr16	70571976	70571976	+	SF3B3	ENSG00000189091	True				True		True	True	True	True	True	True													6
chr16	88808297	88808297	+	CDT1	ENSG00000167513	True				True		True	True	True			True		True		True			True						6
chr17	7563086	7563086	+	SENP3	ENSG00000161956	True		True		True	True		True					True	True											6
chr17	28722866	28722866	+	RPL23A	ENSG00000198242	True					True	True	True							True		True		True	True					6
chr17	42566109	42566109	+	COASY	ENSG00000068120	True			True		True	True	True	True			True	True												6
chr17	42572461	42572461	+	MLX;PSMC3IP	ENSG00000108788;ENSG00000131470	True		True				True	True		True		True	True	True											6
chr17	42615158	42615158	+	TUBG1	ENSG00000131462	True		True		True	True		True		True		True	True												6
chr17	48050849	48050849	+	NFE2L1	ENSG00000082641	True		True		True		True	True		True	True	True													6
chr17	58089401	58089401	+	DYNLL2	ENSG00000264364			True			True	True	True		True		True									True	true	True		6
chr17	59946995	59946995	+	RPS6KB1	ENSG00000108443	True				True	True		True	True	True	True	True													6
chr17	63817809	63817809	+	DDX42	ENSG00000198231	True		True		True	True	True	True		True		True													6
chr17	76733711	76733711	+	METTL23	ENSG00000181038	True		True				True	True		True	True	True	True												6
chr17	81707383	81707383	+	MRPL12	ENSG00000262814	True					True		True	True	True		True	True							True					6
chr18	59902833	59902833	+	PMAIP1	ENSG00000141682	True		True			True	True	True		True	True	True													6
chr18	74520721	74520721	+	CNDP2	ENSG00000133313	True						True	True		True		True			True		True	True	True						6
chr18	80135984	80135984	+	ADNP2	ENSG00000101544	True		True		True		True	True	True	True		True													6
chr19	541596	541596	+	CDC34	ENSG00000099804	True		True		True		True	True		True		True	True												6
chr19	10111065	10111065	+	PPAN;PPAN-P2RY11	ENSG00000130810;ENSG00000243207	True		True		True	True		True		True	True	True													6
chr19	10687626	10687626	+	ILF3	ENSG00000129351	True						True	True	True	True		True	True			True			True						6
chr19	12792092	12792092	+	JUNB	ENSG00000171223			True				True	True	True	True	True	True					True		True						6
chr19	12792803	12792803	+	JUNB	ENSG00000171223			True			True	True	True	True			True					True	True	True						6
chr19	12792914	12792914	+	JUNB	ENSG00000171223	True		True				True	True	True	True	True	True													6
chr19	16133390	16133390	+	RAB8A	ENSG00000269243	True		True		True			True	True	True		True	True												6
chr19	16191551	16191551	+	FAM32A	ENSG00000105058	True		True		True		True	True	True	True		True													6
chr19	18388904	18388904	+	GDF15	ENSG00000130513			True	True	True		True	True		True		True		True											6
chr19	38932937	38932937	+	MRPS12	ENSG00000128626	True		True					True	True	True	True	True	True												6
chr19	47209655	47209655	+	SAE1	ENSG00000142230	True		True		True		True	True					True	True											6
chr19	49108328	49108328	+	SNRNP70	ENSG00000104852	True		True				True	True	True	True		True		True											6
chr2	27779521	27779521	+	MRPL33	ENSG00000243147	True		True			True	True	True		True	True	True													6
chr2	70087693	70087693	+	PCBP1	ENSG00000179818	True		True			True	True	True	True	True		True													6
chr2	70087780	70087780	+	PCBP1	ENSG00000169564	True		True			True	True	True	True	True		True													6
chr2	96271403	96271403	+	CIAO1	ENSG00000144021	True		True		True	True		True		True	True	True													6
chr2	159748439	159748439	+	MARCH7	ENSG00000136536	True				True		True	True	True	True	True	True													6
chr2	181902235	181902235	+	SSFA2	ENSG00000138434	True		True				True	True		True		True			True				True	True					6
chr20	298131	298131	+	ZCCHC3	ENSG00000177764	True		True				True	True	True	True	True	True													6
chr20	18569379	18569379	+	SMIM26	ENSG00000232388	True		True		True		True	True	True	True		True													6
chr20	32234844	32234844	+	POFUT1	ENSG00000101346	True		True	True	True			True	True	True		True													6
chr20	38952092	38952092	+	FAM83D	ENSG00000101447	True		True				True	True		True	True	True	True												6
chr20	43461070	43461070	+	SRSF6	ENSG00000124193	True					True	True	True	True		True	True	True												6
chr21	33549841	33549841	+	SON	ENSG00000159140	True					True	True	True	True	True	True	True													6
chr21	33549862	33549862	+	SON	ENSG00000159140	True		True			True		True	True	True	True	True													6
chr21	33551456	33551456	+	SON	ENSG00000159140	True		True		True			True		True	True	True	True												6
chr21	33552970	33552970	+	SON	ENSG00000159140	True				True			True	True	True	True	True	True												6
chr21	33554493	33554493	+	SON	ENSG00000159140	True		True			True		True	True	True	True	True													6
chr21	43694899	43694899	+	RRP1B	ENSG00000160208	True		True	True		True		True		True		True		True											6
chr22	20933855	20933855	+	CRKL	ENSG00000099942	True		True		True			True		True	True	True	True												6
chr22	21697358	21697358	+	PPIL2	ENSG00000100023	True					True		True		True	True	True	True	True											6
chr22	31956677	31956677	+	YWHAH	ENSG00000128245	True		True		True	True	True	True		True		True													6
chr22	37566323	37566323	+	CDC42EP1	ENSG00000128283	True		True		True	True		True		True		True	True												6
chr3	49013375	49013375	+	WDR6	ENSG00000178252	True					True	True	True		True	True	True	True												6
chr3	49533326	49533326	+	DAG1	ENSG00000173402	True		True		True		True	True		True		True								True					6
chr3	133588082	133588082	+	CDV3	ENSG00000091527	True		True		True		True	True		True		True	True												6
chr3	150572124	150572124	+	EIF2A	ENSG00000144895			True					True		True		True			True	True	True	True	True						6
chr3	153163936	153163936	+	RAP2B	ENSG00000181467			True		True		True	True	True	True	True	True													6
chr4	6642555	6642555	+	MRFAP1	ENSG00000179010					True	True	True	True	True	True		True	True												6
chr4	42086216	42086216	+	SLC30A9	ENSG00000014824	True					True	True	True	True	True	True	True													6
chr4	70689685	70689685	+	UTP3	ENSG00000132467	True		True		True		True	True		True	True	True													6
chr5	7900369	7900369	+	MTRR	ENSG00000124275	True					True	True	True	True	True	True	True													6
chr5	55164601	55164601	+	GPX8	ENSG00000164294	True		True		True		True	True		True		True		True											6
chr5	69129665	69129665	+	SLC30A5	ENSG00000248664	True		True		True			True	True	True	True	True													6
chr5	134855096	134855096	+	C5orf24	ENSG00000181904	True				True		True	True	True	True	True	True													6
chr5	138391905	138391905	+	KDM3B	ENSG00000120733	True		True			True	True	True	True			True		True											6
chr5	138934208	138934208	+	CTNNA1	ENSG00000044115	True		True		True		True	True		True		True		True											6
chr5	154815725	154815725	+	LARP1	ENSG00000155506	True		True		True		True	True	True	True		True													6
chr5	154815854	154815854	+	LARP1	ENSG00000155506	True		True		True			True	True	True		True	True												6
chr5	176507093	176507093	+	FAF2	ENSG00000113194	True		True				True	True	True	True	True	True													6
chr5	179728839	179728839	+	CANX	ENSG00000127022	True		True				True	True	True	True	True	True													6
chr6	10709475	10709475	+	PAK1IP1	ENSG00000111845	True		True			True		True	True	True	True	True													6
chr6	21596580	21596580	+	SOX4	ENSG00000124766	True		True	True			True	True	True			True	True												6
chr6	31632730	31632730	+	PRRC2A	ENSG00000204469	True				True		True	True	True	True		True	True												6
chr6	89083851	89083851	+	PNRC1	ENSG00000146278	True		True		True			True	True	True	True	True													6
chr6	126038900	126038900	+	TRMT11	ENSG00000066651	True		True		True		True	True		True	True	True													6
chr6	154833242	154833242	+	SCAF8	ENSG00000213079	True		True		True			True	True	True	True	True													6
chr7	56079781	56079781	+	SUMF2	ENSG00000129103	True		True				True	True		True		True		True						True					6
chr7	105112494	105112494	+	KMT2E	ENSG00000005483	True		True		True			True	True	True	True	True													6
chr7	128092368	128092368	+	SND1	ENSG00000197157	True		True			True	True	True	True	True		True													6
chr7	128769250	128769250	+	CALU	ENSG00000128595	True		True	True			True	True		True	True	True													6
chr7	148800811	148800811	+	CUL1	ENSG00000055130	True		True		True	True		True		True	True	True													6
chr8	38060054	38060054	+	EIF4EBP1	ENSG00000187840	True				True			True	True			True	True				True		True	True					6
chr8	41598426	41598426	+	GPAT4	ENSG00000158669	True		True					True	True			True			True	True	True		True						6
chr8	41598556	41598556	+	GPAT4	ENSG00000158669	True		True			True		True		True		True				True			True	True					6
chr8	93922107	93922107	+	PDP1	ENSG00000164951	True				True		True	True	True		True	True	True												6
chr8	97724794	97724794	+	MTDH	ENSG00000147649	True		True				True	True	True	True		True	True												6
chr8	125436759	125436759	+	TRIB1	ENSG00000173334	True		True				True	True	True		True	True									True		True		6
chr8	127736466	127736466	+	MYC	ENSG00000136997	True		True				True	True	True		True	True	True												6
chr8	144080445	144080445	+	EXOSC4	ENSG00000178896	True		True		True	True		True		True		True		True											6
chr8	144107322	144107322	+	MAF1	ENSG00000179632	True		True				True	True	True	True		True	True												6
chr9	33917407	33917407	+	UBE2R2	ENSG00000107341	True		True				True	True	True	True	True	True													6
chr9	113292367	113292367	+	PRPF4	ENSG00000136875	True		True		True			True		True	True	True		True											6
chr9	130704201	130704201	+	EXOSC2	ENSG00000130713	True		True		True	True		True		True	True	True													6
chr9	132678633	132678633	+	GTF3C4	ENSG00000125484	True		True		True		True	True		True	True	True													6
chr9	135503631	135503631	+	MRPS2	ENSG00000122140	True		True				True	True	True		True	True	True												6
chrX	38805426	38805426	+	MID1IP1	ENSG00000165175	True		True		True	True		True	True	True		True													6
chrX	38805455	38805455	+	MID1IP1	ENSG00000165175			True		True		True	True	True			True				True	True		True						6
chrX	41216437	41216437	+	USP9X	ENSG00000124486	True		True			True	True	True		True		True		True											6
chr1	10419791	10419791	+	PGD	ENSG00000142657	True				True	True	True	True					True			True			True						6
chr1	28537991	28537991	+	RCC1	ENSG00000180198	True		True				True	True	True	True	True	True													6
chr1	28538555	28538555	+	RCC1	ENSG00000180198	True		True				True	True	True	True		True				True			True						6
chr1	28742693	28742693	+	YTHDF2	ENSG00000198492	True		True		True		True	True		True	True	True													6
chr1	32171068	32171068	+	KPNA6	ENSG00000250135	True		True		True			True		True	True	True	True												6
chr1	87104692	87104692	+	HS2ST1	ENSG00000153936	True		True	True			True	True		True	True	True													6
chr1	151248247	151248247	+	PIP5K1A	ENSG00000143398	True				True	True	True	True					True	True											6
chr1	166849764	166849764	+	POGK	ENSG00000143157	True		True		True			True	True	True	True	True													6
chr1	172610158	172610158	+	SUCO	ENSG00000094975	True		True	True			True	True	True		True	True													6
chr1	201876197	201876197	+	IPO9	ENSG00000198700	True					True		True		True	True	True				True			True	True					6
chr1	209851679	209851679	+	DIEXF	ENSG00000117597	True				True	True	True	True		True	True	True													6
chr1	231000394	231000394	+	ARV1	ENSG00000173409	True		True					True	True	True	True	True	True												6
chr1	236898178	236898178	+	MTR	ENSG00000116984			True			True		True		True	True	True	True	True											6
chr1	42926626	42926626	-	SLC2A1	ENSG00000117394			True	True				True	True	True	True	True		True											6
chr1	153828077	153828077	-	GATAD2B	ENSG00000143614	True				True			True	True	True	True	True		True											6
chr1	234607137	234607137	-	IRF2BP2	ENSG00000168264	True		True		True	True		True	True	True		True													6
chr10	62805715	62805715	+	ADO	ENSG00000181915	True				True	True	True	True			True	True	True												6
chr10	68342142	68342142	+	HNRNPH3	ENSG00000096746	True		True		True		True	True	True	True		True													6
chr10	72275274	72275274	+	DDIT4	ENSG00000269926			True		True		True	True	True	True	True	True													6
chr10	79354214	79354214	+	PPIF	ENSG00000108179	True		True				True	True	True	True	True	True													6
chr10	99755837	99755837	+	CUTC	ENSG00000119929	True					True	True	True		True	True	True		True											6
chr10	102658025	102658025	+	TRIM8	ENSG00000171206	True		True	True			True	True		True	True	True													6
chr10	104002375	104002375	+	SLK	ENSG00000065613	True					True		True	True	True	True	True					True		True						6
chr10	125836289	125836289	+	BCCIP	ENSG00000107949	True		True			True	True	True		True	True	True													6
chr10	133312870	133312870	+	ZNF511	ENSG00000198546	True		True			True		True		True	True	True		True											6
chr11	11942834	11942834	+	USP47	ENSG00000170242	True				True	True		True		True	True	True			True				True						6
chr11	34146244	34146244	+	NAT10	ENSG00000135372	True		True		True		True	True		True		True	True												6
chr11	44108108	44108108	+	EXT2	ENSG00000151348	True		True	True			True	True		True		True		True											6
chr11	65423943	65423943	+	NEAT1	ENSG00000245532	True		True		True		True	True		True	True	True													6
chr11	67257365	67257365	+	KDM2A	ENSG00000173120	True		True				True	True		True	True	True		True											6
chr11	95831201	95831201	+	CEP57	ENSG00000166037			True			True		True	True	True		True				True	True		True						6
chr12	2888327	2888327	+	RHNO1	ENSG00000171792	True		True				True	True	True	True	True	True													6
chr12	27028493	27028493	+	MED21	ENSG00000152944	True				True		True	True		True		True	True	True											6
chr12	45851547	45851547	+	ARID2	ENSG00000189079	True		True		True			True	True	True		True		True											6
chr12	45852387	45852387	+	ARID2	ENSG00000189079			True		True		True	True	True		True	True										true	True		6
chr12	49526248	49526248	+	SPATS2	ENSG00000123352	True		True				True	True		True		True	True	True											6
chr12	74538437	74538437	+	ATXN7L3B	ENSG00000257386	True		True		True			True		True	True	True			True				True						6
chr12	121417734	121417734	+	RNF34	ENSG00000170633	True		True		True			True		True	True	True		True											6
chr12	125025527	125025527	+	THRIL	ENSG00000184992	True		True			True	True	True	True	True		True													6
chr13	30658205	30658205	+	USPL1	ENSG00000132952	True	True	True		True			True		True	True	True													6
chr13	97464384	97464384	+	RAP2A	ENSG00000125249	True		True		True	True		True	True	True		True													6
chr14	24437242	24437242	+	KHNYN	ENSG00000100441	True		True					True		True	True	True	True			True			True						6
chr14	49622398	49622398	+	MGAT2	ENSG00000168282	True		True				True	True	True	True	True	True													6
chr14	60134455	60134455	+	PCNX4	ENSG00000126773	True		True			True		True		True	True	True		True											6
chr14	77469347	77469347	+	AHSA1	ENSG00000100591	True					True	True	True	True			True	True							True					6
chr14	100277730	100277730	+	YY1	ENSG00000100811	True		True			True	True	True		True	True	True													6
chr14	101925675	101925675	+	PPP2R5C	ENSG00000078304	True	True	True		True		True	True		True		True													6
chr15	66326113	66326113	+	DIS3L	ENSG00000166938	True		True		True		True	True		True	True	True													6
chr15	67191188	67191188	+	SMAD3	ENSG00000166949	True		True		True			True		True	True	True		True											6
chr15	67526494	67526494	+	C15orf61	ENSG00000189227	True	True				True	True	True	True	True		True													6
chr15	68086389	68086389	+	PIAS1	ENSG00000033800	True		True		True			True	True			True	True	True											6
chr15	68289762	68289762	+	FEM1B	ENSG00000169018	True							True		True	True	True				True			True		True	true	True		6
chr15	68291081	68291081	+	FEM1B	ENSG00000169018	True		True			True	True	True		True	True	True													6
chr15	68291184	68291184	+	FEM1B	ENSG00000169018	True							True		True	True	True			True	True			True		True		True		6
chr15	81001930	81001930	+	TLNRD1	ENSG00000140406	True		True		True			True		True	True	True	True												6
chr15	81001963	81001963	+	TLNRD1	ENSG00000140406	True	True					True	True		True	True	True	True												6
chr15	89316868	89316868	+	FANCI	ENSG00000140525	True		True			True	True	True	True	True		True													6
chr15	90919853	90919853	+	MAN2A2	ENSG00000196547			True				True	True		True	True	True	True		True				True						6
chr15	64155870	64155870	-	PPIB;SNX22	ENSG00000157734;ENSG00000166794		True	True			True		True		True	True	True	True												6
chr15	72752409	72752409	-	ADPGK	ENSG00000159322	True							True	True	True	True	True	True	True											6
chr16	1699338	1699338	+	JPT2	ENSG00000206053	True		True			True		True	True	True	True	True													6
chr16	2456851	2456851	+	CCNF	ENSG00000162063	True		True			True	True	True		True		True		True											6
chr16	2972456	2972456	+	PAQR4	ENSG00000162073	True		True					True		True		True	True		True	True			True						6
chr16	4508086	4508086	+	HMOX2	ENSG00000103415	True		True			True		True		True		True			True		True		True						6
chr16	57252356	57252356	+	ARL2BP	ENSG00000102931	True		True		True		True	True		True		True		True											6
chr16	84745342	84745342	+	USP10	ENSG00000103194	True				True			True	True			True				True			True		True	true	True		6
chr16	31090986	31090986	-	VKORC1	ENSG00000167397	True		True		True	True		True		True		True		True											6
chr16	69328788	69328788	-	COG8;PDF	ENSG00000213380;ENSG00000258429;ENSG00000272617	True		True		True	True		True		True	True	True													6
chr16	70661563	70661563	-	MTSS1L	ENSG00000132613	True	True	True			True		True	True	True		True													6
chr16	89286959	89286959	-	ANKRD11	ENSG00000167522	True		True					True		True	True	True	True	True											6
chr17	32369890	32369890	+	ZNF207	ENSG00000010244	True		True			True	True	True	True	True		True													6
chr17	42571689	42571689	+	MLX	ENSG00000108788	True					True	True	True	True	True		True	True												6
chr17	44190867	44190867	+	TMUB2	ENSG00000168591	True		True					True		True	True	True				True	True		True						6
chr17	45105785	45105785	+	NMT1	ENSG00000136448	True		True		True	True	True	True		True		True													6
chr17	45150271	45150271	+	HEXIM1	ENSG00000186834	True		True			True		True		True	True	True	True												6
chr17	63817775	63817775	+	DDX42	ENSG00000198231	True		True				True	True		True	True	True		True											6
chr17	67854657	67854657	+	BPTF	ENSG00000171634	True		True		True			True		True		True		True						True					6
chr17	73248698	73248698	+	C17orf80	ENSG00000141219	True				True		True	True		True		True	True	True											6
chr17	76733676	76733676	+	METTL23	ENSG00000181038	True						True	True		True	True	True				True		True	True						6
chr17	77402218	77402218	+	2009-09-01	ENSG00000184640	True	True	True				True	True		True	True	True													6
chr17	78207096	78207096	+	AFMID	ENSG00000183077		True		True	True			True							True		True	True	True						6
chr17	10681038	10681038	-	SCO1	ENSG00000263388	True	True				True		True		True		True				True	True		True						6
chr17	40389474	40389474	-	TOP2A	ENSG00000131747	True			True		True		True	True	True		True		True											6
chr17	59697448	59697448	-	PTRH2	ENSG00000141378		True	True			True		True	True	True	True	True													6
chr17	78972357	78972357	-	LGALS3BP	ENSG00000108679	True	True	True					True		True		True	True				True		True						6
chr18	12326365	12326365	+	TUBB6	ENSG00000176014	True		True				True	True		True	True	True									True		True		6
chr18	35710226	35710226	+	GALNT1	ENSG00000141429	True		True				True	True	True	True	True	True													6
chr19	4409056	4409056	+	CHAF1A	ENSG00000167670			True		True	True	True	True	True	True		True													6
chr19	4409194	4409194	+	CHAF1A	ENSG00000167670	True		True		True		True	True	True	True		True													6
chr19	10690812	10690812	+	ILF3	ENSG00000129351	True					True	True	True		True	True	True		True											6
chr19	10691787	10691787	+	ILF3	ENSG00000129351	True				True	True		True	True	True	True	True													6
chr19	16191472	16191472	+	FAM32A	ENSG00000105058	True		True					True	True	True	True	True	True												6
chr19	17306483	17306483	+	MRPL34	ENSG00000130312	True					True	True	True	True	True		True	True												6
chr19	18196544	18196544	+	MPV17L2	ENSG00000254858	True		True			True		True		True	True	True								True					6
chr19	38932737	38932737	+	MRPS12	ENSG00000128626	True				True			True	True			True			True	True	True		True						6
chr19	46609726	46609726	+	CALM3	ENSG00000269292	True						True	True		True	True	True	True							True					6
chr19	46609775	46609775	+	CALM3	ENSG00000269292	True		True		True			True	True		True	True	True												6
chr19	55674058	55674058	+	U2AF2	ENSG00000063244	True			True	True	True		True					True	True											6
chr19	2428412	2428412	-	LMNB2	ENSG00000176619	True	True			True	True		True	True			True	True												6
chr19	3976328	3976328	-	MIR1268A	ENSG00000167658			True		True	True		True		True	True	True	True												6
chr19	3976347	3976347	-	MIR1268A	ENSG00000167658	True		True	True		True		True	True	True		True													6
chr19	12730812	12730812	-	TRIR	ENSG00000123144	True		True		True	True		True		True	True	True													6
chr19	46788206	46788206	-	SLC1A5	ENSG00000105281	True		True		True	True		True								True	True		True						6
chr2	47799439	47799439	+	MSH6	ENSG00000116062	True		True		True			True		True	True	True		True											6
chr2	63891245	63891245	+	UGP2	ENSG00000169764							True	True	True	True		True			True		True	True	True						6
chr2	86212647	86212647	+	MRPL35	ENSG00000132313	True		True					True		True		True	True			True			True		True		True		6
chr2	130346504	130346504	+	IMP4	ENSG00000136718			True				True	True		True	True	True	True							True					6
chr2	151475167	151475167	+	RIF1	ENSG00000080345	True		True			True		True	True	True		True		True											6
chr2	186509219	186509219	+	ZC3H15	ENSG00000065548	True							True		True		True			True		True	True	True	True					6
chr2	186509231	186509231	+	ZC3H15	ENSG00000065548			True			True		True		True	True	True			True			True	True						6
chr2	222941626	222941626	+	ACSL3	ENSG00000123983	True		True				True	True	True	True		True		True											6
chr2	227554523	227554523	+	AGFG1	ENSG00000173744			True			True	True	True	True	True	True	True													6
chr2	96186596	96186596	-	STARD7	ENSG00000084090	True		True		True	True		True		True	True	True													6
chr20	298308	298308	+	ZCCHC3	ENSG00000177764	True		True		True		True	True	True	True		True													6
chr20	326790	326790	+	SOX12	ENSG00000177732			True		True	True	True	True		True		True	True												6
chr20	3873977	3873977	+	MAVS	ENSG00000088888;ENSG00000229539	True		True				True	True	True	True	True	True													6
chr20	4699660	4699660	+	PRNP	ENSG00000171867					True	True	True	True		True	True	True		True											6
chr20	4699678	4699678	+	PRNP	ENSG00000171867	True		True				True	True		True	True	True			True				True						6
chr20	4700266	4700266	+	PRNP	ENSG00000171867			True		True		True	True		True	True	True		True											6
chr20	6037266	6037266	+	CRLS1	ENSG00000088766	True		True			True		True	True	True	True	True													6
chr20	31722246	31722246	-	ABALON	ENSG00000171552	True		True	True				True		True	True	True	True												6
chr20	35279082	35279082	-	EIF6	ENSG00000261582	True		True		True	True		True					True	True											6
chr21	43693409	43693409	+	RRP1B	ENSG00000160208	True		True			True	True	True		True	True	True													6
chr21	44326849	44326849	+	PFKL	ENSG00000141959	True						True	True	True			True	True	True			True		True						6
chr22	20933941	20933941	+	CRKL	ENSG00000099942	True						True	True		True	True	True			True	True			True						6
chr22	28786239	28786239	+	CCDC117	ENSG00000159873	True		True		True		True	True	True	True		True													6
chr22	30976664	30976664	+	TUG1	ENSG00000253352;ENSG00000269987	True		True			True		True		True	True	True		True											6
chr22	41230639	41230639	+	L3MBTL2	ENSG00000100395	True		True			True		True	True	True	True	True													6
chr3	14142287	14142287	+	TMEM43	ENSG00000170876	True		True		True			True	True	True		True	True												6
chr3	14142302	14142302	+	TMEM43	ENSG00000170876	True		True					True	True	True	True	True		True											6
chr3	15048661	15048661	+	MRPS25;NR2C2	ENSG00000131368	True				True		True	True	True	True	True	True													6
chr3	31579979	31579979	+	STT3B	ENSG00000163527	True		True				True	True	True	True	True	True													6
chr3	38253681	38253681	+	OXSR1	ENSG00000172939	True				True	True	True	True		True		True				True			True						6
chr3	49015486	49015486	+	WDR6	ENSG00000178252	True		True			True	True	True	True	True		True													6
chr3	58317742	58317742	+	HTD2	ENSG00000255154	True		True		True		True	True		True	True	True													6
chr3	69104611	69104611	+	ARL6IP5	ENSG00000144746			True		True	True		True	True	True		True	True												6
chr3	69104637	69104637	+	ARL6IP5	ENSG00000144746	True		True				True	True	True		True	True	True												6
chr3	100178446	100178446	+	CMSS1	ENSG00000184220	True					True		True	True	True	True	True								True					6
chr3	114086084	114086084	+	QTRT2	ENSG00000151576	True		True	True				True	True	True	True	True													6
chr3	133587413	133587413	+	CDV3	ENSG00000091527			True	True	True		True	True		True	True	True													6
chr3	136946090	136946090	+	NCK1	ENSG00000158092	True		True		True			True	True	True	True	True													6
chr3	161250924	161250924	+	NMD3	ENSG00000169251	True		True					True	True	True	True	True		True											6
chr3	169992727	169992727	+	SEC62	ENSG00000008952			True		True			True	True	True	True	True	True												6
chr3	194138290	194138290	+	HES1	ENSG00000114315	True	True	True		True			True		True		True		True											6
chr3	38122929	38122929	-	ACAA1	ENSG00000008226;ENSG00000060971	True		True			True		True		True		True		True	True				True						6
chr3	52609766	52609766	-	PBRM1	ENSG00000163939	True					True		True	True	True		True		True		True			True						6
chr3	146070771	146070771	-	PLOD2	ENSG00000152952	True		True	True		True		True		True		True		True											6
chr4	1979019	1979019	+	NSD2	ENSG00000109685	True		True			True		True	True			True	True	True											6
chr4	2833965	2833965	+	SH3BP2	ENSG00000087266	True							True	True			True	True	True			True	True	True						6
chr4	6675721	6675721	+	LOC93622	ENSG00000170846	True					True	True	True	True	True	True	True													6
chr4	139388111	139388111	+	NAA15	ENSG00000164134	True		True	True				True	True	True	True	True													6
chr4	82818997	82818997	-	SEC31A	ENSG00000138674	True					True		True	True	True	True	True		True											6
chr4	128271255	128271255	-	PGRMC2	ENSG00000164040	True		True		True			True		True	True	True	True												6
chr5	5462312	5462312	+	ICE1	ENSG00000164151	True		True				True	True		True		True	True	True											6
chr5	36975990	36975990	+	NIPBL	ENSG00000164190	True		True					True	True	True	True	True	True												6
chr5	43174930	43174930	+	ZNF131	ENSG00000172262	True				True	True		True	True	True	True	True													6
chr5	73580166	73580166	+	UTP15	ENSG00000164338	True		True	True	True			True		True	True	True													6
chr5	83580967	83580967	+	VCAN	ENSG00000249835	True		True			True		True							True	True	True		True						6
chr5	93593880	93593880	+	NR2F1	ENSG00000175745	True					True	True	True		True		True	True	True											6
chr5	93594251	93594251	+	NR2F1	ENSG00000175745	True		True				True	True	True	True		True	True												6
chr5	140115441	140115441	+	PURA	ENSG00000185129	True		True		True			True	True	True	True	True													6
chr5	146510829	146510829	+	TCERG1	ENSG00000113649	True				True	True		True	True	True		True								True					6
chr5	154755526	154755526	+	LARP1	ENSG00000155506	True		True		True		True	True	True			True		True											6
chr5	176509896	176509896	+	FAF2	ENSG00000113194	True		True				True	True		True	True	True									True		True		6
chr5	177595495	177595495	+	TMED9	ENSG00000184840	True		True	True				True		True	True	True	True												6
chr6	26545664	26545664	+	HMGN4	ENSG00000182952	True		True			True	True	True		True	True	True													6
chr6	31631708	31631708	+	PRRC2A	ENSG00000204469	True				True	True	True	True	True	True		True													6
chr6	36487118	36487118	+	KCTD20	ENSG00000112078	True		True		True			True		True	True	True		True											6
chr6	41932832	41932832	+	BYSL	ENSG00000112578	True		True			True		True	True		True	True		True											6
chr6	42939062	42939062	+	CNPY3	ENSG00000137161	True		True		True			True	True	True		True	True												6
chr6	43029235	43029235	+	RRP36	ENSG00000124541	True				True		True	True		True	True	True	True												6
chr6	44249426	44249426	+	HSP90AB1	ENSG00000096384	True						True	True					True				True	True	True	True					6
chr6	63712729	63712729	+	PHF3	ENSG00000118482	True		True			True		True		True		True				True	True		True						6
chr6	89084023	89084023	+	PNRC1	ENSG00000146278	True		True				True	True	True	True	True	True													6
chr6	89084247	89084247	+	PNRC1	ENSG00000146278	True		True			True		True	True	True	True	True													6
chr6	154832264	154832264	+	SCAF8	ENSG00000213079	True		True			True		True	True	True	True	True													6
chr6	159755543	159755543	+	WTAP	ENSG00000146457	True		True		True			True	True	True	True	True													6
chr6	28904290	28904290	-	TRIM27	ENSG00000204713	True		True					True	True	True	True	True		True											6
chr6	137198457	137198457	-	IFNGR1	ENSG00000027697	True		True		True			True		True	True	True		True											6
chr7	5231023	5231023	+	WIPI2	ENSG00000157954	True			True	True	True		True	True	True		True													6
chr7	5231057	5231057	+	WIPI2	ENSG00000157954	True		True	True		True		True		True	True	True													6
chr7	17339141	17339141	+	AHR	ENSG00000106546	True		True	True			True	True		True	True	True													6
chr7	30633831	30633831	+	GARS	ENSG00000106105	True		True				True	True		True	True	True	True												6
chr7	56063572	56063572	+	CCT6A	ENSG00000146731	True		True			True		True		True	True	True								True					6
chr7	77778720	77778720	+	RSBN1L	ENSG00000187257	True				True		True	True	True	True	True	True													6
chr7	100431519	100431519	+	MEPCE	ENSG00000146834	True		True				True	True		True	True	True		True											6
chr7	148800683	148800683	+	CUL1	ENSG00000055130	True					True		True		True	True	True	True									true	True		6
chr7	151144216	151144216	+	AGAP3	ENSG00000133612	True	True				True	True	True	True			True								True					6
chr7	149003821	149003821	-	PDIA4	ENSG00000155660	True		True			True		True	True	True	True	True													6
chr8	22419763	22419763	+	SLC39A14	ENSG00000104635	True		True		True			True		True		True	True	True											6
chr8	38060209	38060209	+	EIF4EBP1	ENSG00000187840	True			True			True	True	True	True		True				True			True						6
chr8	60853114	60853114	+	CHD7	ENSG00000171316	True		True		True			True	True	True	True	True													6
chr8	60865832	60865832	+	CHD7	ENSG00000171316	True		True			True		True	True	True	True	True													6
chr8	63187462	63187462	+	YTHDF3	ENSG00000185728	True		True	True			True	True		True	True	True													6
chr8	127740913	127740913	+	MYC	ENSG00000136997	True		True				True	True	True	True	True	True													6
chr8	47737289	47737289	-	CEBPD	ENSG00000221869	True		True					True	True	True		True	True	True											6
chr9	33038803	33038803	+	DNAJA1	ENSG00000086061	True		True					True		True	True	True	True	True											6
chr9	37861259	37861259	+	DCAF10	ENSG00000122741	True		True		True	True		True	True	True		True													6
chr9	88475340	88475340	+	SPIN1	ENSG00000106723	True		True		True		True	True		True	True	True													6
chr9	95086997	95086997	+	C9orf3	ENSG00000148120			True					True		True		True			True	True	True	True	True						6
chr9	131475890	131475890	+	PRRC2B	ENSG00000130723	True		True		True			True		True	True	True		True											6
chr9	132688981	132688981	+	GTF3C4	ENSG00000125484	True		True				True	True	True	True	True	True													6
chr9	125236519	125236519	-	HSPA5	ENSG00000044574	True		True	True		True		True	True	True		True													6
chr9	125236545	125236545	-	HSPA5	ENSG00000044574	True		True	True				True	True	True	True	True													6
chrX	70134666	70134666	+	IGBP1	ENSG00000089289	True		True			True	True	True		True		True	True												6
chrX	115649650	115649650	+	PLS3	ENSG00000102024	True	True			True	True		True		True		True								True					6
chr1	2307033	2307033	+	SKI	ENSG00000157933	True		True					True		True	True	True			True	True			True						6
chr1	11975136	11975136	+	PLOD1	ENSG00000083444	True	True	True				True	True		True		True	True												6
chr1	27850176	27850176	+	PPP1R8	ENSG00000117751	True		True		True	True		True		True	True	True													6
chr1	28473935	28473935	+	PHACTR4	ENSG00000204138	True				True		True	True	True	True		True		True											6
chr1	54742069	54742069	+	MROH7-TTC4	ENSG00000243725;ENSG00000271723	True				True	True	True	True													True	true	True		6
chr1	62450624	62450624	+	USP1	ENSG00000162607	True		True		True	True		True		True	True	True													6
chr1	89933650	89933650	+	LRRC8D	ENSG00000171492	True							True		True		True			True	True	True	True	True						6
chr1	110341602	110341602	+	RBM15	ENSG00000162775	True		True		True	True		True		True		True	True												6
chr1	150507204	150507204	+	TARS2	ENSG00000143374	True		True			True		True		True	True	True										true	True		6
chr1	183553236	183553236	+	SMG7	ENSG00000116698			True		True		True	True	True	True	True	True													6
chr1	224190218	224190218	+	DEGS1	ENSG00000143753	True		True		True	True		True	True	True		True													6
chr1	998995	998995	-	HES4	ENSG00000188290	True		True		True	True		True		True		True		True											6
chr1	1217110	1217110	-	SDF4	ENSG00000078808	True		True			True		True	True	True	True	True													6
chr1	8013984	8013984	-	ERRFI1	ENSG00000116285	True		True					True		True	True	True					True	True	True						6
chr1	20483637	20483637	-	CAMK2N1	ENSG00000162545		True	True					True			True	True			True		True	True	True						6
chr1	20942080	20942080	-	EIF4G3	ENSG00000075151	True		True		True	True		True		True	True	True													6
chr1	23558265	23558265	-	ID3	ENSG00000117318	True		True			True		True		True		True	True	True											6
chr1	25900965	25900965	-	STMN1	ENSG00000117632	True		True		True	True		True		True		True	True												6
chr1	25900999	25900999	-	STMN1	ENSG00000117632			True			True		True	True	True		True	True	True											6
chr1	31630541	31630541	-	PEF1	ENSG00000162517	True					True		True						True	True		True	True	True						6
chr1	32334558	32334558	-	MARCKSL1	ENSG00000175130	True			True	True	True		True	True	True		True													6
chr1	36137116	36137116	-	TRAPPC3	ENSG00000054116	True				True	True		True	True	True		True	True												6
chr1	36393978	36393978	-	LSM10	ENSG00000181817										True	True	True	True		True		True	True	True						6
chr1	36455808	36455808	-	MRPS15	ENSG00000116898	True	True	True	True		True		True		True		True													6
chr1	42926965	42926965	-	SLC2A1	ENSG00000117394	True		True	True				True		True	True	True		True											6
chr1	51878409	51878409	-	NRDC	ENSG00000078618	True		True					True		True		True		True			True	True	True						6
chr1	52687657	52687657	-	COA7	ENSG00000162377	True		True		True			True	True	True		True		True											6
chr1	54851290	54851290	-	DHCR24	ENSG00000116133	True	True						True		True		True	True		True	True			True						6
chr1	55066593	55066593	-	USP24	ENSG00000162402	True				True	True		True	True		True	True		True											6
chr1	56496588	56496588	-	PLPP3	ENSG00000162407			True					True						True	True	True	True	True	True						6
chr1	64834380	64834380	-	JAK1	ENSG00000162434	True		True					True	True	True	True	True		True											6
chr1	77631963	77631963	-	ZZZ3	ENSG00000036549	True		True		True			True	True	True		True				True			True						6
chr1	85252512	85252512	-	C1orf52	ENSG00000162642	True			True	True			True		True	True	True		True											6
chr1	85252575	85252575	-	C1orf52	ENSG00000162642						True		True		True		True		True		True	True	True	True						6
chr1	93877144	93877144	-	DNTTIP2	ENSG00000067334	True		True			True		True	True	True	True	True													6
chr1	114568065	114568065	-	BCAS2	ENSG00000116752	True		True		True	True		True		True	True	True													6
chr1	114774266	114774266	-	SIKE1	ENSG00000052723	True			True	True			True	True	True		True		True											6
chr1	150577351	150577351	-	MCL1	ENSG00000143384	True		True					True	True	True	True	True	True												6
chr1	150578384	150578384	-	MCL1	ENSG00000143384			True					True	True	True	True	True	True	True											6
chr1	150579498	150579498	-	MCL1	ENSG00000143384	True				True	True		True		True	True	True	True												6
chr1	150622183	150622183	-	ENSA	ENSG00000143420	True		True			True		True		True	True	True		True											6
chr1	151053130	151053130	-	CDC42SE1	ENSG00000197622	True		True		True			True		True	True	True		True											6
chr1	151053187	151053187	-	CDC42SE1	ENSG00000197622	True		True		True			True	True		True	True	True												6
chr1	151292593	151292593	-	PI4KB	ENSG00000143393	True		True		True			True		True		True	True	True											6
chr1	153974615	153974615	-	JTB	ENSG00000143543	True				True	True		True		True		True	True	True											6
chr1	153974633	153974633	-	JTB	ENSG00000143543	True	True	True					True	True	True		True						True	True						6
chr1	154550236	154550236	-	UBE2Q1	ENSG00000160714	True		True		True	True		True	True	True		True													6
chr1	154584828	154584828	-	ADAR	ENSG00000160710	True		True		True	True		True		True	True	True													6
chr1	154601533	154601533	-	ADAR	ENSG00000160710	True		True		True			True	True	True	True	True													6
chr1	155914049	155914049	-	KIAA0907	ENSG00000132680	True				True			True	True	True		True	True	True											6
chr1	156009131	156009131	-	SSR2	ENSG00000163479	True		True		True			True		True	True	True		True											6
chr1	156009544	156009544	-	SSR2	ENSG00000163479	True		True			True		True		True	True	True		True											6
chr1	156293021	156293021	-	GLMP	ENSG00000198715	True		True					True		True		True		True		True	True		True						6
chr1	160289577	160289577	-	COPA	ENSG00000122218	True				True			True	True	True		True		True	True				True						6
chr1	161039888	161039888	-	USF1	ENSG00000158773	True		True		True			True	True	True		True		True											6
chr1	175014470	175014470	-	MRPS14	ENSG00000120333			True			True		True	True	True	True	True		True											6
chr1	193016281	193016281	-	UCHL5	ENSG00000116750	True					True		True	True	True	True	True		True											6
chr1	200408637	200408637	-	ZNF281	ENSG00000162702	True		True		True			True	True	True	True	True													6
chr1	204406140	204406140	-	PPP1R15B	ENSG00000158615	True		True					True	True	True	True	True		True											6
chr1	207049080	207049080	-	YOD1	ENSG00000180667	True		True					True		True	True	True		True		True			True						6
chr1	211575567	211575567	-	SLC30A1	ENSG00000170385	True							True		True		True			True	True	True	True	True						6
chr1	224389713	224389713	-	WDR26	ENSG00000162923	True			True	True			True	True	True	True	True													6
chr1	225401668	225401668	-	LBR	ENSG00000143815	True				True	True		True		True		True		True		True			True						6
chr1	226152404	226152404	-	ACBD3	ENSG00000182827	True							True	True	True	True	True		True		True			True						6
chr1	229518150	229518150	-	ABCB10	ENSG00000135776	True		True		True			True	True	True		True		True											6
chr1	231421140	231421140	-	EGLN1	ENSG00000135766	True		True					True	True			True			True	True	True		True						6
chr1	234607357	234607357	-	IRF2BP2	ENSG00000168264	True			True				True	True			True	True			True	True		True						6
chr1	234607449	234607449	-	IRF2BP2	ENSG00000168264	True		True		True			True	True	True		True	True												6
chr1	234607507	234607507	-	IRF2BP2	ENSG00000168264	True		True		True	True		True	True	True		True													6
chr1	234607667	234607667	-	IRF2BP2	ENSG00000168264	True					True		True	True	True	True	True	True												6
chr1	234609403	234609403	-	IRF2BP2	ENSG00000168264	True		True		True	True		True					True	True											6
chr1	235131818	235131818	-	RBM34	ENSG00000188739	True					True		True		True		True			True	True		True	True						6
chr1	235168517	235168517	-	ARID4B	ENSG00000054267	True				True			True	True	True	True	True		True											6
chr1	236550900	236550900	-	HEATR1;LGALS8	ENSG00000116977;ENSG00000119285	True		True		True			True	True	True		True		True											6
chr10	5749191	5749191	+	FAM208B	ENSG00000108021	True		True	True		True		True		True		True	True												6
chr10	62805823	62805823	+	ADO	ENSG00000181915	True		True				True	True	True	True	True	True													6
chr10	75150620	75150620	+	SAMD8	ENSG00000156671			True				True	True		True	True	True			True				True			true	True		6
chr10	80432135	80432135	+	FAM213A	ENSG00000122378	True	True			True			True							True	True		True	True						6
chr10	102067568	102067568	+	HPS6	ENSG00000166189	True		True			True	True	True	True	True		True													6
chr10	43387534	43387534	-	HNRNPF	ENSG00000169813	True		True		True			True	True	True	True	True													6
chr10	51699215	51699215	-	CSTF2T	ENSG00000177613	True				True	True		True	True	True	True	True													6
chr10	72368069	72368069	-	MICU1	ENSG00000107745	True				True	True		True	True			True	True	True											6
chr10	73438198	73438198	-	PPP3CB	ENSG00000107758	True				True			True	True			True			True	True	True		True						6
chr10	86437367	86437367	-	WAPL	ENSG00000062650	True				True			True		True	True	True				True		True	True						6
chr10	96522210	96522210	-	TM9SF3	ENSG00000077147	True		True			True		True		True	True	True		True											6
chr10	101787441	101787441	-	MGEA5	ENSG00000198408	True		True			True		True	True	True		True		True											6
chr10	102107962	102107962	-	LDB1	ENSG00000198728	True		True			True		True	True			True	True	True											6
chr10	112445518	112445518	-	ZDHHC6	ENSG00000023041	True		True					True	True	True	True	True		True											6
chr10	119035908	119035908	-	EIF3A	ENSG00000107581	True		True		True	True		True	True	True		True													6
chr10	119036074	119036074	-	EIF3A	ENSG00000107581	True		True					True		True	True	True	True	True											6
chr10	119500095	119500095	-	RGS10	ENSG00000148908	True		True	True				True		True	True	True	True												6
chr10	119575415	119575415	-	TIAL1	ENSG00000151923	True		True		True			True		True	True	True			True				True						6
chr10	119831480	119831480	-	MCMBP	ENSG00000197771	True		True					True	True	True	True	True		True											6
chr10	128103394	128103394	-	MKI67	ENSG00000148773	True		True		True	True		True	True	True		True													6
chr11	57672486	57672486	+	ZDHHC5	ENSG00000156599	True		True				True	True	True	True		True								True					6
chr11	58617766	58617766	+	ZFP91-CNTF	ENSG00000186660	True							True		True	True	True			True	True		True	True						6
chr11	65125993	65125993	+	MRPL49	ENSG00000149792	True		True			True		True		True	True	True	True												6
chr11	67231764	67231764	+	KDM2A	ENSG00000173120	True		True					True	True	True	True	True	True												6
chr11	71996358	71996358	+	RNF121	ENSG00000137522	True				True	True		True		True	True	True										true	True		6
chr11	126277898	126277898	+	FOXRED1	ENSG00000110074	True		True		True		True	True		True		True	True												6
chr11	494547	494547	-	RNH1	ENSG00000023191	True			True				True	True	True		True		True	True				True						6
chr11	644472	644472	-	DEAF1	ENSG00000177030	True		True			True		True	True	True	True	True													6
chr11	3001102	3001102	-	CARS	ENSG00000110619	True					True		True	True	True	True	True		True											6
chr11	6477042	6477042	-	ARFIP2	ENSG00000132254	True							True	True			True	True		True		True	True	True						6
chr11	8948266	8948266	-	TMEM9B	ENSG00000175348	True		True		True			True		True	True	True		True											6
chr11	9204013	9204013	-	DENND5A	ENSG00000184014	True		True		True			True		True		True	True	True											6
chr11	27368157	27368157	-	LGR4	ENSG00000205213	True		True		True			True	True	True		True		True											6
chr11	46397103	46397103	-	AMBRA1	ENSG00000110497	True		True					True		True		True			True	True		True	True						6
chr11	47723189	47723189	-	FNBP4	ENSG00000109920			True			True		True	True	True	True	True		True											6
chr11	59575574	59575574	-	OSBP	ENSG00000110048	True		True			True		True	True	True		True		True											6
chr11	59806463	59806463	-	MRPL16	ENSG00000166902	True		True					True		True	True	True		True		True			True						6
chr11	61403216	61403216	-	CPSF7	ENSG00000149532	True		True			True		True	True	True	True	True													6
chr11	62662986	62662986	-	C11orf98;LBHD1	ENSG00000162194	True		True		True			True	True	True	True	True													6
chr11	67351612	67351612	-	LOC100130987	ENSG00000256514	True		True					True	True	True	True	True	True												6
chr11	68262349	68262349	-	C11orf24	ENSG00000171067			True			True		True	True	True	True	True	True												6
chr11	71434838	71434838	-	DHCR7	ENSG00000172893	True		True					True		True		True	True	True		True			True						6
chr11	73872968	73872968	-	COA4	ENSG00000181924	True							True		True	True	True				True	True	True	True						6
chr11	73873230	73873230	-	COA4	ENSG00000181924	True		True			True		True		True	True	True		True											6
chr11	85663881	85663881	-	CREBZF	ENSG00000137504	True					True		True		True		True			True	True	True		True						6
chr11	118751884	118751884	-	DDX6	ENSG00000110367	True							True			True	True			True	True	True	True	True						6
chr11	119094391	119094391	-	H2AFX	ENSG00000188486	True		True			True		True		True	True	True	True												6
chr11	123059681	123059681	-	HSPA8	ENSG00000109971	True			True	True			True	True			True	True	True											6
chr11	126203313	126203313	-	RPUSD4	ENSG00000165526	True		True			True		True	True	True		True		True											6
chr12	896374	896374	+	WNK1	ENSG00000060237	True		True		True			True	True	True		True	True												6
chr12	908784	908784	+	WNK1	ENSG00000060237	True		True					True		True	True	True	True	True											6
chr12	27798115	27798115	+	KLHL42	ENSG00000087448	True		True					True	True	True		True				True	True		True						6
chr12	122142790	122142790	+	MLXIP	ENSG00000175727	True		True			True		True			True	True	True									true	True		6
chr12	6328832	6328832	-	TNFRSF1A	ENSG00000067182			True					True	True	True	True	True					True	True	True						6
chr12	6329394	6329394	-	TNFRSF1A	ENSG00000067182	True		True		True			True		True	True	True		True											6
chr12	6570390	6570390	-	CHD4	ENSG00000111642	True				True	True		True	True	True	True	True													6
chr12	26905395	26905395	-	INTS13	ENSG00000064102	True							True	True	True	True	True	True	True											6
chr12	48938981	48938981	-	ARF3	ENSG00000134287;ENSG00000255863	True		True			True		True	True	True	True	True													6
chr12	54395326	54395326	-	LOC102724050	ENSG00000258086;ENSG00000258137			True					True	True	True	True	True	True	True											6
chr12	57748473	57748473	-	CDK4	ENSG00000135446;ENSG00000135452	True		True			True		True	True			True		True			True		True						6
chr12	106239283	106239283	-	CKAP4	ENSG00000136026	True		True		True			True	True	True		True	True												6
chr12	108523190	108523190	-	SART3	ENSG00000075856	True					True		True	True	True	True	True		True											6
chr12	110374054	110374054	-	ANAPC7	ENSG00000196510	True		True		True			True		True		True		True		True			True						6
chr12	110721048	110721048	-	PPP1CC	ENSG00000186298	True				True			True	True	True	True	True		True											6
chr12	120095827	120095827	-	RAB35	ENSG00000111737	True					True		True	True	True	True	True		True											6
chr12	120127561	120127561	-	GCN1	ENSG00000089154	True							True	True	True	True	True	True	True											6
chr12	120444649	120444649	-	TRIAP1	ENSG00000170855	True					True		True		True		True				True	True	True	True						6
chr12	120764876	120764876	-	SPPL3	ENSG00000157837	True		True					True	True	True	True	True		True											6
chr12	122473299	122473299	-	ZCCHC8	ENSG00000033030	True		True		True	True		True		True	True	True													6
chr12	122505500	122505500	-	RSRC2	ENSG00000111011	True		True					True	True	True	True	True		True											6
chr13	29513970	29513970	-	SLC7A1	ENSG00000139514	True		True		True			True		True	True	True			True				True						6
chr13	29514076	29514076	-	SLC7A1	ENSG00000139514	True		True		True			True		True	True	True	True												6
chr13	29849671	29849671	-	UBL3	ENSG00000122042	True		True		True	True		True		True	True	True													6
chr13	36335469	36335469	-	SPG20	ENSG00000133104	True		True			True		True	True	True	True	True													6
chr13	49701581	49701581	-	KPNA3	ENSG00000102753	True				True	True		True	True		True	True		True											6
chr13	72759652	72759652	-	DIS3	ENSG00000083520	True							True	True	True	True	True			True	True			True						6
chr13	75526542	75526542	-	COMMD6	ENSG00000188243	True		True		True			True		True	True	True	True												6
chr13	77021615	77021615	-	FBXL3	ENSG00000005812	True				True			True	True	True	True	True		True											6
chr14	20457303	20457303	+	APEX1	ENSG00000100823	True						True	True	True	True		True	True							True					6
chr14	69399075	69399075	+	SLC39A9	ENSG00000029364	True		True			True		True		True	True	True		True											6
chr14	74799223	74799223	+	YLPM1	ENSG00000119596			True					True			True	True			True	True	True	True	True						6
chr14	89963572	89963572	+	TDP1	ENSG00000042088	True		True		True			True		True	True	True				True			True						6
chr14	35401987	35401987	-	NFKBIA	ENSG00000100906	True		True					True	True	True	True	True		True											6
chr14	57208481	57208481	-	EXOC5	ENSG00000070367	True				True			True	True	True	True	True		True											6
chr14	58266582	58266582	-	PSMA3-AS1	ENSG00000257621	True							True		True	True	True			True	True	True		True						6
chr14	73713810	73713810	-	PNMA1	ENSG00000176903	True		True		True			True		True	True	True		True											6
chr14	74663293	74663293	-	AREL1	ENSG00000119682	True		True		True	True		True		True		True		True											6
chr14	94060284	94060284	-	DDX24	ENSG00000089737	True		True			True		True	True	True	True	True													6
chr14	94079617	94079617	-	DDX24	ENSG00000089737	True		True			True		True		True	True	True				True			True						6
chr14	99398794	99398794	-	SETD3	ENSG00000183576	True		True		True			True	True	True	True	True													6
chr14	100291623	100291623	-	SLC25A29	ENSG00000258504			True		True	True		True		True	True	True	True												6
chr15	48879606	48879606	+	EID1	ENSG00000255302	True		True		True			True	True	True	True	True													6
chr15	68291091	68291091	+	FEM1B	ENSG00000169018			True					True		True	True	True			True	True	True		True						6
chr15	68291290	68291290	+	FEM1B	ENSG00000169018	True		True		True			True		True	True	True									True		True		6
chr15	90881499	90881499	+	FURIN	ENSG00000140564	True			True		True		True		True	True	True	True												6
chr15	92897938	92897938	+	LINC01578	ENSG00000272888	True		True			True	True	True		True	True	True													6
chr15	25370890	25370890	-	UBE3A	ENSG00000114062	True		True		True			True		True	True	True		True											6
chr15	34341920	34341920	-	NOP10	ENSG00000182117	True		True			True		True	True	True		True	True												6
chr15	49127887	49127887	-	COPS2	ENSG00000166200	True		True			True		True	True	True	True	True													6
chr15	50612728	50612728	-	TRPM7	ENSG00000092439	True		True					True	True	True	True	True		True											6
chr15	65150629	65150629	-	CLPX	ENSG00000166855	True		True			True		True		True	True	True		True											6
chr15	65579439	65579439	-	INTS14	ENSG00000138614	True				True			True		True	True	True	True	True											6
chr15	66499406	66499406	-	RPL4	ENSG00000174444	True		True					True	True	True	True	True	True												6
chr15	72199532	72199532	-	PKM	ENSG00000067225	True		True			True		True					True	True		True			True						6
chr15	75639684	75639684	-	IMP3	ENSG00000177971	True		True			True		True	True	True	True	True													6
chr15	77046716	77046716	-	TSPAN3	ENSG00000140391	True		True		True	True		True		True		True	True												6
chr15	79889263	79889263	-	MTHFS;ST20-MTHFS	ENSG00000136371;ENSG00000259332	True					True		True		True		True				True	True	True	True						6
chr15	80979190	80979190	-	MESD	ENSG00000117899	True				True	True		True		True		True					True	True	True						6
chr16	22333686	22333686	+	POLR3E	ENSG00000058600	True		True	True		True	True	True		True		True													6
chr16	30656186	30656186	+	PRR14	ENSG00000156858	True	True			True	True	True	True	True			True													6
chr16	30739324	30739324	+	SRCAP	ENSG00000080603	True		True		True	True		True			True	True	True												6
chr16	57460668	57460668	+	COQ9	ENSG00000088682			True					True		True		True	True			True	True	True	True						6
chr16	682596	682596	-	JMJD8;STUB1	ENSG00000103266;ENSG00000161999	True		True					True		True	True	True	True	True											6
chr16	1772252	1772252	-	MRPS34	ENSG00000074071	True			True		True		True	True	True		True	True												6
chr16	1772281	1772281	-	MRPS34	ENSG00000074071	True		True	True		True		True		True		True	True												6
chr16	2213807	2213807	-	PGP	ENSG00000184207	True		True	True				True	True	True	True	True													6
chr16	3223671	3223671	-	ZNF200	ENSG00000262668	True		True			True		True	True	True	True	True													6
chr16	4461796	4461796	-	NMRAL1	ENSG00000153406	True		True					True	True	True	True	True	True												6
chr16	4609386	4609386	-	UBALD1	ENSG00000153443	True		True			True		True	True	True	True	True													6
chr16	8855124	8855124	-	CARHSP1	ENSG00000260276			True		True	True		True		True	True	True		True											6
chr16	11837904	11837904	-	RSL1D1	ENSG00000171490	True		True	True				True	True	True		True	True												6
chr16	19707153	19707153	-	KNOP1	ENSG00000103550	True		True		True	True		True	True	True		True													6
chr16	28098211	28098211	-	XPO6	ENSG00000169180	True		True			True		True	True	True		True		True											6
chr16	28098513	28098513	-	XPO6	ENSG00000169180	True				True	True		True		True		True	True	True											6
chr16	30352944	30352944	-	CD2BP2	ENSG00000169217	True		True	True	True			True		True		True		True											6
chr16	30369614	30369614	-	TBC1D10B	ENSG00000169221	True		True					True		True	True	True		True		True			True						6
chr16	30444415	30444415	-	SEPHS2	ENSG00000179918	True		True			True		True	True			True					True	True	True						6
chr16	30444827	30444827	-	SEPHS2	ENSG00000179918	True		True		True			True	True	True	True	True													6
chr16	30525682	30525682	-	ZNF768	ENSG00000169957	True		True					True	True	True		True	True			True			True						6
chr16	46956926	46956926	-	DNAJA2	ENSG00000069345	True							True	True	True		True		True		True	True		True						6
chr16	58113745	58113745	-	CFAP20	ENSG00000070761	True		True			True		True		True	True	True		True											6
chr16	67438358	67438358	-	ATP6V0D1	ENSG00000159720	True		True			True		True		True	True	True		True											6
chr16	69120546	69120546	-	CHTF8	ENSG00000168802	True		True		True			True		True	True	True	True												6
chr16	69742165	69742165	-	NOB1	ENSG00000262136	True		True		True	True		True	True			True		True											6
chr16	74453174	74453174	-	GLG1	ENSG00000090863	True		True					True	True	True	True	True		True											6
chr16	87410153	87410153	-	ZCCHC14	ENSG00000140948	True				True	True		True		True	True	True		True											6
chr16	87830474	87830474	-	SLC7A5	ENSG00000103257	True		True					True	True	True		True	True	True											6
chr16	87831363	87831363	-	SLC7A5	ENSG00000103257	True		True		True	True		True	True	True		True													6
chr16	87832336	87832336	-	SLC7A5	ENSG00000103257	True		True		True			True	True		True	True	True												6
chr16	87832483	87832483	-	SLC7A5	ENSG00000103257	True		True		True	True		True		True		True	True												6
chr17	791966	791966	+	MRM3	ENSG00000171861	True							True	True	True	True	True	True									true	True		6
chr17	39530852	39530852	+	CDK12	ENSG00000167258	True		True					True	True	True	True	True	True												6
chr17	41822486	41822486	+	FKBP10	ENSG00000141756	True			True		True		True		True		True	True							True					6
chr17	42544309	42544309	+	NAGLU	ENSG00000266929	True		True			True		True		True		True	True								True		True		6
chr17	48059628	48059628	+	NFE2L1	ENSG00000082641			True				True	True		True	True	True									True	true	True		6
chr17	83085105	83085105	+	METRNL	ENSG00000176845	True		True					True	True	True	True	True	True												6
chr17	745003	745003	-	GEMIN4	ENSG00000179409	True		True		True			True	True	True	True	True													6
chr17	746889	746889	-	GEMIN4	ENSG00000179409	True		True		True	True		True		True	True	True													6
chr17	1003926	1003926	-	ABR	ENSG00000159842	True		True					True	True	True	True	True		True											6
chr17	1422977	1422977	-	CRK	ENSG00000167193	True		True			True		True		True		True	True		True				True						6
chr17	4539756	4539756	-	MYBBP1A	ENSG00000132382	True		True		True	True		True		True		True		True											6
chr17	4672728	4672728	-	PELP1	ENSG00000141456	True		True		True	True		True	True	True		True													6
chr17	5444033	5444033	-	DHX33	ENSG00000005100	True		True			True		True	True	True	True	True													6
chr17	7243895	7243895	-	CTDNEP1	ENSG00000175826	True				True	True		True	True			True	True	True											6
chr17	10680936	10680936	-	SCO1	ENSG00000263388	True		True			True		True		True	True	True		True											6
chr17	16032074	16032074	-	NCOR1	ENSG00000141027	True		True	True				True	True	True	True	True													6
chr17	16032300	16032300	-	NCOR1	ENSG00000141027	True		True		True			True	True	True		True		True											6
chr17	28348045	28348045	-	POLDIP2	ENSG00000004142	True		True			True		True		True		True	True	True											6
chr17	29263786	29263786	-	NUFIP2	ENSG00000108256	True		True		True			True		True	True	True		True											6
chr17	29286074	29286074	-	NUFIP2	ENSG00000108256	True		True					True	True	True	True	True	True												6
chr17	29286646	29286646	-	NUFIP2	ENSG00000108256	True		True			True		True		True	True	True	True												6
chr17	38768163	38768163	-	PIP4K2B	ENSG00000141720	True		True			True		True		True	True	True		True											6
chr17	44398385	44398385	-	GPATCH8	ENSG00000186566	True				True			True	True		True	True	True	True											6
chr17	44851265	44851265	-	EFTUD2	ENSG00000108883	True		True		True	True		True			True	True		True											6
chr17	47120788	47120788	-	CDC27	ENSG00000004897	True		True			True		True		True	True	True		True											6
chr17	58346166	58346166	-	TSPOAP1-AS1	ENSG00000265148					True	True		True		True	True	True	True	True											6
chr17	58495232	58495232	-	MTMR4	ENSG00000108389	True							True	True	True		True			True	True	True		True						6
chr17	61982542	61982542	-	MED13	ENSG00000108510	True		True		True			True		True	True	True		True											6
chr17	62010962	62010962	-	MED13	ENSG00000108510	True		True		True			True		True	True	True		True											6
chr17	63746469	63746469	-	CCDC47	ENSG00000108588	True		True			True		True		True	True	True		True											6
chr17	63819586	63819586	-	FTSJ3	ENSG00000108592	True					True		True	True	True	True	True		True											6
chr17	67340916	67340916	-	PSMD12	ENSG00000197170	True		True		True			True		True	True	True		True											6
chr17	73208032	73208032	-	FAM104A	ENSG00000133193;ENSG00000166685			True	True		True		True	True	True	True	True													6
chr17	81844018	81844018	-	P4HB	ENSG00000185624	True					True		True	True	True		True	True	True											6
chr17	81868831	81868831	-	ARHGDIA	ENSG00000141522	True				True	True		True	True			True			True			True	True						6
chr17	81868880	81868880	-	ARHGDIA	ENSG00000141522	True				True	True		True	True	True		True		True											6
chr17	81932684	81932684	-	PYCR1	ENSG00000263585	True					True		True	True	True		True	True	True											6
chr17	82019001	82019001	-	CENPX	ENSG00000169689	True							True	True			True	True		True	True	True		True						6
chr17	82058072	82058072	-	DUS1L	ENSG00000169718	True		True			True		True		True		True	True	True											6
chr18	5393331	5393331	-	EPB41L3	ENSG00000082397	True					True		True	True			True			True	True	True		True						6
chr18	21530358	21530358	-	ESCO1	ENSG00000141446			True			True		True		True	True	True		True		True			True						6
chr19	1969769	1969769	+	CSNK1G2	ENSG00000133275	True		True			True		True	True	True	True	True													6
chr19	14408432	14408432	+	ADGRE5	ENSG00000267379			True				True	True	True	True	True	True	True												6
chr19	55616905	55616905	+	ZNF865	ENSG00000261221	True	True	True		True			True		True	True	True													6
chr19	1577484	1577484	-	MBD3	ENSG00000071655	True				True	True		True	True	True		True		True											6
chr19	2101225	2101225	-	AP3D1	ENSG00000065000			True			True		True	True	True	True	True		True											6
chr19	2426643	2426643	-	TIMM13	ENSG00000099800	True		True					True	True	True	True	True	True												6
chr19	2732611	2732611	-	SLC39A3	ENSG00000141873	True				True	True		True	True			True	True	True											6
chr19	3538505	3538505	-	C19orf71	ENSG00000161091	True		True					True		True	True	True		True			True		True						6
chr19	5691980	5691980	-	LONP1	ENSG00000196365	True				True	True		True	True			True	True	True											6
chr19	10316734	10316734	-	RAVER1	ENSG00000161847;ENSG00000267303	True		True		True			True	True		True	True		True											6
chr19	10553897	10553897	-	KRI1	ENSG00000129347	True					True		True	True	True		True	True	True											6
chr19	11506137	11506137	-	ECSIT	ENSG00000130159	True		True					True	True	True	True	True		True											6
chr19	14516881	14516881	-	DNAJB1	ENSG00000132002	True				True			True						True		True	True	True	True						6
chr19	16646883	16646883	-	SMIM7	ENSG00000214046	True					True		True	True			True		True			True	True	True						6
chr19	17232257	17232257	-	NR2F6	ENSG00000160113	True		True		True			True		True		True	True	True											6
chr19	18280313	18280313	-	JUND	ENSG00000130522	True		True	True	True			True	True			True		True											6
chr19	18307073	18307073	-	LSM4	ENSG00000130520	True		True		True	True		True	True			True		True											6
chr19	32597643	32597643	-	ANKRD27	ENSG00000105186	True							True	True	True		True		True	True	True			True						6
chr19	40322217	40322217	-	C19orf47	ENSG00000160392	True		True		True	True		True		True		True		True											6
chr19	46775465	46775465	-	SLC1A5	ENSG00000105281	True		True					True		True	True	True	True	True											6
chr19	49908360	49908360	-	NUP62	ENSG00000213024	True		True		True			True	True	True	True	True													6
chr19	49909552	49909552	-	NUP62	ENSG00000213024	True		True					True		True	True	True	True	True											6
chr19	50797890	50797890	-	C19orf48	ENSG00000167747	True					True		True	True	True		True	True			True			True						6
chr19	50798328	50798328	-	C19orf48	ENSG00000167747	True		True			True		True	True	True	True	True													6
chr19	50798495	50798495	-	C19orf48	ENSG00000167747	True		True		True	True		True	True			True				True			True						6
chr19	50798557	50798557	-	C19orf48	ENSG00000167747	True		True			True		True	True	True		True	True												6
chr19	55592407	55592407	-	FIZ1	ENSG00000179943	True				True			True		True	True	True	True	True											6
chr2	42331759	42331759	+	EML4	ENSG00000143924	True		True			True		True	True	True		True				True			True						6
chr2	44201450	44201450	+	PPM1B	ENSG00000138032	True		True		True	True		True			True	True	True												6
chr2	54649719	54649719	+	SPTBN1	ENSG00000115306	True		True					True		True	True	True			True			True	True						6
chr2	61177967	61177967	+	AHSA2	ENSG00000173209	True		True				True	True		True	True	True		True											6
chr2	86212665	86212665	+	MRPL35	ENSG00000132313	True		True					True		True	True	True	True									true	True		6
chr2	86212698	86212698	+	MRPL35	ENSG00000132313	True		True					True		True	True	True									True	true	True		6
chr2	130346544	130346544	+	IMP4	ENSG00000136718			True		True		True	True		True	True	True	True												6
chr2	18555448	18555448	-	NT5C1B-RDH14;RDH14	ENSG00000240857	True							True	True	True	True	True	True	True											6
chr2	24067738	24067738	-	SF3B6	ENSG00000115128	True				True	True		True	True	True		True		True											6
chr2	25742843	25742843	-	ASXL2	ENSG00000143970	True			True				True	True	True	True	True		True											6
chr2	27381314	27381314	-	PPM1G	ENSG00000115241			True			True		True		True	True	True	True	True											6
chr2	27381571	27381571	-	PPM1G	ENSG00000115241	True		True			True		True		True	True	True		True											6
chr2	27384917	27384917	-	PPM1G	ENSG00000115241	True		True		True			True	True	True	True	True													6
chr2	37228139	37228139	-	CEBPZ	ENSG00000115816	True		True		True	True		True		True	True	True													6
chr2	37228673	37228673	-	CEBPZ	ENSG00000115816	True		True			True		True	True	True	True	True													6
chr2	38985336	38985336	-	SOS1	ENSG00000115904	True		True		True			True		True	True	True		True											6
chr2	43224198	43224198	-	ZFP36L2	ENSG00000152518	True					True		True	True	True		True	True	True											6
chr2	46905405	46905405	-	MCFD2	ENSG00000228925	True		True					True		True		True			True	True	True		True						6
chr2	58159653	58159653	-	VRK2	ENSG00000028116	True		True			True		True	True	True		True					True		True						6
chr2	70297145	70297145	-	FAM136A	ENSG00000035141	True		True		True			True	True	True		True		True											6
chr2	85326660	85326660	-	TGOLN2	ENSG00000152291	True		True		True			True		True		True		True			True		True						6
chr2	98600645	98600645	-	COA5	ENSG00000183513					True	True		True	True	True	True	True		True											6
chr2	150470015	150470015	-	RND3	ENSG00000115963	True							True						True	True	True	True	True	True						6
chr2	177231229	177231229	-	NFE2L2	ENSG00000116044	True	True	True					True		True	True	True		True											6
chr2	241499369	241499369	-	STK25	ENSG00000115694	True		True	True		True		True					True	True											6
chr20	2144034	2144034	+	STK35	ENSG00000125834	True			True				True	True		True	True	True	True											6
chr20	45947798	45947798	+	PCIF1	ENSG00000100982	True		True				True	True		True	True	True		True											6
chr20	57408078	57408078	+	RBM38	ENSG00000132819	True		True			True		True	True	True	True	True													6
chr20	3784382	3784382	-	CENPB	ENSG00000125817	True		True			True		True	True	True	True	True													6
chr20	3784625	3784625	-	CENPB	ENSG00000125817	True		True	True	True	True		True		True		True													6
chr20	17660231	17660231	-	RRBP1	ENSG00000125844	True		True		True	True		True			True	True		True											6
chr20	31721867	31721867	-	BCL2L1	ENSG00000171552			True					True		True	True	True	True	True	True				True						6
chr20	31722116	31722116	-	BCL2L1	ENSG00000171552	True		True		True			True		True	True	True		True											6
chr20	35003174	35003174	-	TRPC4AP	ENSG00000100991	True		True		True	True		True		True		True	True												6
chr20	35953982	35953982	-	SCAND1	ENSG00000171222	True	True			True	True		True					True	True											6
chr20	38011955	38011955	-	TTI1	ENSG00000101407	True				True			True		True	True	True			True		True		True						6
chr20	49114479	49114479	-	STAU1	ENSG00000124214	True		True		True			True		True	True	True	True												6
chr20	49114773	49114773	-	STAU1	ENSG00000124214	True							True		True		True			True	True	True	True	True						6
chr20	50892133	50892133	-	ADNP	ENSG00000101126	True		True		True			True	True	True	True	True													6
chr20	50894356	50894356	-	ADNP	ENSG00000101126	True		True			True		True		True	True	True	True												6
chr20	62910993	62910993	-	DIDO1	ENSG00000101191	True				True	True		True			True	True				True	True		True						6
chr20	63195547	63195547	-	YTHDF1	ENSG00000149658	True		True			True		True		True	True	True		True											6
chr20	63203670	63203670	-	YTHDF1	ENSG00000149658	True							True		True		True	True	True	True	True			True						6
chr21	33553812	33553812	+	SON	ENSG00000159140	True		True				True	True		True	True	True					True		True						6
chr21	36072704	36072704	+	CBR1	ENSG00000159228			True					True		True	True	True	True				True	True	True						6
chr21	14374008	14374008	-	HSPA13	ENSG00000155304	True				True	True		True		True		True			True		True		True						6
chr21	14374226	14374226	-	HSPA13	ENSG00000155304	True	True						True	True			True			True	True	True		True						6
chr21	31671519	31671519	-	SCAF4	ENSG00000156304	True		True		True			True	True	True	True	True													6
chr21	33504050	33504050	-	GART	ENSG00000159131	True		True			True		True	True	True	True	True													6
chr21	44770157	44770157	-	UBE2G2	ENSG00000184787	True		True		True			True		True		True	True	True											6
chr21	44771383	44771383	-	UBE2G2	ENSG00000184787	True		True		True	True		True	True	True		True													6
chr22	30975694	30975694	+	TUG1	ENSG00000253352	True		True		True		True	True		True	True	True													6
chr22	32859432	32859432	+	TIMP3	ENSG00000100234										True		True	True		True	True	True	True	True						6
chr22	17788809	17788809	-	MICAL3	ENSG00000093100	True							True		True		True			True	True	True	True	True						6
chr22	19331027	19331027	-	HIRA	ENSG00000100084	True			True	True			True	True	True		True		True											6
chr22	20999868	20999868	-	THAP7	ENSG00000184436	True				True	True		True	True	True		True	True												6
chr22	21628407	21628407	-	YDJC	ENSG00000161179	True					True		True	True	True		True	True							True					6
chr22	38483941	38483941	-	DDX17	ENSG00000100201	True				True	True		True		True		True		True	True				True						6
chr22	38485988	38485988	-	DDX17	ENSG00000100201	True	True			True	True		True	True			True		True											6
chr22	38866378	38866378	-	CBX6	ENSG00000183741	True		True		True	True		True	True			True	True												6
chr22	41460046	41460046	-	PHF5A	ENSG00000100410	True		True		True			True	True		True	True		True											6
chr3	15251335	15251335	+	CAPN7	ENSG00000131375	True					True	True	True		True	True	True				True			True						6
chr3	17089974	17089974	+	PLCL2	ENSG00000154822	True							True			True	True			True	True	True	True	True						6
chr3	49967826	49967826	+	RBM6	ENSG00000004534	True		True		True	True	True	True														true	True		6
chr3	88156651	88156651	+	C3orf38	ENSG00000179021	True		True					True		True	True	True				True			True	True					6
chr3	101565387	101565387	+	TRMT10C	ENSG00000174173	True		True			True		True	True	True	True	True													6
chr3	128070232	128070232	+	SEC61A1	ENSG00000058262			True			True	True	True		True		True	True							True					6
chr3	136854724	136854724	+	SLC35G2	ENSG00000168917	True		True					True		True	True	True		True	True				True						6
chr3	12584024	12584024	-	RAF1	ENSG00000132155	True		True			True		True		True	True	True		True											6
chr3	28324263	28324263	-	AZI2	ENSG00000163512	True		True					True	True	True	True	True		True											6
chr3	33389655	33389655	-	UBP1	ENSG00000153560	True		True			True		True		True	True	True		True											6
chr3	33390313	33390313	-	UBP1	ENSG00000153560	True		True					True	True	True	True	True		True											6
chr3	44926319	44926319	-	ZDHHC3	ENSG00000163812	True		True					True		True		True	True	True	True				True						6
chr3	48693074	48693074	-	IP6K2	ENSG00000068745	True				True	True		True		True	True	True		True											6
chr3	49057338	49057338	-	QRICH1	ENSG00000198218	True				True	True		True		True	True	True								True					6
chr3	49163056	49163056	-	CCDC71	ENSG00000177352	True		True			True		True		True	True	True		True											6
chr3	49721622	49721622	-	GMPPB	ENSG00000176020;ENSG00000173540	True							True		True	True	True	True	True		True			True						6
chr3	49727252	49727252	-	IP6K1	ENSG00000176095	True		True		True			True	True	True	True	True													6
chr3	50288037	50288037	-	IFRD2;LSMEM2	ENSG00000179564;ENSG00000214706	True				True	True		True					True	True		True			True						6
chr3	56729358	56729358	-	ARHGEF3	ENSG00000163947			True					True		True	True	True		True	True		True		True						6
chr3	98521238	98521238	-	CLDND1	ENSG00000080822	True		True					True	True	True	True	True		True											6
chr3	100365547	100365547	-	TOMM70	ENSG00000154174			True					True	True	True	True	True	True	True											6
chr3	113005776	113005776	-	NEPRO	ENSG00000163608	True		True			True		True		True	True	True		True											6
chr3	113721744	113721744	-	NAA50	ENSG00000121579	True		True		True			True		True	True	True		True											6
chr3	149966200	149966200	-	PFN2	ENSG00000070087	True		True		True	True		True		True		True		True											6
chr3	154276244	154276244	-	DHX36	ENSG00000174953	True		True			True		True		True	True	True		True											6
chr4	7054911	7054911	+	TADA2B	ENSG00000173011	True		True		True	True		True		True	True	True													6
chr4	56502668	56502668	+	SRP72	ENSG00000174780	True		True				True	True	True	True	True	True													6
chr4	70689937	70689937	+	UTP3	ENSG00000132467	True	True	True		True			True		True	True	True													6
chr4	99061423	99061423	+	METAP1	ENSG00000164024	True		True		True			True		True	True	True								True					6
chr4	1211817	1211817	-	CTBP1-AS	ENSG00000159692	True				True	True		True	True			True			True		True		True						6
chr4	1693616	1693616	-	SLBP	ENSG00000163950	True		True		True			True	True	True		True		True											6
chr4	6709448	6709448	-	MRFAP1L1	ENSG00000178988	True							True	True	True		True				True	True	True	True						6
chr4	7060994	7060994	-	GRPEL1	ENSG00000109519	True				True	True		True								True	True	True	True						6
chr4	39825343	39825343	-	PDS5A	ENSG00000121892	True		True		True			True		True	True	True		True											6
chr4	75645164	75645164	-	G3BP2	ENSG00000138757	True		True			True		True	True	True	True	True													6
chr4	77048478	77048478	-	CCNI	ENSG00000118816	True				True	True		True	True			True	True	True											6
chr4	182891212	182891212	-	DCTD	ENSG00000129187	True		True					True	True	True	True	True		True											6
chr4	185190870	185190870	-	CFAP97	ENSG00000164323			True			True		True	True	True	True	True		True											6
chr4	186596809	186596809	-	FAT1	ENSG00000083857	True		True	True	True			True		True		True					True		True						6
chr5	314482	314482	+	PDCD6	ENSG00000249915	True				True	True	True	True	True			True	True												6
chr5	17275728	17275728	+	BASP1	ENSG00000176788	True		True					True	True	True		True	True	True											6
chr5	36985211	36985211	+	NIPBL	ENSG00000164190	True				True	True		True	True	True	True	True													6
chr5	134858273	134858273	+	C5orf24	ENSG00000181904	True						True	True		True		True			True	True		True	True						6
chr5	139680906	139680906	+	CXXC5	ENSG00000171604			True					True	True	True	True	True			True		True		True						6
chr5	140114573	140114573	+	PURA	ENSG00000185129	True		True		True			True		True	True	True	True												6
chr5	179774157	179774157	+	MAML1	ENSG00000161021	True		True		True	True		True		True	True	True													6
chr5	1462023	1462023	-	LPCAT1	ENSG00000153395	True		True					True	True	True		True		True		True			True						6
chr5	32126411	32126411	-	GOLPH3	ENSG00000113384	True				True	True		True	True			True				True		True	True						6
chr5	36194977	36194977	-	NADK2	ENSG00000152620										True	True	True			True	True	True	True	True						6
chr5	61159943	61159943	-	SMIM15	ENSG00000188725	True		True					True	True	True	True	True		True											6
chr5	61159938	61159938	-	SMIM15	ENSG00000188725	True							True		True	True	True			True	True	True		True						6
chr5	109378990	109378990	-	PJA2	ENSG00000198961	True		True		True			True		True	True	True		True											6
chr5	115831641	115831641	-	ATG12	ENSG00000145782	True		True					True	True	True	True	True		True											6
chr5	134197647	134197647	-	PPP2CA	ENSG00000113575	True		True		True	True		True		True		True		True											6
chr5	137753203	137753203	-	HNRNPA0	ENSG00000177733	True				True	True		True	True	True	True	True													6
chr5	137753963	137753963	-	HNRNPA0	ENSG00000177733	True		True					True	True	True		True	True	True											6
chr5	138555864	138555864	-	HSPA9	ENSG00000113013	True				True			True		True		True			True	True	True		True						6
chr5	146114162	146114162	-	LARS	ENSG00000133706	True		True		True			True		True		True	True	True											6
chr5	150691616	150691616	-	RBM22	ENSG00000086589	True		True		True			True	True	True	True	True													6
chr5	157138664	157138664	-	MED7	ENSG00000155868	True		True			True		True	True	True	True	True													6
chr5	160403291	160403291	-	SLU7	ENSG00000164609	True		True					True		True	True	True			True		True		True						6
chr5	172768593	172768593	-	DUSP1	ENSG00000253736			True					True		True		True			True	True	True	True	True						6
chr5	179863496	179863496	-	TBC1D9B	ENSG00000197226	True		True			True		True		True		True			True		True		True						6
chr5	180236347	180236347	-	MAPK9	ENSG00000050748	True		True		True			True		True	True	True		True											6
chr6	26545845	26545845	+	HMGN4	ENSG00000182952	True		True				True	True		True	True	True		True											6
chr6	42939085	42939085	+	CNPY3	ENSG00000137161	True		True				True	True	True	True	True	True													6
chr6	89162214	89162214	+	PM20D2	ENSG00000146281	True		True				True	True		True		True									True	true	True		6
chr6	154832366	154832366	+	SCAF8	ENSG00000213079			True			True		True	True	True	True	True	True												6
chr6	157207419	157207419	+	ARID1B	ENSG00000049618	True				True			True		True		True		True		True	True		True						6
chr6	10398502	10398502	-	TFAP2A	ENSG00000137203	True		True		True			True		True		True		True		True			True						6
chr6	10398532	10398532	-	TFAP2A	ENSG00000137203			True		True	True		True	True	True		True	True												6
chr6	17626022	17626022	-	NUP153	ENSG00000124789	True		True			True		True	True			True				True		True	True						6
chr6	17629160	17629160	-	NUP153	ENSG00000124789	True		True		True			True	True		True	True		True											6
chr6	17637480	17637480	-	NUP153	ENSG00000124789	True		True			True		True	True	True	True	True													6
chr6	24706038	24706038	-	C6orf62	ENSG00000112308	True		True			True		True	True	True	True	True													6
chr6	30616609	30616609	-	PPP1R10	ENSG00000204569			True		True	True		True	True	True	True	True													6
chr6	31859682	31859682	-	NEU1	ENSG00000204386	True							True	True	True	True	True	True	True											6
chr6	34878632	34878632	-	TAF11	ENSG00000064995	True							True	True	True	True	True					True	True	True						6
chr6	43012416	43012416	-	MEA1	ENSG00000124733	True		True					True	True	True	True	True		True											6
chr6	52264360	52264360	-	MCM3	ENSG00000112118	True		True			True		True	True	True		True	True												6
chr6	52264366	52264366	-	MCM3	ENSG00000112118	True				True	True		True		True		True	True	True											6
chr6	73519371	73519371	-	EEF1A1	ENSG00000156508	True			True	True	True		True					True							True					6
chr6	75254071	75254071	-	TMEM30A	ENSG00000112697	True		True					True	True	True	True	True		True											6
chr6	75254262	75254262	-	TMEM30A	ENSG00000112697			True		True			True	True	True	True	True		True											6
chr6	82214749	82214749	-	IBTK	ENSG00000005700	True		True					True	True	True	True	True		True											6
chr6	105278143	105278143	-	PREP	ENSG00000085377	True					True		True	True			True			True	True	True		True						6
chr6	106186308	106186308	-	ATG5	ENSG00000057663			True			True		True	True	True	True	True		True											6
chr6	109368807	109368807	-	CD164	ENSG00000135535	True		True		True	True		True	True	True		True													6
chr6	109368827	109368827	-	CD164	ENSG00000135535	True		True					True	True	True	True	True		True											6
chr6	113940950	113940950	-	HDAC2	ENSG00000196591	True		True		True	True		True		True	True	True													6
chr6	116278898	116278898	-	TSPYL1	ENSG00000189241	True		True		True			True	True	True	True	True													6
chr6	122445088	122445088	-	SERINC1	ENSG00000111897	True			True	True			True	True			True		True			True		True						6
chr6	139373172	139373172	-	CITED2	ENSG00000164442	True		True		True			True	True	True	True	True													6
chr6	139373716	139373716	-	CITED2	ENSG00000164442	True				True			True	True	True	True	True		True											6
chr6	144095021	144095021	-	SF3B5	ENSG00000169976	True		True			True		True	True	True	True	True													6
chr6	144095241	144095241	-	SF3B5	ENSG00000169976	True			True		True		True	True	True		True	True												6
chr6	152975459	152975459	-	FBXO5	ENSG00000112029	True		True			True		True		True	True	True		True											6
chr7	2662188	2662188	+	TTYH3	ENSG00000136295		True	True		True			True	True	True		True	True												6
chr7	4762907	4762907	+	FOXK1	ENSG00000164916	True		True		True			True	True		True	True										true	True		6
chr7	4767116	4767116	+	FOXK1	ENSG00000164916	True		True			True		True	True	True	True	True													6
chr7	23200664	23200664	+	NUPL2	ENSG00000136243			True		True	True		True	True	True	True	True													6
chr7	100706937	100706937	+	POP7	ENSG00000172336	True		True			True		True		True	True	True	True												6
chr7	128769263	128769263	+	CALU	ENSG00000128595	True		True	True				True		True	True	True	True												6
chr7	6409778	6409778	-	DAGLB	ENSG00000164535	True		True		True			True	True	True	True	True													6
chr7	6461200	6461200	-	KDELR2	ENSG00000136240	True		True		True			True	True	True		True		True											6
chr7	6461235	6461235	-	KDELR2	ENSG00000136240	True		True			True		True		True	True	True						True	True						6
chr7	6463097	6463097	-	KDELR2	ENSG00000136240	True							True		True		True	True	True		True		True	True						6
chr7	19698154	19698154	-	TWISTNB	ENSG00000105849	True		True					True		True	True	True		True						True					6
chr7	27526194	27526194	-	HIBADH	ENSG00000106049	True		True					True					True	True	True	True			True						6
chr7	42910149	42910149	-	C7orf25	ENSG00000136197	True		True					True		True	True	True			True	True			True						6
chr7	44565941	44565941	-	DDX56	ENSG00000136271	True		True			True		True		True		True	True	True											6
chr7	45100229	45100229	-	TBRG4	ENSG00000136270	True		True		True			True	True		True	True	True												6
chr7	50592792	50592792	-	GRB10	ENSG00000106070	True		True		True	True		True	True	True		True													6
chr7	73442494	73442494	-	BAZ1B	ENSG00000009954	True		True		True			True		True	True	True		True											6
chr7	73478219	73478219	-	BAZ1B	ENSG00000009954	True		True		True			True		True	True	True				True			True						6
chr7	73536868	73536868	-	BCL7B	ENSG00000106635			True			True		True	True	True	True	True	True												6
chr7	76329344	76329344	-	YWHAG	ENSG00000170027	True		True		True			True		True		True	True	True											6
chr7	76329668	76329668	-	YWHAG	ENSG00000170027	True		True	True				True	True	True		True	True												6
chr7	140334615	140334615	-	SLC37A3	ENSG00000157800	True							True		True		True			True	True	True	True	True						6
chr8	30105892	30105892	+	LEPROTL1	ENSG00000104660	True		True			True	True	True		True	True	True													6
chr8	55786679	55786679	+	TGS1	ENSG00000137574	True		True		True			True	True	True	True	True													6
chr8	89925180	89925180	+	OSGIN2	ENSG00000164823			True				True	True		True		True			True	True	True		True						6
chr8	109564754	109564754	+	EBAG9	ENSG00000147654	True	True	True					True	True	True	True	True													6
chr8	144520321	144520321	+	LRRC14	ENSG00000160959	True		True			True	True	True		True	True	True													6
chr8	30069922	30069922	-	SARAF	ENSG00000133872	True		True					True		True	True	True	True	True											6
chr8	38163579	38163579	-	LSM1	ENSG00000253356	True		True			True		True		True	True	True		True											6
chr8	47774256	47774256	-	PRKDC	ENSG00000253729	True		True					True	True	True	True	True		True											6
chr8	52656441	52656441	-	RB1CC1	ENSG00000023287	True					True		True	True		True	True				True	True		True						6
chr8	52657692	52657692	-	RB1CC1	ENSG00000023287	True		True					True	True	True	True	True		True											6
chr8	89953545	89953545	-	NBN	ENSG00000104320	True		True					True	True	True	True	True		True											6
chr8	93734992	93734992	-	RBM12B	ENSG00000183808	True		True		True			True	True	True	True	True													6
chr8	100258998	100258998	-	RNF19A	ENSG00000034677			True					True		True	True	True			True	True	True		True						6
chr8	100287750	100287750	-	RNF19A	ENSG00000034677	True		True					True		True	True	True			True		True		True						6
chr8	143816500	143816500	-	PUF60	ENSG00000179950	True			True		True		True	True	True		True		True											6
chr8	143816520	143816520	-	PUF60	ENSG00000179950	True			True	True	True		True					True		True				True						6
chr8	144850676	144850676	-	COMMD5	ENSG00000170619	True		True			True		True		True		True	True	True											6
chr9	5774058	5774058	+	RIC1	ENSG00000107036	True		True					True	True	True	True	True									True		True		6
chr9	35660915	35660915	+	CCDC107	ENSG00000159884			True					True		True		True			True	True	True	True	True						6
chr9	134440486	134440486	+	RXRA	ENSG00000186350;ENSG00000223795									True	True		True			True	True	True	True	True						6
chr9	135504295	135504295	+	LOC101928525	ENSG00000226706	True		True		True	True		True	True			True	True												6
chr9	21334501	21334501	-	KLHL9	ENSG00000198642	True		True		True			True		True	True	True				True			True						6
chr9	35056587	35056587	-	VCP	ENSG00000165280	True		True		True	True		True		True		True	True												6
chr9	35056996	35056996	-	VCP	ENSG00000165280	True		True			True		True		True	True	True					True		True						6
chr9	71866841	71866841	-	ABHD17B	ENSG00000107362	True		True					True	True	True		True			True	True			True						6
chr9	91409643	91409643	-	NFIL3	ENSG00000165030	True		True		True	True		True		True		True		True											6
chr9	91409652	91409652	-	NFIL3	ENSG00000165030		True	True			True		True	True	True	True	True													6
chr9	93121852	93121852	-	NINJ1	ENSG00000131669	True		True					True		True	True	True					True	True	True						6
chr9	100347347	100347347	-	TEX10	ENSG00000136891	True		True		True	True		True		True	True	True													6
chr9	113408681	113408681	-	POLE3	ENSG00000148229	True		True			True		True	True	True	True	True													6
chr9	113408677	113408677	-	POLE3	ENSG00000148229	True		True					True	True	True	True	True		True											6
chr9	120764744	120764744	-	FBXW2	ENSG00000119402	True		True					True	True	True		True		True			True		True						6
chr9	122241925	122241925	-	RBM18	ENSG00000119446	True		True					True	True	True	True	True		True											6
chr9	129813788	129813788	-	TOR1A	ENSG00000136827	True		True			True		True		True	True	True		True											6
chr9	132264696	132264696	-	SETX	ENSG00000107290	True		True	True				True		True	True	True		True											6
chr9	132264786	132264786	-	SETX	ENSG00000107290	True					True		True		True	True	True			True		True		True						6
chr9	132896283	132896283	-	TSC1	ENSG00000165699	True		True					True	True	True	True	True	True												6
chr9	133363356	133363356	-	SURF4	ENSG00000148248	True		True			True		True		True	True	True	True												6
chr9	135810860	135810860	-	CAMSAP1	ENSG00000130559	True		True					True	True	True		True	True	True											6
chr9	136476420	136476420	-	SEC16A	ENSG00000148396	True		True		True	True		True		True	True	True													6
chr9	137582480	137582480	-	ZMYND19	ENSG00000165724			True		True	True		True		True		True	True	True											6
chrX	9718058	9718058	+	TBL1X	ENSG00000101849	True				True		True	True		True		True					True		True		True		True		6
chrX	103676621	103676621	-	MORF4L2	ENSG00000123562			True			True		True	True	True	True	True	True												6
chrX	107714146	107714146	-	TSC22D3	ENSG00000157514	True		True		True	True		True		True	True	True													6
chrX	119870992	119870992	-	RNF113A	ENSG00000125352	True		True		True			True		True	True	True		True											6
chrX	132205546	132205546	-	RAP2C	ENSG00000123728	True							True	True	True	True	True	True	True											6
chrX	153954864	153954864	-	HCFC1	ENSG00000172534	True		True		True			True	True	True		True		True											6
chr1	8013385	8013385	-	ERRFI1	ENSG00000116285			True					True		True		True			True		True	True	True		True		True		6
chr1	52687910	52687910	-	COA7	ENSG00000162377	True		True		True			True		True		True	True									true	True		6
chr10	5640411	5640411	-	ASB13	ENSG00000196372	True		True		True			True		True		True	True								True		True		6
chr10	86500192	86500192	-	WAPL	ENSG00000062650	True				True			True		True	True	True					True		True			true	True		6
chr10	101799058	101799058	-	MGEA5	ENSG00000198408				True	True	True		True	True	True		True										true	True		6
chr10	118685932	118685932	-	CACUL1	ENSG00000151893	True		True					True	True	True		True		True							True		True		6
chr11	11942913	11942913	+	USP47	ENSG00000170242	True		True					True	True	True	True	True									True		True		6
chr11	57700130	57700130	+	ZDHHC5	ENSG00000156599	True		True					True		True	True	True									True	true	True		6
chr11	203063	203063	-	BET1L	ENSG00000177951	True		True					True			True	True	True	True							True		True		6
chr12	54395750	54395750	-	LOC102724050	ENSG00000258086;ENSG00000258137	True							True	True	True		True	True	True								true	True		6
chr12	120096978	120096978	-	RAB35	ENSG00000111737	True		True					True		True		True	True	True								true	True		6
chr13	110879775	110879775	-	ANKRD10	ENSG00000088448	True							True	True	True		True			True		True		True		True		True		6
chr14	49894219	49894219	+	ARF6	ENSG00000165527							True	True	True	True		True	True								True	true	True		6
chr14	89412211	89412211	-	FOXN3	ENSG00000053254	True	True			True			True	True			True									True	true	True		6
chr17	60663343	60663343	+	PPM1D	ENSG00000170836	True		True			True		True		True	True	True									True		True		6
chr17	75524637	75524637	+	TSEN54	ENSG00000182173			True					True	True	True		True	True	True							True		True		6
chr17	29286957	29286957	-	NUFIP2	ENSG00000108256	True		True					True	True	True	True	True										true	True		6
chr18	8824944	8824944	+	MTCL1	ENSG00000168502	True		True	True				True		True		True									True	true	True		6
chr18	63331719	63331719	-	KDSR	ENSG00000119537	True		True					True		True	True	True		True								true	True		6
chr19	49653129	49653129	+	SCAF1	ENSG00000126461					True	True		True	True	True	True	True										true	True		6
chr2	37228222	37228222	-	CEBPZ	ENSG00000115816	True		True					True	True	True		True		True							True		True		6
chr20	62812600	62812600	+	OGFR	ENSG00000060491		True	True					True		True	True	True	True									true	True		6
chr20	35654183	35654183	-	RBM12	ENSG00000244462	True				True	True		True		True		True				True			True			true	True		6
chr20	35654878	35654878	-	RBM12	ENSG00000244462	True	True	True					True		True		True									True	true	True		6
chr22	31956970	31956970	+	YWHAH	ENSG00000128245	True		True		True			True		True		True									True	true	True		6
chr22	41230956	41230956	+	L3MBTL2	ENSG00000100395	True	True						True		True	True	True									True	true	True		6
chr22	41529021	41529021	-	POLR3H	ENSG00000100413	True		True			True		True		True		True		True								true	True		6
chr3	140976506	140976506	+	SLC25A36	ENSG00000114120	True				True			True		True	True	True									True	true	True		6
chr3	47496037	47496037	-	ELP6	ENSG00000163832	True		True					True		True	True	True		True							True		True		6
chr4	102632030	102632030	-	MANBA	ENSG00000109323	True							True		True	True	True		True		True			True		True		True		6
chr5	52801683	52801683	+	PELO	ENSG00000152684	True						True	True		True	True	True									True	true	True		6
chr5	144160377	144160377	-	YIPF5	ENSG00000145817	True							True	True	True	True	True			True				True			true	True		6
chr7	35694344	35694344	-	HERPUD2	ENSG00000122557	True		True					True		True	True	True	True									true	True		6
chr9	120439673	120439673	-	CDK5RAP2	ENSG00000136861	True		True					True		True	True	True		True							True		True		6
chr9	137204724	137204724	-	TMEM203	ENSG00000187713	True					True		True		True		True	True								True	true	True		6
chrX	23988472	23988472	-	KLHL15	ENSG00000174010	True		True					True	True	True	True	True										true	True		6
chr1	20500297	20500297	-	MUL1	ENSG00000090432	True		True					True		True	True	True									True	true	True		6
chr1	21219757	21219757	-	ECE1	ENSG00000117298													True	True			True	True	True		True	true	True		6
chr1	119914981	119914981	-	NOTCH2	ENSG00000134250			True		True			True		True	True	True									True	true	True		6
chr1	217619975	217619975	-	GPATCH2	ENSG00000092978	True					True		True		True	True	True									True	true	True		6
chr10	102067867	102067867	+	HPS6	ENSG00000166189			True				True	True	True	True		True									True	true	True		6
chr10	70152248	70152248	-	SAR1A	ENSG00000079332	True				True			True	True	True		True									True	true	True		6
chr10	86517657	86517657	-	WAPL	ENSG00000062650	True				True			True		True		True		True							True	true	True		6
chr11	76141542	76141542	+	UVRAG	ENSG00000198382			True				True	True		True	True	True									True	true	True		6
chr11	73405140	73405140	-	FAM168A	ENSG00000054965	True		True					True		True	True	True									True	true	True		6
chr12	54396162	54396162	-	LOC102724050	ENSG00000258086;ENSG00000258137			True					True	True	True	True	True									True	true	True		6
chr12	112029408	112029408	-	NAA25	ENSG00000111300	True		True					True		True	True	True									True	true	True		6
chr12	121779299	121779299	-	RHOF;TMEM120B	ENSG00000139725;ENSG00000188735									True	True	True	True	True								True	true	True		6
chr14	21385550	21385550	-	CHD8	ENSG00000100888	True		True					True			True	True		True							True	true	True		6
chr14	105011355	105011355	-	CDCA4	ENSG00000170779	True							True	True	True		True		True							True	true	True		6
chr15	29268773	29268773	-	NSMCE3	ENSG00000185115			True					True		True	True	True	True								True	true	True		6
chr17	79784729	79784729	+	CBX2	ENSG00000173894	True		True		True			True		True		True									True	true	True		6
chr17	82601884	82601884	+	FOXK2	ENSG00000141568			True				True	True		True	True	True									True	true	True		6
chr17	3860952	3860952	-	CAMKK1	ENSG00000004660										True	True	True	True	True							True	true	True		6
chr17	38767983	38767983	-	PIP4K2B	ENSG00000141720			True					True		True	True	True	True								True	true	True		6
chr17	78997210	78997210	-	CANT1	ENSG00000171302	True		True					True		True	True	True									True	true	True		6
chr17	79834717	79834717	-	CBX4	ENSG00000141582	True		True					True		True	True	True									True	true	True		6
chr17	79940839	79940839	-	TBC1D16	ENSG00000167291	True		True		True			True	True			True									True	true	True		6
chr17	81540418	81540418	-	FAAP100	ENSG00000185504			True					True	True	True		True		True							True	true	True		6
chr18	8824916	8824916	+	MTCL1	ENSG00000168502			True		True			True		True		True		True							True	true	True		6
chr18	46216488	46216488	+	C18orf25	ENSG00000152242			True		True			True		True	True	True									True	true	True		6
chr19	1577705	1577705	-	MBD3	ENSG00000071655					True			True	True			True	True	True							True	true	True		6
chr19	40422992	40422992	-	SERTAD1	ENSG00000197019	True		True					True		True	True	True									True	true	True		6
chr20	32436932	32436932	+	ASXL1	ENSG00000171456					True			True	True	True	True	True									True	true	True		6
chr20	44490124	44490124	+	TTPAL	ENSG00000124120			True				True	True			True	True		True							True	true	True		6
chr20	36784468	36784468	-	SOGA1	ENSG00000149639		True		True	True			True	True			True									True	true	True		6
chr20	50891757	50891757	-	ADNP	ENSG00000101126	True		True			True		True		True		True									True	true	True		6
chr21	38822885	38822885	+	ETS2	ENSG00000157557			True					True			True	True	True	True							True	true	True		6
chr21	14373844	14373844	-	HSPA13	ENSG00000155304	True		True					True		True	True	True									True	true	True		6
chr21	39196333	39196333	-	BRWD1	ENSG00000185658	True					True		True		True	True	True									True	true	True		6
chr22	38221346	38221346	-	TMEM184B	ENSG00000198792	True		True			True		True		True		True									True	true	True		6
chr3	47916721	47916721	-	MAP4	ENSG00000047849	True							True		True	True	True	True								True	true	True		6
chr3	56623671	56623671	-	FAM208A	ENSG00000163946			True					True		True	True	True		True							True	true	True		6
chr5	115543499	115543499	-	FEM1C	ENSG00000145780			True					True		True		True			True		True		True		True	true	True		6
chr6	71301883	71301883	+	OGFRL1	ENSG00000119900	True		True		True			True		True		True									True	true	True		6
chr6	44300318	44300318	-	AARS2	ENSG00000124608	True		True					True		True	True	True									True	true	True		6
chr6	145805789	145805789	-	FBXO30	ENSG00000118496	True		True					True		True	True	True									True	true	True		6
chr7	7573684	7573684	+	MIOS	ENSG00000164654			True					True	True	True	True	True									True	true	True		6
chr7	32869496	32869496	-	KBTBD2	ENSG00000170852			True					True		True		True	True	True							True	true	True		6
chr7	73570507	73570507	-	TBL2	ENSG00000106638			True					True	True	True		True		True							True	true	True		6
chr7	75536612	75536612	-	HIP1	ENSG00000127946			True					True	True	True		True		True							True	true	True		6
chr8	40153891	40153891	+	C8orf4	ENSG00000176907			True					True		True		True					True	True	True		True	true	True		6
chr9	120764649	120764649	-	FBXW2	ENSG00000119402			True					True		True	True	True		True							True	true	True		6
chrX	150768699	150768699	-	CD99L2	ENSG00000102181										True		True			True	True	True		True		True	true	True		6
chrM	3221	3221	+	RNR2	ENSG00000210082	True			True			True	True	True			True	True												5
chr12	74538449	74538449	+	ATXN7L3B	ENSG00000257386	True		True				True	True		True	True	True													5
chr13	21177297	21177297	+	MRPL57	ENSG00000173141	True		True		True		True	True		True		True													5
chr15	90272141	90272141	+	NGRN	ENSG00000182768;ENSG00000261147	True		True					True		True		True			True			True	True						5
chr16	67843524	67843524	+	THAP11	ENSG00000168286	True		True			True		True		True	True	True													5
chr18	12326377	12326377	+	TUBB6	ENSG00000176014	True		True			True	True	True		True		True													5
chr2	70088421	70088421	+	PCBP1	ENSG00000169564	True		True				True	True	True			True	True												5
chr3	128070534	128070534	+	SEC61A1	ENSG00000058262	True		True		True			True	True	True		True													5
chr4	6642074	6642074	+	MRFAP1	ENSG00000179010	True					True	True	True	True			True	True												5
chr4	108667681	108667681	+	OSTC	ENSG00000198856	True				True	True	True	True	True			True													5
chr4	118279679	118279679	+	SNHG8	ENSG00000269893			True				True	True	True	True		True		True											5
chr5	57175811	57175811	+	GPBP1	ENSG00000062194	True		True		True		True	True		True		True													5
chr6	30724113	30724113	+	TUBB	ENSG00000196230	True			True	True			True	True			True	True												5
chr6	32972739	32972739	+	BRD2	ENSG00000263756	True				True		True	True	True			True	True												5
chr7	873426	873426	+	SUN1	ENSG00000164828	True		True			True	True	True		True		True													5
chr8	97724748	97724748	+	MTDH	ENSG00000147649	True			True			True	True	True	True		True													5
chrM	814	814	+	RNR1	ENSG00000211459	True			True		True	True	True	True			True													5
chrM	1688	1688	+	RNR2	ENSG00000210082	True			True			True	True	True			True	True												5
chrM	2321	2321	+	RNR2	ENSG00000210082	True			True		True	True	True	True			True													5
chrM	2507	2507	+	RNR2	ENSG00000210082	True			True		True	True	True	True			True													5
chrM	8691	8691	+	RNR2;NONE	ENSG00000198899	True	True		True			True	True					True												5
chrM	9261	9261	+	RNR2;NONE	ENSG00000198938	True			True			True	True	True			True	True												5
chrM	10299	10299	+	RNR2;NONE	ENSG00000198840		True		True		True	True	True					True												5
chrM	10943	10943	+	RNR2;NONE	ENSG00000198886				True		True	True	True	True			True	True												5
chr1	7985050	7985050	+	PARK7	ENSG00000116288	True					True	True	True	True	True		True													5
chr1	7985063	7985063	+	PARK7	ENSG00000116288	True				True		True	True		True		True		True											5
chr1	23695829	23695829	+	RPL11	ENSG00000142676	True						True	True	True			True	True							True					5
chr1	26170769	26170769	+	ZNF593	ENSG00000236782	True					True	True	True		True		True	True												5
chr1	28743481	28743481	+	YTHDF2	ENSG00000198492	True				True	True	True	True	True			True													5
chr1	93346718	93346718	+	DR1	ENSG00000117505	True				True		True	True	True	True		True													5
chr1	151248265	151248265	+	PIP5K1A	ENSG00000143398	True		True					True		True		True			True	True			True						5
chr1	171541265	171541265	+	PRRC2C	ENSG00000117523	True						True	True		True	True	True		True											5
chr1	206732796	206732796	+	MAPKAPK2	ENSG00000162889	True		True		True			True		True	True	True													5
chr1	228494354	228494354	+	RNF187	ENSG00000168159	True		True					True		True	True	True	True												5
chr10	72274879	72274879	+	DDIT4	ENSG00000168209	True					True	True	True	True	True		True													5
chr10	79353823	79353823	+	PPIF	ENSG00000108179	True		True				True	True	True	True		True													5
chr10	103445570	103445570	+	PDCD11	ENSG00000148843	True		True		True			True	True	True		True													5
chr10	119898554	119898554	+	SEC23IP	ENSG00000107651	True		True		True		True	True		True		True													5
chr11	58617642	58617642	+	ZFP91	ENSG00000186660	True		True					True	True	True		True	True												5
chr11	61796059	61796059	+	FEN1	ENSG00000168496	True				True	True	True	True		True		True													5
chr11	74836520	74836520	+	RNF169	ENSG00000166439	True		True		True		True	True		True		True													5
chr11	85484024	85484024	+	DLG2	ENSG00000150672		True		True			True	True	True			True	True												5
chr11	118600892	118600892	+	ARCN1	ENSG00000095139	True		True				True	True	True	True		True													5
chr12	6975907	6975907	+	EMG1	ENSG00000126749	True		True			True	True	True		True		True													5
chr12	95514097	95514097	+	METAP2	ENSG00000111142	True		True					True	True	True	True	True													5
chr12	118144825	118144825	+	PEBP1	ENSG00000089220	True						True	True	True			True	True							True					5
chr12	122142779	122142779	+	MLXIP	ENSG00000175727	True							True	True	True	True	True	True												5
chr12	130876175	130876175	+	RAN	ENSG00000132341	True			True		True	True	True	True			True													5
chr13	27622959	27622959	+	POLR1D	ENSG00000186184	True		True			True		True		True	True	True													5
chr13	72746915	72746915	+	BORA	ENSG00000136122	True					True	True	True	True		True	True													5
chr15	75932721	75932721	+	FBXO22	ENSG00000167196	True		True		True		True	True		True		True													5
chr15	79322443	79322443	+	TMED3	ENSG00000166557	True		True				True	True		True	True	True													5
chr15	90881751	90881751	+	FURIN	ENSG00000140564	True				True		True	True		True		True	True												5
chr16	682615	682615	+	JMJD8;STUB1	ENSG00000103266;ENSG00000161999	True				True	True	True	True					True												5
chr16	2763596	2763596	+	SRRM2	ENSG00000167978	True		True				True	True		True	True	True													5
chr16	84779294	84779294	+	USP10	ENSG00000103194	True		True			True		True	True	True		True													5
chr16	89563110	89563110	+	RPL13	ENSG00000167526	True					True	True	True	True			True	True												5
chr17	5361464	5361464	+	RABEP1	ENSG00000029725	True		True		True			True	True	True		True													5
chr17	5489373	5489373	+	MIS12	ENSG00000167842	True					True		True	True	True	True	True													5
chr17	17185328	17185328	+	MPRIP	ENSG00000263624	True							True					True		True	True	True		True						5
chr17	37512751	37512751	+	DUSP14	ENSG00000161326	True		True					True	True	True	True	True													5
chr17	38322792	38322792	+	MRPL45	ENSG00000174100	True		True				True	True	True	True		True													5
chr17	41690986	41690986	+	EIF1	ENSG00000173812	True				True		True	True	True			True								True					5
chr17	48058443	48058443	+	NFE2L1	ENSG00000082641	True	True			True		True	True					True												5
chr17	50485154	50485154	+	RSAD1	ENSG00000136444	True		True			True	True	True		True		True													5
chr17	50752446	50752446	+	LUC7L3	ENSG00000108848	True		True				True	True		True	True	True													5
chr17	57106810	57106810	+	AKAP1	ENSG00000121057	True		True		True			True		True		True	True												5
chr17	78172328	78172328	+	SYNGR2	ENSG00000108639	True					True	True	True		True		True		True											5
chr19	541619	541619	+	CDC34	ENSG00000099804	True		True			True	True	True		True		True													5
chr19	5691617	5691617	+	RPL36	ENSG00000130255	True				True	True	True	True	True			True													5
chr19	10684658	10684658	+	ILF3	ENSG00000129351	True			True			True	True	True	True		True													5
chr19	13135767	13135767	+	NACC1	ENSG00000160877	True		True		True			True		True		True	True												5
chr19	30009106	30009106	+	URI1	ENSG00000105176	True		True			True		True		True		True		True											5
chr19	38292026	38292026	+	SPINT2	ENSG00000167642	True		True				True	True			True	True		True											5
chr19	48453256	48453256	+	GRWD1	ENSG00000105447	True				True		True	True	True			True	True												5
chr2	20447734	20447734	+	RHOB	ENSG00000143878	True		True	True	True		True	True																	5
chr2	20448654	20448654	+	RHOB	ENSG00000143878	True		True				True	True		True	True	True													5
chr2	26034247	26034247	+	RAB10	ENSG00000084733	True				True	True		True	True			True		True											5
chr2	47799321	47799321	+	MSH6	ENSG00000116062	True				True	True		True	True	True		True													5
chr2	54668570	54668570	+	SPTBN1	ENSG00000115306			True				True	True	True	True	True	True													5
chr2	112575023	112575023	+	POLR1B	ENSG00000125630	True		True				True	True		True	True	True													5
chr2	130346580	130346580	+	IMP4	ENSG00000136718	True						True	True	True	True		True	True												5
chr2	169735987	169735987	+	KLHL23;PHOSPHO2-KLHL23	ENSG00000213160	True				True		True	True	True	True		True													5
chr2	181901956	181901956	+	SSFA2	ENSG00000138434	True		True				True	True		True	True	True													5
chr20	31801234	31801234	+	TPX2	ENSG00000088325	True		True			True	True	True		True		True													5
chr21	33554453	33554453	+	SON	ENSG00000159140	True				True	True		True		True		True				True			True						5
chr22	20950270	20950270	+	CRKL	ENSG00000099942	True		True		True			True	True	True		True													5
chr22	23895087	23895087	+	MIF	ENSG00000218537;ENSG00000240972	True					True	True	True	True			True	True												5
chr22	31434148	31434148	+	DRG1	ENSG00000185721	True		True		True		True	True	True			True													5
chr22	31957296	31957296	+	YWHAH	ENSG00000128245	True		True			True	True	True		True		True													5
chr22	35424365	35424365	+	MCM5	ENSG00000100297	True					True	True	True	True			True	True												5
chr22	37566480	37566480	+	CDC42EP1	ENSG00000128283	True	True			True		True	True		True		True													5
chr22	50199347	50199347	+	TRABD	ENSG00000273253	True						True	True	True	True		True	True												5
chr3	9476116	9476116	+	SETD5	ENSG00000168137	True				True		True	True	True		True	True													5
chr3	42594762	42594762	+	SS18L2	ENSG00000008324	True					True		True		True	True	True		True											5
chr3	49013752	49013752	+	WDR6	ENSG00000178252	True				True		True	True		True	True	True													5
chr3	49533156	49533156	+	DAG1	ENSG00000173402	True		True					True	True	True		True					True		True						5
chr3	51393050	51393050	+	RBM15B	ENSG00000179837	True		True				True	True		True	True	True													5
chr3	111991513	111991513	+	ABHD10	ENSG00000144827	True		True				True	True		True		True		True											5
chr3	127621845	127621845	+	MCM2	ENSG00000073111	True					True	True	True		True	True	True													5
chr3	133819735	133819735	+	SRPRB	ENSG00000144867	True		True			True		True	True	True		True													5
chr3	153163187	153163187	+	RAP2B	ENSG00000181467	True					True	True	True	True	True		True													5
chr3	160433725	160433725	+	SMC4	ENSG00000113810	True		True			True		True	True	True		True													5
chr3	184334943	184334943	+	EIF4G1	ENSG00000114867	True		True		True	True		True		True		True													5
chr4	1900945	1900945	+	NSD2	ENSG00000109685	True		True		True		True	True		True		True													5
chr5	33467801	33467801	+	TARS	ENSG00000113407	True						True	True	True	True		True	True												5
chr5	138391185	138391185	+	KDM3B	ENSG00000120733	True		True				True	True	True	True		True													5
chr5	173034753	173034753	+	ATP6V0E1	ENSG00000113732	True		True		True	True		True		True		True													5
chr6	1612583	1612583	+	FOXC1	ENSG00000054598	True		True			True	True	True		True		True													5
chr6	30723926	30723926	+	TUBB	ENSG00000196230	True				True		True	True	True			True		True											5
chr6	31628055	31628055	+	PRRC2A	ENSG00000204469	True		True	True		True		True					True												5
chr6	149379252	149379252	+	TAB2	ENSG00000055208	True		True		True	True	True	True																	5
chr6	151356599	151356599	+	AKAP12	ENSG00000131016	True		True			True	True	True		True		True													5
chr7	5605638	5605638	+	FSCN1	ENSG00000075618	True							True	True			True	True	True						True					5
chr7	56063212	56063212	+	CCT6A	ENSG00000146731	True					True	True	True	True			True	True												5
chr7	65954401	65954401	+	VKORC1L1	ENSG00000196715	True		True		True		True	True		True		True													5
chr7	75986604	75986604	+	POR	ENSG00000127948	True		True				True	True					True	True											5
chr7	77627514	77627514	+	PTPN12	ENSG00000127947	True		True				True	True		True	True	True													5
chr8	26370686	26370686	+	PPP2R2A	ENSG00000221914	True		True					True	True	True	True	True													5
chr8	124486517	124486517	+	RNF139	ENSG00000170881	True		True					True	True	True		True	True												5
chr8	127736428	127736428	+	MYC	ENSG00000136997	True		True				True	True	True			True	True												5
chr8	143022079	143022079	+	LY6E	ENSG00000160932	True						True	True	True			True	True				True		True						5
chr9	4860833	4860833	+	RCL1	ENSG00000120158	True					True	True	True					True					True	True						5
chr9	137243595	137243595	+	FAM166A;TUBB4B	ENSG00000188163;ENSG00000188229	True		True				True	True		True		True	True												5
chrX	24076966	24076966	+	EIF2S3	ENSG00000130741	True		True					True	True	True		True	True												5
chrX	48528479	48528479	+	EBP	ENSG00000147155	True					True		True	True	True		True					True		True						5
chrX	119469716	119469716	+	SLC25A5	ENSG00000005022	True				True	True	True	True	True			True													5
chrX	119469860	119469860	+	SLC25A5	ENSG00000005022	True			True			True	True						True		True			True						5
chrM	998	998	+	RNR1	ENSG00000211459	True			True		True	True	True					True												5
chrM	1676	1676	+	RNR2	ENSG00000210082	True			True			True	True	True			True	True												5
chrM	2554	2554	+	RNR2	ENSG00000210082	True			True		True	True	True					True												5
chrM	11524	11524	+	RNR2;NONE	ENSG00000198886	True			True			True	True	True			True	True												5
chrM	15607	15607	+	RNR2;NONE	ENSG00000198727	True			True		True	True	True	True			True													5
chr1	11975147	11975147	+	PLOD1	ENSG00000083444						True	True	True		True		True	True					True	True						5
chr1	12011781	12011781	+	MFN2	ENSG00000116688	True	True					True	True		True		True	True												5
chr1	15872896	15872896	+	SPEN	ENSG00000065526	True				True		True	True	True			True				True			True						5
chr1	25361850	25361850	+	TMEM50A	ENSG00000183726	True		True	True			True	True		True		True													5
chr1	35114895	35114895	+	ZMYM1	ENSG00000197056	True		True					True		True	True	True		True											5
chr1	36289326	36289326	+	THRAP3	ENSG00000054118	True		True					True	True	True	True	True													5
chr1	70250731	70250731	+	SRSF11	ENSG00000116754	True		True		True		True	True		True		True													5
chr1	70250801	70250801	+	SRSF11	ENSG00000116754	True				True		True	True	True	True		True													5
chr1	109592528	109592528	+	GNAI3	ENSG00000065135	True		True		True	True		True		True		True													5
chr1	110342143	110342143	+	RBM15	ENSG00000162775	True				True			True	True	True	True	True													5
chr1	117959641	117959641	+	WDR3	ENSG00000065183	True		True				True	True		True	True	True													5
chr1	153645209	153645209	+	CHTOP	ENSG00000160679	True					True	True	True	True	True		True													5
chr1	156800666	156800666	+	PRCC	ENSG00000143294	True				True	True	True	True						True											5
chr1	161158718	161158718	+	UFC1	ENSG00000224985	True						True	True		True		True					True		True	True					5
chr1	212100972	212100972	+	DTL	ENSG00000143476	True		True				True	True	True	True		True													5
chr1	214640350	214640350	+	CENPF	ENSG00000117724	True		True				True	True		True		True				True			True						5
chr1	214642702	214642702	+	CENPF	ENSG00000117724	True		True			True	True	True		True		True													5
chr1	214644993	214644993	+	CENPF	ENSG00000117724	True	True	True		True			True		True		True													5
chr1	223775613	223775613	+	CAPN2	ENSG00000162909						True		True		True		True			True	True			True	True					5
chr1	229636666	229636666	+	URB2	ENSG00000135763	True		True		True			True		True	True	True													5
chr1	230279364	230279364	+	GALNT2	ENSG00000143641	True		True					True							True	True	True		True						5
chr1	230279541	230279541	+	GALNT2	ENSG00000143641	True		True		True			True	True	True		True													5
chr1	244705815	244705815	+	DESI2	ENSG00000121644	True		True		True			True		True	True	True													5
chr1	248848300	248848300	+	ZNF672	ENSG00000171161	True		True		True		True	True		True		True													5
chr10	5748808	5748808	+	FAM208B	ENSG00000108021	True				True			True		True		True				True		True	True						5
chr10	14897009	14897009	+	SUV39H2	ENSG00000152455	True		True					True	True	True	True	True													5
chr10	17715084	17715084	+	STAM	ENSG00000136738	True		True	True				True		True	True	True													5
chr10	87552304	87552304	+	MINPP1	ENSG00000107789	True		True			True		True		True		True						True	True						5
chr10	104025631	104025631	+	SLK	ENSG00000065613	True		True			True		True		True	True	True													5
chr10	119940784	119940784	+	SEC23IP	ENSG00000107651	True						True	True	True	True	True	True													5
chr10	46003592	46003592	-	TIMM23	ENSG00000138297	True		True			True		True		True		True		True											5
chr11	12937309	12937309	+	TEAD1	ENSG00000187079	True		True		True		True	True		True		True													5
chr11	16755166	16755166	+	C11orf58	ENSG00000110696	True					True	True	True	True	True		True													5
chr11	65211886	65211886	+	CAPN1	ENSG00000014216	True		True					True		True	True	True	True												5
chr11	66624663	66624663	+	RBM14	ENSG00000239306	True		True		True		True	True	True			True													5
chr11	72237726	72237726	+	INPPL1	ENSG00000165458	True				True	True		True	True			True		True											5
chr11	119335057	119335057	+	RNF26	ENSG00000173456						True	True	True		True	True	True								True					5
chr12	753750	753750	+	WNK1	ENSG00000060237	True				True			True	True	True		True	True												5
chr12	2889161	2889161	+	RHNO1	ENSG00000171792	True		True		True	True		True		True		True													5
chr12	6937218	6937218	+	ATN1	ENSG00000111676	True		True		True	True		True	True			True													5
chr12	50120303	50120303	+	COX14	ENSG00000272368	True					True	True	True		True	True	True													5
chr12	53382691	53382691	+	SP1	ENSG00000185591	True					True		True	True	True	True	True													5
chr12	53382966	53382966	+	SP1	ENSG00000185591	True		True			True		True		True	True	True													5
chr12	57796593	57796593	+	TSFM	ENSG00000123297	True		True		True	True		True		True		True													5
chr12	62404402	62404402	+	USP15	ENSG00000135655	True					True	True	True	True		True	True													5
chr12	68839411	68839411	+	MDM2	ENSG00000135679	True				True			True	True	True	True	True													5
chr12	68842068	68842068	+	MDM2	ENSG00000256664	True		True		True			True		True	True	True													5
chr12	68842368	68842368	+	MDM2	ENSG00000256664	True			True	True	True		True	True			True													5
chr12	95300736	95300736	+	VEZT	ENSG00000028203	True		True			True	True	True		True		True													5
chr12	104348635	104348635	+	TXNRD1	ENSG00000198431			True	True			True	True		True		True	True												5
chr12	110346470	110346470	+	ATP2A2	ENSG00000174437	True					True	True	True	True	True		True													5
chr12	132825708	132825708	+	GOLGA3	ENSG00000232888				True		True	True	True	True			True	True												5
chr12	132825716	132825716	+	GOLGA3	ENSG00000232888	True			True			True	True	True			True	True												5
chr13	27435622	27435622	+	GTF3A	ENSG00000122034	True					True	True	True			True	True		True											5
chr13	52461620	52461620	+	CKAP2	ENSG00000136108	True						True	True	True	True		True				True			True						5
chr13	52461760	52461760	+	CKAP2	ENSG00000136108	True		True		True			True		True		True								True					5
chr13	110719886	110719886	+	ING1	ENSG00000153487	True					True	True	True	True	True		True													5
chr13	113263551	113263551	+	CUL4A	ENSG00000139842	True				True		True	True	True	True		True													5
chr13	113263684	113263684	+	CUL4A	ENSG00000139842	True						True	True	True	True		True			True				True						5
chr13	113263831	113263831	+	CUL4A	ENSG00000139842	True		True				True	True		True		True								True					5
chr14	22771604	22771604	+	OXA1L	ENSG00000155463	True		True					True	True	True	True	True													5
chr14	24104092	24104092	+	PCK2	ENSG00000100889	True				True		True	True	True	True		True													5
chr14	24123547	24123547	+	DCAF11	ENSG00000100897	True	True				True	True	True	True			True													5
chr14	55352646	55352646	+	FBXO34	ENSG00000178974			True				True	True	True	True	True	True													5
chr14	69771857	69771857	+	SRSF5	ENSG00000100650						True	True	True					True		True	True			True						5
chr14	70978418	70978418	+	PCNX1	ENSG00000100731	True						True	True		True	True	True				True			True						5
chr14	100277875	100277875	+	YY1	ENSG00000100811			True					True	True	True	True	True		True											5
chr14	100277922	100277922	+	YY1	ENSG00000100811	True						True	True	True	True		True	True												5
chr15	34229907	34229907	+	EMC4	ENSG00000128463	True	True	True				True	True		True		True													5
chr15	40393910	40393910	+	KNSTRN	ENSG00000128944			True	True		True	True	True		True		True													5
chr15	41298293	41298293	+	OIP5-AS1	ENSG00000247556	True						True	True	True	True		True			True				True						5
chr15	41767168	41767168	+	MGA	ENSG00000174197	True		True		True			True		True	True	True													5
chr15	48878995	48878995	+	EID1	ENSG00000255302	True		True				True	True		True	True	True													5
chr15	68290917	68290917	+	FEM1B	ENSG00000169018	True		True					True	True	True	True	True													5
chr15	74802549	74802549	+	CSK	ENSG00000103653	True		True		True			True	True	True		True													5
chr15	75208330	75208330	+	C15orf39	ENSG00000167173	True	True	True		True	True		True																	5
chr15	78549055	78549055	+	PSMA4	ENSG00000041357	True					True	True	True		True		True	True												5
chr15	90271463	90271463	+	NGRN	ENSG00000182768	True	True					True	True		True	True	True													5
chr15	96334275	96334275	+	NR2F2	ENSG00000185551	True		True		True	True		True		True		True													5
chr16	1699034	1699034	+	JPT2	ENSG00000206053	True		True		True		True	True		True		True													5
chr16	2177825	2177825	+	CASKIN1;TRAF7	ENSG00000131653;ENSG00000167971	True		True					True		True	True	True	True												5
chr16	2761733	2761733	+	SRRM2	ENSG00000167978	True			True				True	True		True	True	True												5
chr16	2767351	2767351	+	SRRM2	ENSG00000167978	True					True	True	True	True			True	True												5
chr16	4880837	4880837	+	UBN1	ENSG00000118900	True		True					True		True	True	True		True											5
chr16	9116824	9116824	+	C16orf72	ENSG00000182831	True		True			True	True	True		True		True													5
chr16	14668197	14668197	+	BFAR	ENSG00000103429	True		True		True	True		True		True		True													5
chr16	23690083	23690083	+	PLK1	ENSG00000166851	True						True	True	True			True	True	True											5
chr16	29807036	29807036	+	MAZ	ENSG00000103495	True				True	True		True	True			True	True												5
chr16	29807153	29807153	+	MAZ	ENSG00000103495	True			True		True		True	True			True	True												5
chr16	57204755	57204755	+	RSPRY1	ENSG00000159579	True			True	True			True	True		True	True													5
chr16	67843784	67843784	+	THAP11	ENSG00000168286	True		True				True	True		True	True	True													5
chr16	81044972	81044972	+	ATMIN	ENSG00000166454	True	True		True	True			True					True												5
chr16	85661280	85661280	+	GSE1	ENSG00000131149	True		True				True	True	True			True	True												5
chr16	88808354	88808354	+	CDT1	ENSG00000167513	True					True	True	True	True	True		True													5
chr17	741420	741420	+	FAM57A	ENSG00000167695	True	True				True		True	True	True		True													5
chr17	2043311	2043311	+	DPH1;OVCA2	ENSG00000262533	True		True			True		True	True	True		True													5
chr17	5383442	5383442	+	RABEP1	ENSG00000029725	True					True	True	True	True	True		True													5
chr17	16441891	16441891	+	LRRC75A-AS1	ENSG00000175061	True					True	True	True	True			True								True					5
chr17	28749495	28749495	+	TRAF4	ENSG00000076604	True		True					True		True		True			True				True		True		True		5
chr17	28749553	28749553	+	TRAF4	ENSG00000076604	True		True		True	True		True		True		True													5
chr17	50360165	50360165	+	XYLT2	ENSG00000015532	True	True						True					True	True						True					5
chr17	50752356	50752356	+	LUC7L3	ENSG00000108848	True		True				True	True		True	True	True													5
chr17	63608127	63608127	+	TACO1	ENSG00000136463	True				True			True		True		True		True			True		True						5
chr17	63818310	63818310	+	DDX42	ENSG00000198231	True		True		True			True		True	True	True													5
chr17	72124576	72124576	+	SOX9	ENSG00000234899	True	True	True				True	True													True		True		5
chr17	75021001	75021001	+	MRPL58	ENSG00000167862	True		True		True		True	True		True		True													5
chr17	81707396	81707396	+	MRPL12	ENSG00000262814	True					True	True	True	True			True	True												5
chr17	82057362	82057362	+	GPS1	ENSG00000169727	True			True		True		True	True			True		True											5
chr17	82238882	82238882	+	SLC16A3	ENSG00000141526		True					True	True	True	True		True	True												5
chr17	82238894	82238894	+	SLC16A3	ENSG00000141526							True	True	True	True	True	True	True												5
chr17	38673034	38673034	-	EPOP	ENSG00000179294	True	True	True					True		True	True	True													5
chr18	3256077	3256077	+	LOC104968399	ENSG00000264235			True				True	True	True	True	True	True													5
chr18	3457750	3457750	+	TGIF1	ENSG00000177426		True	True					True	True	True	True	True													5
chr18	12326294	12326294	+	TUBB6	ENSG00000176014	True		True				True	True	True	True		True													5
chr18	59902753	59902753	+	PMAIP1	ENSG00000141682	True		True			True	True	True		True		True													5
chr18	70325652	70325652	+	SOCS6	ENSG00000170677	True		True		True		True	True		True		True													5
chr18	74520747	74520747	+	CNDP2	ENSG00000133313	True		True				True	True		True	True	True													5
chr19	810897	810897	+	PTBP1	ENSG00000011304	True						True	True	True	True		True					True		True						5
chr19	1206742	1206742	+	STK11	ENSG00000118046	True					True	True	True	True			True					True		True						5
chr19	10684819	10684819	+	ILF3	ENSG00000129351	True			True		True	True	True												True					5
chr19	12792941	12792941	+	JUNB	ENSG00000171223			True				True	True	True		True	True	True												5
chr19	12943828	12943828	+	CALR	ENSG00000179218	True		True				True	True		True		True	True												5
chr19	13138327	13138327	+	NACC1	ENSG00000160877	True		True					True			True	True	True	True											5
chr19	13153476	13153476	+	IER2	ENSG00000160888	True					True	True	True	True			True	True												5
chr19	13154651	13154651	+	IER2	ENSG00000160888			True				True	True	True	True	True	True													5
chr19	13778323	13778323	+	C19orf53	ENSG00000104979	True		True		True			True	True	True		True													5
[truncated: 177,499 more rows]
