# Supplementary material for: MePMe-seq: antibody-free simultaneous m6A and m5C mapping in mRNA by metabolic propargyl labeling and sequencing
Source: Nat Commun. 2023 Nov 7;14:7154. doi: 10.1038/s41467-023-42832-z (PMC10630376; doi:10.1038/s41467-023-42832-z)
Supplement: Supplementary file 9 — Supplementary data 7 [file 41467_2023_42832_MOESM9_ESM.xlsx]

## Sheet: ATLAS_m5C_with_low_C
Coordinates (hg38)						m5C sites from ATLAS database
chr	start	end	strand	Gene	Ensembl_Gene_ID	23604283;GSE38958;Aza-IP;HeLa;Control	27356879;GSE66010;miCLIP;HEK293;Control	22344696;NO;bisulfite sequencing;HeLa;Control	27356879;GSE66011;RNA-BisSeq;Dermal fibroblasts;Control	28418038;GSE74771;RNA-BisSeq;293T;Control	28418038;GSE74772;RNA-BisSeq;HCT116;Control	28418038;GSE74773;RNA-BisSeq;Huh7;Control	28418038;GSE74774;RNA-BisSeq;MRC-5;Control	28418038;GSE74775;RNA-BisSeq;SNB19;Control	28418038;GSE93752;RNA-BisSeq;HeLa;Control	30526041;GSE122413;RNA-BisSeq;HEK293;Control	30872485;GSE90963;RBS-Seq;HeLa;Control	31358969;GSE133672;RNA-BisSeq;T24;Control	all BS-seq	31061524;GSE122260;BS-seq with improved protocol;HEK293T;Control	31061524;GSE122261;BS-seq with improved protocol;Hela;Control	31061524;GSE122263;BS-seq with improved protocol;Frontal cortex;Control	31061524;GSE122264;BS-seq with improved protocol;Heart;Control	31061524;GSE122265;BS-seq with improved protocol;Lung;Control	31061524;GSE122266;BS-seq with improved protocol;Liver;Control	31061524;GSE122267;BS-seq with improved protocol;Muscle;Control	31061524;GSE122268;BS-seq with improved protocol;Spleen;Control	31061524;GSE122269;BS-seq with improved protocol;Testis;Control	all 31061524 (BS seq with new method)	all BS-seq with new method	number of studies site was detected
chr17	50551110	50551110	+	SPATA20	ENSG00000006282					True	True	True	True	True	True		True	True	True	True	True	True	True	True	True	True	True	True	True	True	18
chr3	39408706	39408706	+	RPSA	ENSG00000168028					True	True	True	True	True	True		True	True	True	True	True	True	True	True	True	True	True	True	True	True	18
chr16	89553804	89553804	+	SPG7	ENSG00000197912					True	True	True	True	True	True		True	True	True	True	True	True	True	True	True	True	True	True	True	True	18
chr19	44871926	44871926	+	NECTIN2	ENSG00000130202					True	True	True	True	True	True		True	True	True	True	True	True	True	True	True		True	True	True	True	17
chr19	14480414	14480414	-	GIPC1	ENSG00000123159					True	True	True	True	True	True		True	True	True	True	True	True	True	True	True	True		True	True	True	17
chr1	109100508	109100508	+	SCARNA2	ENSG00000270066			True		True		True	True	True	True	True			True	True	True	True	True	True	True	True	True	True	True	True	17
chr14	20343234	20343234	-	RPPH1	ENSG00000259001					True		True	True	True	True	True	True		True	True	True	True	True	True	True	True	True	True	True	True	17
chr11	63758891	63758891	+	RTN3	ENSG00000133318			True		True	True	True	True	True	True			True	True	True	True		True	True	True	True	True	True	True	True	17
chr3	15051825	15051825	-	MRPS25	ENSG00000131368					True	True	True	True	True	True			True	True	True	True	True	True	True	True	True	True	True	True	True	17
chr16	29968112	29968112	+	TMEM219	ENSG00000149932					True	True	True	True	True	True		True	True	True	True	True	True	True	True	True	True		True	True	True	17
chr14	102348513	102348513	-	CINP	ENSG00000100865					True		True	True	True	True		True	True	True	True	True	True	True	True	True	True	True	True	True	True	17
chr19	40367744	40367744	+	PLD3	ENSG00000105223			True		True	True	True	True	True	True		True	True	True	True	True	True		True	True			True	True	True	16
chr19	14566839	14566839	-	NDUFB7	ENSG00000099795					True	True	True	True	True	True		True	True	True	True	True		True	True	True	True		True	True	True	16
chr15	90882311	90882311	+	FURIN	ENSG00000140564					True	True	True	True	True	True			True	True	True	True	True	True	True	True		True	True	True	True	16
chr9	127506470	127506470	-	FAM129B	ENSG00000136830					True	True	True	True	True	True		True	True	True	True	True	True	True	True			True	True	True	True	16
chr1	20485523	20485523	-	CAMK2N1	ENSG00000162545					True	True	True	True	True	True			True	True	True	True	True	True	True	True		True	True	True	True	16
chr2	46904392	46904392	-	MCFD2	ENSG00000228925					True	True	True	True	True	True			True	True	True	True	True		True	True	True	True	True	True	True	16
chr21	44128071	44128071	+	PWP2	ENSG00000241945			True		True	True	True	True	True	True		True	True	True	True	True	True		True			True	True	True	True	16
chr5	138507106	138507106	-	ETF1	ENSG00000120705					True	True	True	True	True	True		True	True	True	True	True	True		True	True		True	True	True	True	16
chr1	248850173	248850173	-	ZNF692	ENSG00000171163					True		True		True	True		True	True	True	True	True	True	True	True	True	True	True	True	True	True	16
chrM	1486	1486	+	RNR1	ENSG00000211459				True	True		True	True	True	True				True	True	True	True	True	True	True	True	True	True	True	True	16
chr20	62945124	62945124	+	GID8	ENSG00000101193			True		True	True	True		True	True			True	True		True	True	True	True	True	True	True	True	True	True	16
chr9	136808026	136808026	+	CCDC183-AS1	ENSG00000273066			True		True	True	True	True	True	True			True	True	True	True	True				True	True	True	True	True	15
chr10	133355496	133355496	-	FUOM	ENSG00000148803					True		True	True		True		True	True	True		True	True	True	True	True	True	True	True	True	True	15
chr17	47974726	47974726	+	CDK5RAP3	ENSG00000108465					True	True	True	True	True	True			True	True	True	True	True		True	True		True	True	True	True	15
chr17	75318971	75318971	-	GRB2	ENSG00000257073					True	True	True	True	True	True		True	True	True	True	True	True		True			True	True	True	True	15
chr6	31644134	31644134	-	BAG6	ENSG00000204463					True	True	True	True	True	True			True	True	True	True	True			True	True	True	True	True	True	15
chr16	48352517	48352517	+	MIR5095	ENSG00000102910			True		True	True	True	True	True	True			True	True	True	True	True		True	True	True			True	True	15
chr5	95794873	95794873	+	RHOBTB3	ENSG00000164292			True		True	True	True	True	True	True			True	True		True	True		True	True	True		True	True	True	15
chr22	50221361	50221361	-	TUBGCP6	ENSG00000128159					True		True	True	True	True		True	True	True	True	True	True		True	True		True	True	True	True	15
chr17	7910885	7910885	+	CHD3	ENSG00000170004					True		True	True	True	True		True	True	True	True	True	True	True	True			True	True	True	True	15
chr11	66267483	66267483	+	KLC2	ENSG00000174996					True		True		True	True			True	True	True	True	True	True	True	True	True	True	True	True	True	15
chr11	65539224	65539224	-	LTBP3	ENSG00000168056					True	True	True	True	True	True			True	True		True	True	True	True	True	True		True	True	True	15
chr22	23767868	23767868	-	CHCHD10	ENSG00000250479					True	True		True		True		True	True	True	True	True	True	True	True	True	True	True		True	True	15
chr16	2176359	2176359	+	TRAF7	ENSG00000131653			True		True	True	True	True	True	True			True	True	True	True			True	True	True		True	True	True	15
chr19	15425616	15425616	-	WIZ	ENSG00000011451					True	True	True	True	True	True			True	True	True	True	True		True		True		True	True	True	14
chr8	143576773	143576773	-	NAPRT	ENSG00000147813						True	True	True		True		True	True	True		True		True	True	True	True	True	True	True	True	14
chr1	41028080	41028080	-	SLFNL1-AS1	ENSG00000010803					True	True	True	True	True	True		True	True	True	True	True	True		True				True	True	True	14
chr1	42766676	42766676	-	P3H1	ENSG00000117385					True	True	True	True	True	True			True	True	True	True			True	True		True	True	True	True	14
chr7	4791534	4791534	+	AP5Z1	ENSG00000242802					True	True		True	True	True			True	True		True	True	True	True	True		True	True	True	True	14
chr12	76559476	76559476	-	OSBPL8	ENSG00000091039					True	True	True	True	True	True			True	True	True	True	True		True			True	True	True	True	14
chr11	46380255	46380255	+	DGKZ	ENSG00000149091					True	True	True	True	True	True			True	True		True	True	True	True		True	True		True	True	14
chr11	67432774	67432774	+	RPS6KB2	ENSG00000175634			True		True	True	True	True	True	True		True	True	True	True	True	True		True					True	True	14
chr11	65554215	65554215	-	LTBP3	ENSG00000168056					True	True	True	True	True	True			True	True		True	True		True		True	True	True	True	True	14
chr18	59345934	59345934	-	LMAN1	ENSG00000074695					True	True	True	True	True	True			True	True	True	True	True		True	True			True	True	True	14
chr9	137272216	137272216	+	NELFB	ENSG00000188986			True		True	True	True	True	True	True			True	True	True	True	True			True			True	True	True	14
chr1	35565373	35565373	+	NCDN	ENSG00000020129					True	True	True	True	True	True		True	True	True	True	True	True		True				True	True	True	14
chr1	160997321	160997321	-	F11R	ENSG00000158769					True		True		True	True		True	True	True		True	True	True	True	True		True	True	True	True	14
chr20	63738822	63738822	+	LIME1	ENSG00000203896					True	True	True		True	True			True	True		True	True	True	True	True	True		True	True	True	14
chr10	809755	809755	-	LARP4B	ENSG00000107929							True		True	True		True		True	True	True	True	True	True	True	True	True	True	True	True	14
chr8	144356996	144356996	-	FBXL6	ENSG00000182325					True	True	True	True	True	True			True	True	True	True			True	True			True	True	True	13
chr1	31635482	31635482	-	PEF1	ENSG00000162517					True	True	True	True	True	True		True	True	True	True	True	True						True	True	True	13
chr7	100881346	100881346	+	SRRT	ENSG00000087087					True	True	True	True	True	True		True	True	True	True	True					True		True	True	True	13
chr12	53102118	53102118	+	IGFBP6	ENSG00000167779			True			True		True	True	True			True	True		True	True	True		True	True		True	True	True	13
chr10	97498275	97498275	-	MMS19	ENSG00000155229					True	True	True	True	True	True		True	True	True	True	True	True						True	True	True	13
chr16	1445764	1445764	-	CLCN7	ENSG00000261641							True		True	True		True	True	True		True		True	True	True	True	True	True	True	True	13
chr21	46411387	46411387	+	PCNT	ENSG00000160299					True		True		True	True		True	True	True	True	True	True		True		True		True	True	True	13
chr8	100721470	100721470	-	PABPC1	ENSG00000070756					True	True	True	True	True	True			True	True	True	True	True			True			True	True	True	13
chr1	944475	944475	+	NOC2L;SAMD11	ENSG00000187634;ENSG00000188976					True		True		True	True		True		True	True	True		True	True	True		True	True	True	True	13
chr1	155057682	155057682	+	ADAM15	ENSG00000143537			True		True	True	True	True	True	True		True	True	True		True			True		True			True	True	13
chr1	43453698	43453698	-	HYI	ENSG00000178922					True	True	True		True	True				True	True	True	True		True	True	True		True	True	True	13
chr12	118376702	118376702	+	SUDS3	ENSG00000111707			True		True	True	True		True	True			True	True	True	True	True		True				True	True	True	13
chr17	10697299	10697299	-	SCO1	ENSG00000133028					True	True	True		True	True		True	True	True	True	True	True			True			True	True	True	13
chr6	43505061	43505061	+	TJAP1	ENSG00000137221					True	True	True	True	True	True			True	True	True	True	True		True				True	True	True	13
chr11	32091254	32091254	+	RCN1	ENSG00000049449			True		True		True		True	True		True	True	True	True	True			True			True	True	True	True	13
chr9	137835432	137835432	+	EHMT1	ENSG00000181090					True		True		True	True			True	True	True	True			True	True	True	True	True	True	True	13
chr14	104894763	104894763	+	CEP170B	ENSG00000099814					True		True		True	True		True	True	True	True	True	True		True	True			True	True	True	13
chr7	75416601	75416601	+	NSUN5P1	ENSG00000223705			True									True		True	True	True	True	True	True	True	True	True	True	True	True	12
chr21	45477439	45477439	+	COL18A1	ENSG00000182871					True	True	True	True	True	True			True	True	True	True				True			True	True	True	12
chr8	143596123	143596123	-	EEF1D	ENSG00000104529						True	True	True		True		True	True	True	True	True	True		True				True	True	True	12
chr22	20131893	20131893	+	ZDHHC8	ENSG00000099904					True	True	True	True	True	True			True	True	True	True			True			True		True	True	12
chr22	24164531	24164531	+	CABIN1	ENSG00000099991					True	True	True	True	True	True			True	True	True	True	True						True	True	True	12
chr4	523764	523764	+	PIGG	ENSG00000174227			True		True	True	True	True	True	True			True	True	True	True							True	True	True	12
chr2	73112684	73112684	-	RAB11FIP5	ENSG00000135631					True	True	True	True	True	True			True	True		True	True					True	True	True	True	12
chr6	42989628	42989628	+	PPP2R5D	ENSG00000112640					True	True	True		True	True			True	True		True	True		True		True		True	True	True	12
chr16	2175896	2175896	+	TRAF7	ENSG00000131653			True		True	True	True	True	True	True			True	True	True	True							True	True	True	12
chr16	30117206	30117206	-	MAPK3	ENSG00000102882					True	True	True	True	True	True			True	True	True	True	True		True					True	True	12
chr16	88655363	88655363	-	MVD	ENSG00000167508					True	True	True	True	True	True			True	True	True	True			True				True	True	True	12
chr19	1497279	1497279	+	REEP6	ENSG00000115255					True	True	True		True	True			True	True	True	True	True			True			True	True	True	12
chr19	18169979	18169979	+	PIK3R2	ENSG00000105647;ENSG00000268173					True	True	True	True	True	True			True	True	True	True		True	True					True	True	12
chr5	177097802	177097802	+	FGFR4	ENSG00000160867			True		True	True	True			True			True	True	True	True		True		True			True	True	True	12
chr22	41620865	41620865	-	DESI1	ENSG00000100418					True			True	True	True		True	True	True	True	True			True	True			True	True	True	12
chr9	20620810	20620810	-	MLLT3	ENSG00000171843					True	True	True	True	True	True			True	True	True	True	True		True					True	True	12
chr1	16396655	16396655	+	SZRD1	ENSG00000055070			True							True		True		True	True	True	True	True	True	True	True		True	True	True	12
chr14	21460856	21460856	-	RAB2B	ENSG00000129472					True	True	True	True	True	True			True	True		True		True			True	True		True	True	12
chr14	21460866	21460866	-	RAB2B	ENSG00000129472					True	True	True	True	True	True			True	True		True				True	True	True		True	True	12
chr12	118246147	118246147	+	TAOK3	ENSG00000240342			True		True	True	True	True	True	True		True		True	True	True							True	True	True	12
chr4	1841410	1841410	-	LETM1	ENSG00000168924					True	True	True	True	True	True		True	True	True		True	True						True	True	True	12
chr3	52527360	52527360	-	NT5DC2	ENSG00000168268					True	True	True	True	True	True		True	True	True	True	True							True	True	True	12
chr16	1964562	1964562	-	RPS2	ENSG00000140988					True	True	True	True	True	True		True	True	True	True	True							True	True	True	12
chr20	41174172	41174172	+	PLCG1	ENSG00000124181					True	True	True		True	True			True	True	True	True	True					True	True	True	True	12
chr9	136940953	136940953	-	FBXW5	ENSG00000159069					True				True	True			True	True		True		True	True	True	True	True	True	True	True	12
chr14	23346869	23346869	-	SLC22A17	ENSG00000092096					True	True		True	True				True	True	True		True	True	True		True		True	True	True	12
chr1	17407246	17407246	-	RCC2	ENSG00000227751							True	True	True	True		True		True		True		True	True	True		True	True	True	True	12
chr7	158829236	158829236	-	ESYT2	ENSG00000117868					True	True			True	True			True	True		True		True		True	True	True	True	True	True	12
chr17	21002702	21002702	-	USP22	ENSG00000124422									True	True		True		True	True	True	True		True	True	True	True	True	True	True	12
chr11	72829427	72829427	+	ATG16L2	ENSG00000168010												True	True	True		True	True	True	True	True	True	True	True	True	True	11
chr19	12696367	12696367	-	FBXW9	ENSG00000132004					True	True			True	True			True	True	True	True	True		True				True	True	True	11
chrX	108668414	108668414	+	COL4A5	ENSG00000188153					True	True	True	True	True	True			True	True	True	True	True							True	True	11
chr1	198157073	198157073	+	NEK7	ENSG00000151414			True		True	True	True	True	True	True		True	True	True		True								True	True	11
chr1	155186035	155186035	-	MUC1	ENSG00000185499										True		True	True	True		True	True		True	True	True	True	True	True	True	11
chr3	38165710	38165710	+	OXSR1	ENSG00000172939			True		True	True	True	True	True	True			True	True		True							True	True	True	11
chr16	4513002	4513002	-	CDIP1	ENSG00000089486					True	True	True	True	True	True			True	True	True	True	True							True	True	11
chr20	58891385	58891385	+	GNAS	ENSG00000087460					True	True	True	True	True	True			True	True	True	True			True					True	True	11
chr19	39489944	39489944	+	TIMM50	ENSG00000105197			True							True				True	True	True	True	True	True	True	True		True	True	True	11
chr19	58583513	58583513	+	CENPBD1P1	ENSG00000213753					True	True	True	True	True	True				True		True	True		True				True	True	True	11
chr1	43591170	43591170	+	PTPRF	ENSG00000142949					True	True	True	True	True	True		True	True	True		True			True					True	True	11
chr14	21460865	21460865	-	RAB2B	ENSG00000129472					True	True	True	True	True	True			True	True		True					True	True		True	True	11
chr7	44059576	44059576	+	DBNL	ENSG00000136279					True	True	True	True		True				True	True	True	True			True			True	True	True	11
chr12	122984707	122984707	-	PITPNM2	ENSG00000090975						True		True	True			True	True	True		True	True		True	True			True	True	True	11
chr17	41822452	41822452	+	FKBP10	ENSG00000141756			True		True		True	True	True	True		True	True	True	True	True								True	True	11
chr17	76082266	76082266	-	EXOC7	ENSG00000182473										True		True		True	True	True	True	True	True		True	True	True	True	True	11
chr6	32853166	32853166	-	TAP1	ENSG00000168394						True	True		True	True		True	True	True	True	True			True				True	True	True	11
chr11	73308897	73308897	+	ARHGEF17	ENSG00000110237					True				True	True		True	True	True		True	True	True	True				True	True	True	11
chr11	66868899	66868899	-	PC	ENSG00000173599					True		True	True	True	True		True		True	True	True	True						True	True	True	11
chr16	570038	570038	+	PIGQ	ENSG00000007541			True		True	True	True	True	True	True			True	True		True							True	True	True	11
chr14	49586019	49586019	-	RPS29	ENSG00000213741					True					True		True	True	True	True	True		True		True	True		True	True	True	11
chr7	74657877	74657877	+	GTF2I	ENSG00000077809					True	True				True		True		True	True	True			True		True	True	True	True	True	11
chr7	72948484	72948484	-	NSUN5P2	ENSG00000106133									True	True				True	True	True		True	True	True	True	True	True	True	True	11
chr12	122981426	122981426	+	ARL6IP4	ENSG00000256028					True	True			True	True			True	True	True	True				True	True		True	True	True	11
chr19	15429589	15429589	-	WIZ	ENSG00000011451						True	True	True	True				True	True	True	True	True		True				True	True	True	11
chr1	1342389	1342389	-	DVL1	ENSG00000107404							True		True	True		True		True		True	True	True		True	True		True	True	True	11
chr11	61866671	61866671	+	FADS2	ENSG00000134824					True		True	True	True	True			True	True		True	True		True				True	True	True	11
chrM	1484	1484	+	RNR1	ENSG00000211459				True										True	True		True	True	True	True	True	True	True	True	True	10
chr19	41438309	41438309	-	ATP5SL	ENSG00000105341					True	True	True		True	True			True	True	True	True	True							True	True	10
chr22	31613614	31613614	+	SFI1	ENSG00000198089					True	True		True	True	True				True	True	True	True						True	True	True	10
chr9	136410458	136410458	-	SDCCAG3	ENSG00000165689					True	True	True	True	True	True			True	True		True							True	True	True	10
chr1	204555805	204555805	+	MDM4	ENSG00000198625					True	True	True	True	True	True			True	True		True	True							True	True	10
chr14	77320779	77320779	-	POMT2	ENSG00000009830					True	True	True	True	True	True			True	True		True							True	True	True	10
chr7	134293043	134293043	-	SLC35B4	ENSG00000205060					True	True	True	True	True	True			True	True	True	True								True	True	10
chr12	53505256	53505256	+	TARBP2	ENSG00000139546					True	True	True			True			True	True	True	True				True			True	True	True	10
chr17	36989364	36989364	+	AATF	ENSG00000108270							True	True	True	True			True	True		True	True		True				True	True	True	10
chr17	5468855	5468855	-	DHX33	ENSG00000005100					True	True	True	True	True	True			True	True	True	True								True	True	10
chr17	75777945	75777945	-	H3F3B	ENSG00000132475					True	True	True	True	True	True		True	True	True		True								True	True	10
chr11	64288441	64288441	+	GPR137	ENSG00000173264								True	True	True			True	True	True	True	True		True				True	True	True	10
chr3	49104400	49104400	-	QARS	ENSG00000172053					True	True	True	True	True	True			True	True	True	True								True	True	10
chr16	57664087	57664087	+	ADGRG1	ENSG00000205336						True		True	True	True			True	True		True	True		True				True	True	True	10
chr16	88630552	88630552	+	ZC3H18	ENSG00000158545					True	True	True	True		True			True	True	True	True							True	True	True	10
chr19	1393465	1393465	+	NDUFS7	ENSG00000248015					True		True		True				True	True		True	True	True			True		True	True	True	10
chr19	23827395	23827395	+	RPSAP58	ENSG00000205246					True	True	True	True	True	True		True		True	True	True								True	True	10
chr5	6599910	6599910	-	NSUN2	ENSG00000037474					True	True	True	True	True	True		True	True	True		True								True	True	10
chrX	108681886	108681886	+	COL4A5	ENSG00000188153			True			True	True	True	True	True		True	True	True		True								True	True	10
chr8	17156694	17156694	+	ZDHHC2	ENSG00000104219			True		True	True	True	True	True	True			True	True		True								True	True	10
chr22	29145803	29145803	+	KREMEN1	ENSG00000183762					True	True			True				True	True	True	True	True				True		True	True	True	10
chr9	127473865	127473865	+	LRSAM1	ENSG00000148356						True		True	True	True		True	True	True		True			True				True	True	True	10
chr9	129637200	129637200	-	ASB6	ENSG00000148331					True	True		True	True	True			True	True				True		True	True			True	True	10
chr1	21887482	21887482	-	HSPG2	ENSG00000142798					True		True	True	True	True		True	True	True		True		True						True	True	10
chr2	218346196	218346196	+	CATIP-AS2	ENSG00000237281						True	True	True		True			True	True		True	True		True	True				True	True	10
chr10	14520308	14520308	-	FAM107B	ENSG00000065809					True	True	True		True	True				True	True	True				True			True	True	True	10
chr17	7939621	7939621	+	CNTROB	ENSG00000170037					True		True	True	True	True		True	True	True		True							True	True	True	10
chr17	16068037	16068037	-	NCOR1	ENSG00000141027					True	True	True	True		True			True	True	True	True							True	True	True	10
chr17	44323529	44323529	-	SLC25A39	ENSG00000013306					True	True	True	True	True	True				True	True					True			True	True	True	10
chr16	89904916	89904916	+	TCF25	ENSG00000141002										True		True	True	True		True	True	True	True			True	True	True	True	10
chr13	110914890	110914890	-	ANKRD10	ENSG00000088448					True	True	True		True	True		True	True	True		True							True	True	True	10
chr7	100827071	100827071	-	EPHB4	ENSG00000196411					True	True	True	True	True	True		True	True	True									True	True	True	10
chr7	100827070	100827070	-	EPHB4	ENSG00000196411					True	True	True	True	True	True		True	True	True									True	True	True	10
chr7	100827069	100827069	-	EPHB4	ENSG00000196411					True	True	True	True	True	True		True	True	True									True	True	True	10
chr7	100827068	100827068	-	EPHB4	ENSG00000196411					True	True	True	True	True	True		True	True	True									True	True	True	10
chr3	46999354	46999354	+	NBEAL2	ENSG00000160796					True			True	True	True		True	True	True	True	True							True	True	True	10
chr19	7555275	7555275	+	PNPLA6	ENSG00000032444						True			True			True	True	True		True	True		True		True		True	True	True	10
chr19	46016096	46016096	+	CCDC61	ENSG00000104983					True	True	True							True		True	True		True	True		True	True	True	True	10
chr1	10379873	10379873	+	KIF1B	ENSG00000054523					True	True			True	True			True	True		True	True					True	True	True	True	10
chr7	98225064	98225064	-	TECPR1	ENSG00000205356					True		True	True	True	True			True	True		True	True						True	True	True	10
chr7	143379938	143379938	-	LOC100507507	ENSG00000232533							True		True					True		True	True	True	True	True	True		True	True	True	10
chr12	57616895	57616895	+	ARHGEF25	ENSG00000224713					True				True				True	True	True		True		True		True	True	True	True	True	10
chr2	119372426	119372426	+	DBI	ENSG00000155368			True			True		True	True	True				True		True		True			True		True	True	True	10
chr10	133281377	133281377	-	TUBGCP2	ENSG00000130640							True	True	True	True			True	True		True	True	True					True	True	True	10
chr17	47709148	47709148	+	TBKBP1	ENSG00000198933						True				True			True	True		True	True		True		True	True	True	True	True	10
chr3	150546246	150546246	-	SERP1	ENSG00000120742					True				True	True		True		True		True			True	True		True	True	True	True	10
chr20	45843543	45843543	-	ACOT8	ENSG00000101473									True	True		True	True	True		True		True		True	True		True	True	True	10
chr19	42350273	42350273	+	MEGF8	ENSG00000105429					True	True	True	True	True	True			True	True		True								True	True	9
chr5	179616893	179616893	-	HNRNPH1	ENSG00000169045						True	True		True	True			True	True		True					True		True	True	True	9
chr8	144467296	144467296	+	KIFC2	ENSG00000167702						True			True	True			True	True		True	True		True				True	True	True	9
chr15	52121103	52121103	-	GNB5	ENSG00000259327					True	True	True	True		True			True	True		True		True						True	True	9
chr15	52121108	52121108	-	GNB5	ENSG00000259327					True	True	True	True		True			True	True		True		True						True	True	9
chr1	2050585	2050585	+	PRKCZ	ENSG00000067606					True	True				True			True	True	True	True			True				True	True	True	9
chr1	156743366	156743366	-	HDGF	ENSG00000143321						True	True		True	True		True	True	True	True	True								True	True	9
chr7	138460592	138460592	+	TRIM24	ENSG00000122779					True	True	True	True	True	True			True	True		True								True	True	9
chr7	138460604	138460604	+	TRIM24	ENSG00000122779					True	True	True	True	True	True			True	True		True								True	True	9
chr7	73834710	73834710	-	METTL27	ENSG00000165171						True			True	True			True	True		True			True	True			True	True	True	9
chr6	31859740	31859740	-	NEU1	ENSG00000204386							True		True	True			True	True		True				True	True		True	True	True	9
chr19	7631560	7631560	+	PET100	ENSG00000229833					True	True	True			True		True		True	True	True				True				True	True	9
chr19	12896017	12896017	+	GCDH	ENSG00000105607						True	True		True	True		True	True	True		True				True				True	True	9
chr19	40705367	40705367	-	COQ8B	ENSG00000123815					True				True	True			True	True	True	True	True						True	True	True	9
chrX	1391947	1391947	-	SLC25A6	ENSG00000169100					True	True				True				True	True	True	True			True			True	True	True	9
chrX	48922497	48922497	-	OTUD5	ENSG00000068308					True	True	True	True	True	True			True	True					True					True	True	9
chrX	87703997	87703997	-	KLHL4;CPXCR1	ENSG00000237506						True				True		True		True	True	True	True	True	True					True	True	9
chr8	144085349	144085349	+	GPAA1	ENSG00000197858			True		True	True		True		True				True		True				True			True	True	True	9
chr9	137281001	137281001	+	TOR4A	ENSG00000198113			True			True	True	True	True	True			True	True		True								True	True	9
chr9	129637199	129637199	-	ASB6	ENSG00000148331					True	True		True	True	True			True	True				True			True			True	True	9
chr9	129637198	129637198	-	ASB6	ENSG00000148331					True	True		True	True	True			True	True				True			True			True	True	9
chr9	129637197	129637197	-	ASB6	ENSG00000148331					True	True		True	True	True			True	True				True			True			True	True	9
chr14	55138281	55138281	+	LGALS3	ENSG00000131981						True	True	True	True	True		True	True	True							True			True	True	9
chr14	89417751	89417751	+	FOXN3-AS1	ENSG00000258920								True	True	True				True		True		True	True	True	True			True	True	9
chr7	10974236	10974236	+	PHF14	ENSG00000106443					True		True		True	True		True	True	True	True	True								True	True	9
chr7	149880292	149880292	+	ATP6V0E2	ENSG00000204934										True				True		True	True	True	True	True	True	True		True	True	9
chr12	98549358	98549358	+	TMPO	ENSG00000120802					True	True	True	True	True	True			True	True									True	True	True	9
chr12	98549360	98549360	+	TMPO	ENSG00000120802					True	True	True	True	True	True			True	True									True	True	True	9
chr12	98549361	98549361	+	TMPO	ENSG00000120802					True	True	True	True	True	True			True	True									True	True	True	9
chr12	98549369	98549369	+	TMPO	ENSG00000120802					True	True	True	True	True	True			True	True									True	True	True	9
chr12	98549370	98549370	+	TMPO	ENSG00000120802					True	True	True	True	True	True			True	True									True	True	True	9
chr12	98645651	98645651	+	APAF1	ENSG00000120868					True	True	True	True	True	True			True	True		True								True	True	9
chr4	25234097	25234097	+	PI4K2B	ENSG00000038210					True	True	True	True	True	True			True	True		True								True	True	9
chr2	241229433	241229433	-	HDLBP	ENSG00000115677;ENSG00000268485					True	True	True	True						True	True			True		True			True	True	True	9
chr10	132228011	132228011	-	STK32C	ENSG00000165752					True	True			True	True			True	True	True	True							True	True	True	9
chr17	62692371	62692371	+	MRC2	ENSG00000011028			True			True			True	True			True	True		True			True				True	True	True	9
chr17	8379943	8379943	-	RPL26	ENSG00000265749					True	True	True	True	True	True			True	True		True								True	True	9
chr17	19343444	19343444	-	B9D1	ENSG00000108641							True						True	True	True	True		True	True	True			True	True	True	9
chr17	76072438	76072438	-	SRP68	ENSG00000167881					True	True	True	True	True	True			True	True		True								True	True	9
chr17	76072447	76072447	-	SRP68	ENSG00000167881					True	True	True	True	True	True			True	True		True								True	True	9
chr17	81596163	81596163	-	NPLOC4	ENSG00000182446						True	True		True	True				True	True	True	True						True	True	True	9
chr3	9818796	9818796	+	ARPC4-TTLL3;TTLL3	ENSG00000214021;ENSG00000214021					True								True	True	True	True	True		True			True	True	True	True	9
chr3	47009510	47009510	+	NBEAL2	ENSG00000160796					True	True	True		True	True			True	True		True							True	True	True	9
chr13	110174661	110174661	-	COL4A1	ENSG00000187498					True			True	True	True			True	True	True	True			True					True	True	9
chr20	41175307	41175307	+	PLCG1	ENSG00000124181					True	True	True	True	True	True			True	True		True								True	True	9
chr19	35868661	35868661	+	APLP1	ENSG00000105290					True	True		True	True	True			True	True		True	True							True	True	9
chr19	42337107	42337107	+	MEGF8	ENSG00000105429						True	True	True	True	True			True	True		True	True							True	True	9
chr22	50343477	50343477	+	PPP6R2	ENSG00000100239			True							True				True	True	True			True	True	True		True	True	True	9
chr1	156670648	156670648	-	NES	ENSG00000132688							True		True					True		True	True	True	True		True		True	True	True	9
chr17	47709146	47709146	+	TBKBP1	ENSG00000198933										True			True	True		True	True		True		True	True	True	True	True	9
chr17	82237888	82237888	+	SLC16A3	ENSG00000141526						True	True	True	True	True				True		True					True		True	True	True	9
chr17	3624202	3624202	-	SHPK	ENSG00000197417;ENSG00000262304								True	True	True			True	True	True	True	True						True	True	True	9
chr19	4542876	4542876	-	SEMA6B	ENSG00000167680					True	True	True		True				True	True			True	True		True				True	True	9
chr5	157479498	157479498	-	ADAM19	ENSG00000135074					True	True		True	True				True	True					True			True	True	True	True	9
chrX	24077265	24077265	+	EIF2S3	ENSG00000130741			True					True	True	True		True	True	True	True	True								True	True	9
chr22	46678022	46678022	+	GRAMD4	ENSG00000075240							True		True					True		True		True	True	True		True	True	True	True	9
chr14	105348578	105348578	+	PACS2	ENSG00000179364							True		True	True			True	True		True		True			True		True	True	True	9
chr17	38715657	38715657	+	MLLT6	ENSG00000108292					True	True	True	True	True	True				True		True							True	True	True	9
chr17	82439944	82439944	+	HEXDC	ENSG00000169660							True						True	True	True	True	True		True			True	True	True	True	9
chr17	82930137	82930137	+	TBCD	ENSG00000141556						True			True				True	True			True	True	True			True	True	True	True	9
chr17	12996607	12996607	-	ELAC2	ENSG00000006744					True	True				True		True	True	True	True	True							True	True	True	9
chr11	490937	490937	+	PTDSS2	ENSG00000174915							True		True				True	True	True	True		True			True		True	True	True	9
chr15	45200414	45200414	-	SHF	ENSG00000260035	True				True		True	True	True	True				True		True								True	True	8
chr19	17306232	17306232	+	MRPL34	ENSG00000130312			True		True	True	True	True		True		True	True	True												8
chr19	17306233	17306233	+	MRPL34	ENSG00000130312			True		True	True	True	True		True		True	True	True												8
chr19	29213047	29213047	-	UQCRFS1	ENSG00000169021					True	True	True	True	True	True		True	True	True												8
chr19	29213051	29213051	-	UQCRFS1	ENSG00000169021					True	True	True	True	True	True		True	True	True												8
chr19	55407601	55407601	-	UBE2S	ENSG00000108106					True	True	True	True	True	True		True	True	True												8
chr19	55407600	55407600	-	UBE2S	ENSG00000108106					True	True	True	True	True	True		True	True	True												8
chr19	55407607	55407607	-	UBE2S	ENSG00000108106					True	True	True	True	True	True		True	True	True												8
chr19	55407606	55407606	-	UBE2S	ENSG00000108106					True	True	True	True	True	True		True	True	True												8
chr19	55407605	55407605	-	UBE2S	ENSG00000108106					True	True	True	True	True	True		True	True	True												8
chr19	55407604	55407604	-	UBE2S	ENSG00000108106					True	True	True	True	True	True		True	True	True												8
chr19	55407621	55407621	-	UBE2S	ENSG00000108106					True	True	True	True	True	True		True	True	True												8
chr19	55407620	55407620	-	UBE2S	ENSG00000108106					True	True	True	True	True	True		True	True	True												8
chr5	14461110	14461110	+	TRIO	ENSG00000038382					True	True	True	True	True	True		True	True	True												8
chr5	14461111	14461111	+	TRIO	ENSG00000038382					True	True	True	True	True	True		True	True	True												8
chr5	14461112	14461112	+	TRIO	ENSG00000038382					True	True	True	True	True	True		True	True	True												8
chr5	178131281	178131281	+	RMND5B	ENSG00000145916			True		True	True	True	True	True	True			True	True												8
chrX	40074182	40074182	-	BCOR	ENSG00000183337					True		True		True	True			True	True	True	True								True	True	8
chrX	154014105	154014105	-	IRAK1	ENSG00000184216;ENSG00000184216					True	True	True	True	True	True		True	True	True												8
chrX	154014111	154014111	-	IRAK1	ENSG00000184216					True	True	True	True	True	True		True	True	True												8
chrX	154014110	154014110	-	IRAK1	ENSG00000184216					True	True	True	True	True	True		True	True	True												8
chrX	154014136	154014136	-	IRAK1	ENSG00000184216					True	True	True	True	True	True		True	True	True												8
chr8	17156691	17156691	+	ZDHHC2	ENSG00000104219			True		True	True	True	True	True	True			True	True												8
chr8	37695833	37695833	+	ZNF703	ENSG00000183779					True	True	True	True	True	True				True		True								True	True	8
chr8	144291775	144291775	+	HSF1	ENSG00000185122					True	True	True	True	True	True		True	True	True												8
chr8	144291776	144291776	+	HSF1	ENSG00000185122					True	True	True	True	True	True		True	True	True												8
chr8	144291777	144291777	+	HSF1	ENSG00000185122					True	True	True	True	True	True		True	True	True												8
chr8	144291778	144291778	+	HSF1	ENSG00000185122					True	True	True	True	True	True		True	True	True												8
chr8	144291791	144291791	+	HSF1	ENSG00000185122					True	True	True	True	True	True		True	True	True												8
chr8	144291792	144291792	+	HSF1	ENSG00000185122					True	True	True	True	True	True		True	True	True												8
chr8	144291793	144291793	+	HSF1	ENSG00000185122					True	True	True	True	True	True		True	True	True												8
chr8	143593758	143593758	-	EEF1D	ENSG00000104529					True	True	True	True	True	True		True	True	True												8
chr8	143918229	143918229	-	PLEC	ENSG00000178209					True	True	True	True	True	True		True	True	True												8
chr8	143918228	143918228	-	PLEC	ENSG00000178209					True	True	True	True	True	True		True	True	True												8
chr15	39934207	39934207	+	EIF2AK4	ENSG00000128829			True		True	True	True	True	True	True			True	True												8
chr15	39934208	39934208	+	EIF2AK4	ENSG00000128829			True		True	True	True	True	True	True			True	True												8
chr15	39934215	39934215	+	EIF2AK4	ENSG00000128829			True		True	True	True	True	True	True			True	True												8
chr15	39934216	39934216	+	EIF2AK4	ENSG00000128829			True		True	True	True	True	True	True			True	True												8
chr15	39934217	39934217	+	EIF2AK4	ENSG00000128829			True		True	True	True	True	True	True			True	True												8
chr15	39934218	39934218	+	EIF2AK4	ENSG00000128829			True		True	True	True	True	True	True			True	True												8
chr15	39934219	39934219	+	EIF2AK4	ENSG00000128829			True		True	True	True	True	True	True			True	True												8
chr1	1629419	1629419	+	MIB2	ENSG00000197530			True		True	True	True	True	True	True			True	True												8
chr1	1629420	1629420	+	MIB2	ENSG00000197530			True		True	True	True	True	True	True			True	True												8
chr1	1629421	1629421	+	MIB2	ENSG00000197530			True		True	True	True	True	True	True			True	True												8
chr1	62162887	62162887	+	PATJ	ENSG00000132849					True	True			True	True			True	True		True							True	True	True	8
chr1	204555812	204555812	+	MDM4	ENSG00000198625						True	True	True	True	True			True	True		True								True	True	8
chr1	155205121	155205121	-	THBS3	ENSG00000169231					True	True		True	True				True	True		True							True	True	True	8
chr1	200409595	200409595	-	ZNF281	ENSG00000162702					True	True		True	True	True			True	True		True								True	True	8
chr14	49621106	49621106	+	MGAT2	ENSG00000258377			True		True	True	True	True	True	True			True	True												8
chr14	49621107	49621107	+	MGAT2	ENSG00000258377			True		True	True	True	True	True	True			True	True												8
chr14	49621108	49621108	+	MGAT2	ENSG00000258377			True		True	True	True	True	True	True			True	True												8
chr14	49621109	49621109	+	MGAT2	ENSG00000258377			True		True	True	True	True	True	True			True	True												8
chr14	49621123	49621123	+	MGAT2	ENSG00000258377			True		True	True	True	True	True	True			True	True												8
chr14	49621124	49621124	+	MGAT2	ENSG00000258377			True		True	True	True	True	True	True			True	True												8
chr14	49621125	49621125	+	MGAT2	ENSG00000258377			True		True	True	True	True	True	True			True	True												8
chr7	157139219	157139219	+	UBE3C	ENSG00000009335			True		True	True	True	True	True	True			True	True												8
chr7	157139220	157139220	+	UBE3C	ENSG00000009335			True		True	True	True	True	True	True			True	True												8
chr7	157139221	157139221	+	UBE3C	ENSG00000009335			True		True	True	True	True	True	True			True	True												8
chr7	157139223	157139223	+	UBE3C	ENSG00000009335			True		True	True	True	True	True	True			True	True												8
chr7	157139224	157139224	+	UBE3C	ENSG00000009335			True		True	True	True	True	True	True			True	True												8
chr7	157139225	157139225	+	UBE3C	ENSG00000009335			True		True	True	True	True	True	True			True	True												8
chr7	101212650	101212650	-	PLOD3	ENSG00000106397					True	True	True	True	True	True		True	True	True												8
chr7	101212649	101212649	-	PLOD3	ENSG00000106397					True	True	True	True	True	True		True	True	True												8
chr7	101212648	101212648	-	PLOD3	ENSG00000106397					True	True	True	True	True	True		True	True	True												8
chr7	101212647	101212647	-	PLOD3	ENSG00000106397					True	True	True	True	True	True		True	True	True												8
chr7	101212646	101212646	-	PLOD3	ENSG00000106397					True	True	True	True	True	True		True	True	True												8
chr7	107986264	107986264	-	LAMB1	ENSG00000091136							True	True	True	True		True	True	True		True								True	True	8
chr12	111692743	111692743	+	ACAD10	ENSG00000111271					True	True	True			True			True	True	True	True								True	True	8
chr12	132661559	132661559	-	POLE	ENSG00000177084					True	True	True			True			True	True	True	True								True	True	8
chr2	85327029	85327029	-	TGOLN2	ENSG00000152291					True	True	True	True	True	True		True	True	True												8
chr2	85327028	85327028	-	TGOLN2	ENSG00000152291					True	True	True	True	True	True		True	True	True												8
chr2	85327027	85327027	-	TGOLN2	ENSG00000152291					True	True	True	True	True	True		True	True	True												8
chr2	85327042	85327042	-	TGOLN2	ENSG00000152291					True	True	True	True	True	True		True	True	True												8
chr2	85327041	85327041	-	TGOLN2	ENSG00000152291					True	True	True	True	True	True		True	True	True												8
chr2	85327040	85327040	-	TGOLN2	ENSG00000152291					True	True	True	True	True	True		True	True	True												8
chr10	73998341	73998341	+	VCL	ENSG00000035403					True	True	True	True	True	True		True	True	True												8
chr10	73998342	73998342	+	VCL	ENSG00000035403					True	True	True	True	True	True		True	True	True												8
chr10	73998344	73998344	+	VCL	ENSG00000035403					True	True	True	True	True	True		True	True	True												8
chr10	73998345	73998345	+	VCL	ENSG00000035403					True	True	True	True	True	True		True	True	True												8
chr10	73998353	73998353	+	VCL	ENSG00000035403					True	True	True	True	True	True		True	True	True												8
chr10	73998356	73998356	+	VCL	ENSG00000035403					True	True	True	True	True	True		True	True	True												8
chr6	31627162	31627162	+	PRRC2A	ENSG00000204469					True	True	True	True	True	True		True	True	True												8
chr6	31627163	31627163	+	PRRC2A	ENSG00000204469					True	True	True	True	True	True		True	True	True												8
chr6	31627164	31627164	+	PRRC2A	ENSG00000204469					True	True	True	True	True	True		True	True	True												8
chr6	31627165	31627165	+	PRRC2A	ENSG00000204469					True	True	True	True	True	True		True	True	True												8
chr6	31627180	31627180	+	PRRC2A	ENSG00000204469					True	True	True	True	True	True		True	True	True												8
chr6	31627182	31627182	+	PRRC2A	ENSG00000204469					True	True	True	True	True	True		True	True	True												8
chr6	117482822	117482822	+	DCBLD1	ENSG00000164465			True		True	True	True	True	True	True			True	True												8
chr6	117482825	117482825	+	DCBLD1	ENSG00000164465			True		True	True	True	True	True	True			True	True												8
chr6	117482826	117482826	+	DCBLD1	ENSG00000164465			True		True	True	True	True	True	True			True	True												8
chr6	117482830	117482830	+	DCBLD1	ENSG00000164465			True		True	True	True	True	True	True			True	True												8
chr6	31793100	31793100	-	VARS	ENSG00000204394					True	True	True	True	True	True		True	True	True												8
chr6	31793107	31793107	-	VARS	ENSG00000204394					True	True	True	True	True	True		True	True	True												8
chr6	31793106	31793106	-	VARS	ENSG00000204394					True	True	True	True	True	True		True	True	True												8
chr6	31793105	31793105	-	VARS	ENSG00000204394					True	True	True	True	True	True		True	True	True												8
chr6	31794837	31794837	-	VARS	ENSG00000204394					True	True	True	True	True	True		True	True	True												8
chr6	31794836	31794836	-	VARS	ENSG00000204394					True	True	True	True	True	True		True	True	True												8
chr6	31794835	31794835	-	VARS	ENSG00000204394					True	True	True	True	True	True		True	True	True												8
chr6	31794834	31794834	-	VARS	ENSG00000204394					True	True	True	True	True	True		True	True	True												8
chr6	31794833	31794833	-	VARS	ENSG00000204394					True	True	True	True	True	True		True	True	True												8
chr6	31794842	31794842	-	VARS	ENSG00000204394					True	True	True	True	True	True		True	True	True												8
chr11	118901318	118901318	-	BCL9L	ENSG00000186174					True	True	True	True	True	True		True	True	True												8
chr11	118901317	118901317	-	BCL9L	ENSG00000186174					True	True	True	True	True	True		True	True	True												8
chr11	118901316	118901316	-	BCL9L	ENSG00000186174					True	True	True	True	True	True		True	True	True												8
chr11	118901315	118901315	-	BCL9L	ENSG00000186174					True	True	True	True	True	True		True	True	True												8
chr3	197003259	197003259	-	MELTF-AS1	ENSG00000228109					True	True	True		True	True			True	True		True								True	True	8
chr3	197003265	197003265	-	MELTF-AS1	ENSG00000228109					True	True	True		True	True			True	True		True								True	True	8
chr16	29816446	29816446	+	PAGR1	ENSG00000261962					True	True	True	True	True	True		True	True	True												8
chr16	29816447	29816447	+	PAGR1	ENSG00000261962					True	True	True	True	True	True		True	True	True												8
chr16	29816448	29816448	+	PAGR1	ENSG00000261962					True	True	True	True	True	True		True	True	True												8
chr16	29816462	29816462	+	PAGR1	ENSG00000261962					True	True	True	True	True	True		True	True	True												8
chr16	29816463	29816463	+	PAGR1	ENSG00000261962					True	True	True	True	True	True		True	True	True												8
chr16	29816464	29816464	+	PAGR1	ENSG00000261962					True	True	True	True	True	True		True	True	True												8
chr19	17581639	17581639	+	COLGALT1	ENSG00000130309							True		True	True				True		True	True			True			True	True	True	8
chr19	5678593	5678593	-	C19orf70	ENSG00000174917					True		True			True				True	True	True				True			True	True	True	8
chr19	42242427	42242427	-	GSK3A	ENSG00000105723					True	True	True		True	True			True	True		True								True	True	8
chr19	54180727	54180727	-	MBOAT7	ENSG00000125505					True	True	True	True	True				True	True			True							True	True	8
chr5	173164216	173164216	+	BNIP1	ENSG00000113734					True	True			True					True		True		True		True			True	True	True	8
chr5	14652034	14652034	-	SNORD141A;SNORD141B	ENSG00000250182					True	True	True	True	True	True				True		True								True	True	8
chr5	134226088	134226088	-	PPP2CA	ENSG00000273345					True	True	True		True	True			True	True									True	True	True	8
chrX	154488508	154488508	-	SLC10A3	ENSG00000126903					True	True	True	True						True	True	True							True	True	True	8
chr8	37695824	37695824	+	ZNF703	ENSG00000183779					True	True	True	True	True	True				True		True								True	True	8
chr22	39875358	39875358	+	ENTHD1	ENSG00000226085			True		True	True	True	True	True	True		True		True												8
chr22	39875362	39875362	+	ENTHD1	ENSG00000226085			True		True	True	True	True	True	True		True		True												8
chr15	41284066	41284066	+	OIP5-AS1	ENSG00000247556			True		True	True	True	True	True	True		True		True												8
chr15	41284073	41284073	+	OIP5-AS1	ENSG00000247556			True		True	True	True	True	True	True		True		True												8
chr15	41284074	41284074	+	OIP5-AS1	ENSG00000247556			True		True	True	True	True	True	True		True		True												8
chr15	41284075	41284075	+	OIP5-AS1	ENSG00000247556			True		True	True	True	True	True	True		True		True												8
chr15	41284076	41284076	+	OIP5-AS1	ENSG00000247556			True		True	True	True	True	True	True		True		True												8
chr15	41284077	41284077	+	OIP5-AS1	ENSG00000247556			True		True	True	True	True	True	True		True		True												8
chr15	66386951	66386951	+	MAP2K1	ENSG00000169032			True							True			True	True	True	True	True						True	True	True	8
chr1	23692606	23692606	+	RPL11	ENSG00000142676					True	True	True	True	True	True				True		True								True	True	8
chr1	21887481	21887481	-	HSPG2	ENSG00000142798							True	True	True	True			True	True		True					True			True	True	8
chr7	101206390	101206390	-	PLOD3	ENSG00000106397						True	True	True	True	True		True		True		True								True	True	8
chr7	101212316	101212316	-	PLOD3	ENSG00000106397							True	True	True	True		True	True	True		True								True	True	8
chr7	151080395	151080395	-	FASTK	ENSG00000164896						True	True		True	True			True	True		True							True	True	True	8
chr9	19378921	19378921	-	RPS6	ENSG00000137154					True	True	True	True	True	True				True		True								True	True	8
chr12	9072658	9072658	-	A2M	ENSG00000175899							True	True		True				True		True	True		True	True				True	True	8
chr2	1649290	1649290	-	PXDN	ENSG00000130508					True	True		True	True	True				True	True	True								True	True	8
chr10	32056117	32056117	-	KIF5B	ENSG00000170759						True				True				True	True	True	True	True					True	True	True	8
chr17	76949129	76949129	+	MGAT5B	ENSG00000167889									True	True		True	True	True		True	True						True	True	True	8
chr17	2417176	2417176	-	METTL16	ENSG00000127804					True	True	True	True	True				True	True		True								True	True	8
chr17	29109949	29109949	-	MYO18A	ENSG00000196535						True			True	True			True	True		True					True		True	True	True	8
chr11	1759550	1759550	-	CTSD	ENSG00000117984						True			True	True		True	True	True	True	True								True	True	8
chr11	65547472	65547472	-	LTBP3	ENSG00000168056						True		True	True	True				True		True					True		True	True	True	8
chr3	13386321	13386321	-	NUP210	ENSG00000132182					True	True	True		True	True				True	True	True								True	True	8
chr5	134794914	134794914	+	DDX46	ENSG00000145833			True		True	True	True		True	True				True		True								True	True	8
chrX	119538511	119538511	-	CXorf56	ENSG00000018610					True	True	True	True					True	True			True						True	True	True	8
chr8	143694878	143694878	+	ZNF707	ENSG00000181135						True			True	True			True	True		True			True				True	True	True	8
chr8	144396602	144396602	-	CPSF1	ENSG00000071894					True		True	True	True	True			True	True		True								True	True	8
chr1	3884219	3884219	+	DFFB	ENSG00000169598					True	True	True		True				True	True	True		True							True	True	8
chr1	3884220	3884220	+	DFFB	ENSG00000169598					True	True	True		True				True	True	True		True							True	True	8
chr1	35888430	35888430	+	AGO1	ENSG00000092847					True	True		True	True				True	True	True	True								True	True	8
chr7	76064815	76064815	+	MDH2	ENSG00000146701					True	True	True		True	True				True						True			True	True	True	8
chr7	100827072	100827072	-	EPHB4	ENSG00000196411					True	True	True		True	True		True		True									True	True	True	8
chr10	56358711	56358711	-	ZWINT	ENSG00000122952					True	True	True	True	True	True				True									True	True	True	8
chr10	131968542	131968542	-	BNIP3	ENSG00000176171						True								True	True	True	True	True		True			True	True	True	8
chr17	79086571	79086571	+	ENGASE	ENSG00000167280													True	True	True	True	True	True	True		True		True	True	True	9
chr17	19867752	19867752	-	ULK2	ENSG00000083290					True	True		True	True	True				True		True							True	True	True	8
chr3	53122402	53122402	-	RFT1	ENSG00000163933					True		True	True	True	True			True	True		True								True	True	8
chr20	63521323	63521323	+	PPDPF	ENSG00000125534					True	True	True	True	True	True				True						True				True	True	8
chr19	18568621	18568621	+	KXD1	ENSG00000105700			True						True	True			True	True		True					True		True	True	True	8
chr5	140567661	140567661	+	SLC35A4	ENSG00000176087						True	True	True	True	True			True	True		True								True	True	8
chr5	150375161	150375161	+	TCOF1	ENSG00000070814			True						True	True			True	True		True	True						True	True	True	8
chr5	179617045	179617045	-	HNRNPH1	ENSG00000169045						True	True			True				True		True	True				True		True	True	True	8
chrX	9719253	9719253	+	TBL1X	ENSG00000101849								True	True	True			True	True		True			True				True	True	True	8
chrX	304919	304919	-	GTPBP6	ENSG00000178605								True	True	True			True	True		True		True			True			True	True	8
chr1	1048884	1048884	+	AGRN	ENSG00000188157							True	True	True	True			True	True		True							True	True	True	8
chr1	51236583	51236583	+	RNF11	ENSG00000123091									True	True				True		True	True		True		True		True	True	True	8
chr1	6221386	6221386	-	ICMT	ENSG00000116237										True				True		True		True	True	True	True		True	True	True	8
chr14	23953853	23953853	+	DHRS4	ENSG00000157326					True				True				True	True					True	True	True		True	True	True	8
chr14	29927427	29927427	-	PRKD1	ENSG00000184304					True		True		True				True	True	True				True				True	True	True	8
chr7	1479582	1479582	-	INTS1	ENSG00000164880									True	True		True		True		True					True	True	True	True	True	8
chr7	99396212	99396212	-	PDAP1	ENSG00000106244									True	True		True		True		True		True			True		True	True	True	8
chr10	101003882	101003882	+	LZTS2	ENSG00000107816					True		True		True	True			True	True	True	True								True	True	8
chr17	39980912	39980912	+	PSMD3	ENSG00000108344										True		True		True		True			True	True		True	True	True	True	8
chr17	41821810	41821810	+	FKBP10	ENSG00000141756			True				True	True	True	True		True		True		True								True	True	8
chr6	32837983	32837983	-	TAP2	ENSG00000204267;ENSG00000250264						True	True		True	True		True	True	True		True								True	True	8
chr11	66276687	66276687	+	RAB1B	ENSG00000245156			True			True			True	True			True	True		True							True	True	True	8
chr11	73308896	73308896	+	ARHGEF17	ENSG00000110237						True	True			True			True	True		True		True	True					True	True	8
chr11	75404677	75404677	+	RPS3	ENSG00000149273										True		True		True		True		True		True	True		True	True	True	8
chr11	66345527	66345527	-	B4GAT1	ENSG00000174684								True	True				True	True		True	True	True		True				True	True	8
chr16	11345705	11345705	+	RMI2	ENSG00000175643					True	True	True			True				True	True	True							True	True	True	8
chr13	44573174	44573174	-	TSC22D1	ENSG00000102804							True		True	True			True	True		True					True		True	True	True	8
chr20	5192896	5192896	+	CDS2	ENSG00000101290					True	True	True	True					True	True		True	True							True	True	8
chr21	43757423	43757423	+	PDXK	ENSG00000160209					True	True		True	True	True		True	True	True												7
chr21	43757425	43757425	+	PDXK	ENSG00000160209					True	True		True	True	True		True	True	True												7
chr21	43757427	43757427	+	PDXK	ENSG00000160209					True	True		True	True	True		True	True	True												7
chr19	10544039	10544039	+	ATG4D	ENSG00000130734					True	True	True	True	True	True			True	True												7
chr19	10544051	10544051	+	ATG4D	ENSG00000130734					True	True	True	True	True	True			True	True												7
chr19	10544052	10544052	+	ATG4D	ENSG00000130734					True	True	True	True	True	True			True	True												7
chr19	10544053	10544053	+	ATG4D	ENSG00000130734					True	True	True	True	True	True			True	True												7
chr19	10544054	10544054	+	ATG4D	ENSG00000130734					True	True	True	True	True	True			True	True												7
chr19	10544055	10544055	+	ATG4D	ENSG00000130734					True	True	True	True	True	True			True	True												7
chr19	10544056	10544056	+	ATG4D	ENSG00000130734					True	True	True	True	True	True			True	True												7
chr19	10922343	10922343	+	CARM1	ENSG00000142453					True	True	True	True	True	True			True	True												7
chr19	10922344	10922344	+	CARM1	ENSG00000142453					True	True	True	True	True	True			True	True												7
chr19	10922345	10922345	+	CARM1	ENSG00000142453					True	True	True	True	True	True			True	True												7
chr19	10922346	10922346	+	CARM1	ENSG00000142453					True	True	True	True	True	True			True	True												7
chr19	10922347	10922347	+	CARM1	ENSG00000142453					True	True	True	True	True	True			True	True												7
chr19	10922349	10922349	+	CARM1	ENSG00000142453					True	True	True	True	True	True			True	True												7
chr19	10922350	10922350	+	CARM1	ENSG00000142453					True	True	True	True	True	True			True	True												7
chr19	10922351	10922351	+	CARM1	ENSG00000142453					True	True	True	True	True	True			True	True												7
chr19	10922352	10922352	+	CARM1	ENSG00000142453					True	True	True	True	True	True			True	True												7
chr19	13759041	13759041	+	CCDC130	ENSG00000104957					True	True	True	True	True	True			True	True												7
chr19	13759042	13759042	+	CCDC130	ENSG00000104957					True	True	True	True	True	True			True	True												7
chr19	13759066	13759066	+	CCDC130	ENSG00000104957					True	True	True	True	True	True			True	True												7
chr19	13759067	13759067	+	CCDC130	ENSG00000104957					True	True	True	True	True	True			True	True												7
chr19	13759068	13759068	+	CCDC130	ENSG00000104957					True	True	True	True	True	True			True	True												7
chr19	13759069	13759069	+	CCDC130	ENSG00000104957					True	True	True	True	True	True			True	True												7
chr19	13759070	13759070	+	CCDC130	ENSG00000104957					True	True	True	True	True	True			True	True												7
chr19	42273091	42273091	+	CIC	ENSG00000079432					True	True	True	True	True	True			True	True												7
chr19	42273092	42273092	+	CIC	ENSG00000079432					True	True	True	True	True	True			True	True												7
chr19	42273093	42273093	+	CIC	ENSG00000079432					True	True	True	True	True	True			True	True												7
chr19	42273127	42273127	+	CIC	ENSG00000079432					True	True	True	True	True	True			True	True												7
chr19	42273128	42273128	+	CIC	ENSG00000079432					True	True	True	True	True	True			True	True												7
chr19	42273133	42273133	+	CIC	ENSG00000079432					True	True	True	True	True	True			True	True												7
chr19	45251542	45251542	+	MARK4	ENSG00000007047					True	True	True	True	True	True			True	True												7
chr19	45251543	45251543	+	MARK4	ENSG00000007047					True	True	True	True	True	True			True	True												7
chr19	45251544	45251544	+	MARK4	ENSG00000007047					True	True	True	True	True	True			True	True												7
chr19	45251549	45251549	+	MARK4	ENSG00000007047					True	True	True	True	True	True			True	True												7
chr19	49464746	49464746	+	ALDH16A1	ENSG00000161618					True	True	True	True	True	True			True	True												7
chr19	49464747	49464747	+	ALDH16A1	ENSG00000161618					True	True	True	True	True	True			True	True												7
chr19	49464758	49464758	+	ALDH16A1	ENSG00000161618					True	True	True	True	True	True			True	True												7
chr19	49464759	49464759	+	ALDH16A1	ENSG00000161618					True	True	True	True	True	True			True	True												7
chr19	49464760	49464760	+	ALDH16A1	ENSG00000161618					True	True	True	True	True	True			True	True												7
chr19	54137851	54137851	+	CNOT3	ENSG00000088038					True	True	True	True	True	True			True	True												7
chr19	54137852	54137852	+	CNOT3	ENSG00000088038					True	True	True	True	True	True			True	True												7
chr19	54137856	54137856	+	CNOT3	ENSG00000088038					True	True	True	True	True	True			True	True												7
chr19	54137857	54137857	+	CNOT3	ENSG00000088038					True	True	True	True	True	True			True	True												7
chr19	54137858	54137858	+	CNOT3	ENSG00000088038					True	True	True	True	True	True			True	True												7
chr19	54137910	54137910	+	CNOT3	ENSG00000088038					True	True	True	True	True	True			True	True												7
chr19	54137911	54137911	+	CNOT3	ENSG00000088038					True	True	True	True	True	True			True	True												7
chr19	54137912	54137912	+	CNOT3	ENSG00000088038					True	True	True	True	True	True			True	True												7
chr19	1652337	1652337	-	TCF3	ENSG00000071564					True	True	True	True	True	True			True	True												7
chr19	1652336	1652336	-	TCF3	ENSG00000071564					True	True	True	True	True	True			True	True												7
chr19	1652335	1652335	-	TCF3	ENSG00000071564					True	True	True	True	True	True			True	True												7
chr19	1652334	1652334	-	TCF3	ENSG00000071564					True	True	True	True	True	True			True	True												7
chr19	1652333	1652333	-	TCF3	ENSG00000071564					True	True	True	True	True	True			True	True												7
chr19	1652332	1652332	-	TCF3	ENSG00000071564					True	True	True	True	True	True			True	True												7
chr19	1652331	1652331	-	TCF3	ENSG00000071564					True	True	True	True	True	True			True	True												7
chr19	1652330	1652330	-	TCF3	ENSG00000071564					True	True	True	True	True	True			True	True												7
chr19	1985695	1985695	-	BTBD2	ENSG00000133243					True	True	True	True	True	True		True		True												7
chr19	1985694	1985694	-	BTBD2	ENSG00000133243					True	True	True	True	True	True		True		True												7
chr19	1985693	1985693	-	BTBD2	ENSG00000133243					True	True	True	True	True	True		True		True												7
chr19	1985692	1985692	-	BTBD2	ENSG00000133243					True	True	True	True	True	True		True		True												7
chr19	2015447	2015447	-	BTBD2	ENSG00000133243					True	True	True	True	True	True			True	True												7
chr19	2015450	2015450	-	BTBD2	ENSG00000133243					True	True	True	True	True	True			True	True												7
chr19	2015456	2015456	-	BTBD2	ENSG00000133243					True	True	True	True	True	True			True	True												7
chr19	2015541	2015541	-	BTBD2	ENSG00000133243					True	True	True	True	True	True			True	True												7
chr19	2015540	2015540	-	BTBD2	ENSG00000133243					True	True	True	True	True	True			True	True												7
chr19	6424555	6424555	-	KHSRP	ENSG00000088247					True	True	True	True	True	True			True	True												7
chr19	6424554	6424554	-	KHSRP	ENSG00000088247					True	True	True	True	True	True			True	True												7
chr19	6424553	6424553	-	KHSRP	ENSG00000088247					True	True	True	True	True	True			True	True												7
chr19	6459645	6459645	-	SLC25A23	ENSG00000125648					True	True	True	True	True	True			True	True												7
chr19	6459644	6459644	-	SLC25A23	ENSG00000125648					True	True	True	True	True	True			True	True												7
chr19	6459643	6459643	-	SLC25A23	ENSG00000125648					True	True	True	True	True	True			True	True												7
chr19	6459642	6459642	-	SLC25A23	ENSG00000125648					True	True	True	True	True	True			True	True												7
chr19	6459641	6459641	-	SLC25A23	ENSG00000125648					True	True	True	True	True	True			True	True												7
chr19	6459640	6459640	-	SLC25A23	ENSG00000125648					True	True	True	True	True	True			True	True												7
chr19	11178435	11178435	-	KANK2	ENSG00000197256					True	True	True	True	True	True			True	True												7
chr19	11178442	11178442	-	KANK2	ENSG00000197256					True	True	True	True	True	True			True	True												7
chr19	11178441	11178441	-	KANK2	ENSG00000197256					True	True	True	True	True	True			True	True												7
chr19	11178440	11178440	-	KANK2	ENSG00000197256					True	True	True	True	True	True			True	True												7
chr19	11178439	11178439	-	KANK2	ENSG00000197256					True	True	True	True	True	True			True	True												7
chr19	11178438	11178438	-	KANK2	ENSG00000197256					True	True	True	True	True	True			True	True												7
chr19	11178557	11178557	-	KANK2	ENSG00000197256					True	True	True	True	True	True			True	True												7
chr19	11178564	11178564	-	KANK2	ENSG00000197256					True	True	True	True	True	True			True	True												7
chr19	11178563	11178563	-	KANK2	ENSG00000197256					True	True	True	True	True	True			True	True												7
chr19	14090014	14090014	-	SAMD1	ENSG00000141858					True	True	True	True	True	True			True	True												7
chr19	14090013	14090013	-	SAMD1	ENSG00000141858					True	True	True	True	True	True			True	True												7
chr19	14090018	14090018	-	SAMD1	ENSG00000141858					True	True	True	True	True	True			True	True												7
chr19	14090023	14090023	-	SAMD1	ENSG00000141858					True	True	True	True	True	True			True	True												7
chr19	14090025	14090025	-	SAMD1	ENSG00000141858					True	True	True	True	True	True			True	True												7
chr19	14090359	14090359	-	SAMD1	ENSG00000141858					True	True	True	True	True	True			True	True												7
chr19	14090358	14090358	-	SAMD1	ENSG00000141858					True	True	True	True	True	True			True	True												7
chr19	14090362	14090362	-	SAMD1	ENSG00000141858					True	True	True	True	True	True			True	True												7
chr19	14090361	14090361	-	SAMD1	ENSG00000141858					True	True	True	True	True	True			True	True												7
chr19	14090365	14090365	-	SAMD1	ENSG00000141858					True	True	True	True	True	True			True	True												7
chr19	14090374	14090374	-	SAMD1	ENSG00000141858					True	True	True	True	True	True			True	True												7
chr19	14090373	14090373	-	SAMD1	ENSG00000141858					True	True	True	True	True	True			True	True												7
chr19	14090377	14090377	-	SAMD1	ENSG00000141858					True	True	True	True	True	True			True	True												7
chr19	14090376	14090376	-	SAMD1	ENSG00000141858					True	True	True	True	True	True			True	True												7
chr19	14090380	14090380	-	SAMD1	ENSG00000141858					True	True	True	True	True	True			True	True												7
chr19	17328368	17328368	-	ANO8	ENSG00000074855					True	True	True	True	True	True			True	True												7
chr19	17328367	17328367	-	ANO8	ENSG00000074855					True	True	True	True	True	True			True	True												7
chr19	17328366	17328366	-	ANO8	ENSG00000074855					True	True	True	True	True	True			True	True												7
chr19	17328365	17328365	-	ANO8	ENSG00000074855					True	True	True	True	True	True			True	True												7
chr19	17328364	17328364	-	ANO8	ENSG00000074855					True	True	True	True	True	True			True	True												7
chr19	17328389	17328389	-	ANO8	ENSG00000074855					True	True	True	True	True	True			True	True												7
chr19	17328388	17328388	-	ANO8	ENSG00000074855					True	True	True	True	True	True			True	True												7
chr19	17328387	17328387	-	ANO8	ENSG00000074855					True	True	True	True	True	True			True	True												7
chr19	17328391	17328391	-	ANO8	ENSG00000074855					True	True	True	True	True	True			True	True												7
chr19	18280920	18280920	-	JUND	ENSG00000130522					True	True	True	True	True	True			True	True												7
chr19	18280919	18280919	-	JUND	ENSG00000130522					True	True	True	True	True	True			True	True												7
chr19	18280918	18280918	-	JUND	ENSG00000130522					True	True	True	True	True	True			True	True												7
chr19	18280922	18280922	-	JUND	ENSG00000130522					True	True	True	True	True	True			True	True												7
chr19	18280925	18280925	-	JUND	ENSG00000130522					True	True	True	True	True	True			True	True												7
chr19	18280924	18280924	-	JUND	ENSG00000130522					True	True	True	True	True	True			True	True												7
chr19	29213009	29213009	-	UQCRFS1	ENSG00000169021					True	True	True	True	True	True			True	True												7
chr19	29213008	29213008	-	UQCRFS1	ENSG00000169021					True	True	True	True	True	True			True	True												7
chr19	29213007	29213007	-	UQCRFS1	ENSG00000169021					True	True	True	True	True	True			True	True												7
chr19	29213006	29213006	-	UQCRFS1	ENSG00000169021					True	True	True	True	True	True			True	True												7
chr19	29213012	29213012	-	UQCRFS1	ENSG00000169021					True	True	True	True	True	True			True	True												7
chr19	29213011	29213011	-	UQCRFS1	ENSG00000169021					True	True	True	True	True	True			True	True												7
chr19	29213016	29213016	-	UQCRFS1	ENSG00000169021					True	True	True	True	True	True			True	True												7
chr19	29213015	29213015	-	UQCRFS1	ENSG00000169021					True	True	True	True	True	True			True	True												7
chr19	29213014	29213014	-	UQCRFS1	ENSG00000169021					True	True	True	True	True	True			True	True												7
chr19	45350641	45350641	-	KLC3	ENSG00000104892					True	True	True	True	True	True			True	True												7
chr19	45350640	45350640	-	KLC3	ENSG00000104892					True	True	True	True	True	True			True	True												7
chr19	45901775	45901775	-	MYPOP	ENSG00000176182					True	True	True	True	True	True			True	True												7
chr19	45901774	45901774	-	MYPOP	ENSG00000176182					True	True	True	True	True	True			True	True												7
chr19	45901777	45901777	-	MYPOP	ENSG00000176182					True	True	True	True	True	True			True	True												7
chr19	45901817	45901817	-	MYPOP	ENSG00000176182					True	True	True	True	True	True			True	True												7
chr19	45901816	45901816	-	MYPOP	ENSG00000176182					True	True	True	True	True	True			True	True												7
chr19	45901815	45901815	-	MYPOP	ENSG00000176182					True	True	True	True	True	True			True	True												7
chr19	45901814	45901814	-	MYPOP	ENSG00000176182					True	True	True	True	True	True			True	True												7
chr19	45901813	45901813	-	MYPOP	ENSG00000176182					True	True	True	True	True	True			True	True												7
chr19	45901812	45901812	-	MYPOP	ENSG00000176182					True	True	True	True	True	True			True	True												7
chr19	46746254	46746254	-	STRN4	ENSG00000090372					True	True	True	True	True	True			True	True												7
chr19	46746253	46746253	-	STRN4	ENSG00000090372					True	True	True	True	True	True			True	True												7
chr19	46746252	46746252	-	STRN4	ENSG00000090372					True	True	True	True	True	True			True	True												7
chr19	46746265	46746265	-	STRN4	ENSG00000090372					True	True	True	True	True	True			True	True												7
chr19	46746264	46746264	-	STRN4	ENSG00000090372					True	True	True	True	True	True			True	True												7
chr19	46746263	46746263	-	STRN4	ENSG00000090372					True	True	True	True	True	True			True	True												7
chr19	55383848	55383848	-	TMEM238	ENSG00000233493						True	True		True	True			True	True		True								True	True	7
chr5	14461113	14461113	+	TRIO	ENSG00000038382					True	True	True	True	True	True			True	True												7
chr5	177426813	177426813	+	GRK6	ENSG00000198055			True		True	True	True		True	True			True	True												7
chr5	177426815	177426815	+	GRK6	ENSG00000198055			True		True	True	True	True	True				True	True												7
chr5	177426818	177426818	+	GRK6	ENSG00000198055			True		True		True	True	True	True			True	True												7
chr5	177426819	177426819	+	GRK6	ENSG00000198055			True		True		True	True	True	True			True	True												7
chr5	177426820	177426820	+	GRK6	ENSG00000198055			True		True		True	True	True	True			True	True												7
chr5	178131282	178131282	+	RMND5B	ENSG00000145916					True	True	True	True	True	True			True	True												7
chr5	178131285	178131285	+	RMND5B	ENSG00000145916			True		True	True	True		True	True			True	True												7
chr5	178131286	178131286	+	RMND5B	ENSG00000145916			True		True	True	True		True	True			True	True												7
chr5	178131287	178131287	+	RMND5B	ENSG00000145916			True		True	True	True		True	True			True	True												7
chr5	179806643	179806643	-	MGAT4B	ENSG00000161013					True	True	True	True	True	True			True	True												7
chr5	179806642	179806642	-	MGAT4B	ENSG00000161013					True	True	True	True	True	True			True	True												7
chr5	179806641	179806641	-	MGAT4B	ENSG00000161013					True	True	True	True	True	True			True	True												7
chr5	179806640	179806640	-	MGAT4B	ENSG00000161013					True	True	True	True	True	True			True	True												7
chr5	179806647	179806647	-	MGAT4B	ENSG00000161013					True	True	True	True	True	True			True	True												7
chr5	179806646	179806646	-	MGAT4B	ENSG00000161013					True	True	True	True	True	True			True	True												7
chr5	179806692	179806692	-	MGAT4B	ENSG00000161013					True	True	True	True	True	True			True	True												7
chr5	179806691	179806691	-	MGAT4B	ENSG00000161013					True	True	True	True	True	True			True	True												7
chr5	180792698	180792698	-	MGAT1	ENSG00000131446					True	True	True	True	True	True			True	True												7
chr5	180792700	180792700	-	MGAT1	ENSG00000131446					True	True	True	True	True	True			True	True												7
chrX	47650471	47650471	-	ELK1	ENSG00000126767					True	True	True	True	True	True			True	True												7
chrX	47650470	47650470	-	ELK1	ENSG00000126767					True	True	True	True	True	True			True	True												7
chrX	47650469	47650469	-	ELK1	ENSG00000126767					True	True	True	True	True	True			True	True												7
chrX	47650468	47650468	-	ELK1	ENSG00000126767					True	True	True	True	True	True			True	True												7
chrX	47650467	47650467	-	ELK1	ENSG00000126767					True	True	True	True	True	True			True	True												7
chrX	47650466	47650466	-	ELK1	ENSG00000126767					True	True	True	True	True	True			True	True												7
chrX	47650497	47650497	-	ELK1	ENSG00000126767					True	True	True	True	True	True			True	True												7
chrX	48922496	48922496	-	OTUD5	ENSG00000068308					True	True	True	True	True	True			True	True												7
chrX	48957448	48957448	-	OTUD5	ENSG00000068308					True	True	True	True	True	True			True	True												7
chrX	48957451	48957451	-	OTUD5	ENSG00000068308					True	True	True	True	True	True			True	True												7
chrX	48957454	48957454	-	OTUD5	ENSG00000068308					True	True	True	True	True	True			True	True												7
chrX	48957503	48957503	-	OTUD5	ENSG00000068308					True	True	True	True	True	True			True	True												7
chrX	48957502	48957502	-	OTUD5	ENSG00000068308					True	True	True	True	True	True			True	True												7
chrX	54044120	54044120	-	PHF8	ENSG00000172943					True	True	True	True	True	True			True	True												7
chrX	154014131	154014131	-	IRAK1	ENSG00000184216					True	True	True	True	True	True			True	True												7
chrX	154014130	154014130	-	IRAK1	ENSG00000184216					True	True	True	True	True	True			True	True												7
chrX	154014137	154014137	-	IRAK1	ENSG00000184216					True	True	True	True	True	True			True	True												7
chrX	154014135	154014135	-	IRAK1	ENSG00000184216					True	True	True	True	True	True			True	True												7
chrX	154019769	154019769	-	IRAK1	ENSG00000184216					True	True	True	True	True	True			True	True												7
chrX	154019768	154019768	-	IRAK1	ENSG00000184216					True	True	True	True	True	True			True	True												7
chrX	154019767	154019767	-	IRAK1	ENSG00000184216					True	True	True	True	True	True			True	True												7
chrX	154019776	154019776	-	IRAK1	ENSG00000184216					True	True	True	True	True	True			True	True												7
chrX	154019775	154019775	-	IRAK1	ENSG00000184216					True	True	True	True	True	True			True	True												7
chrX	154019774	154019774	-	IRAK1	ENSG00000184216					True	True	True	True	True	True			True	True												7
chrX	154019794	154019794	-	IRAK1	ENSG00000184216					True	True	True	True	True	True			True	True												7
chrX	154019793	154019793	-	IRAK1	ENSG00000184216					True	True	True	True	True	True			True	True												7
chrX	154515934	154515934	-	FAM3A	ENSG00000071889					True		True	True	True	True		True	True	True												7
chrX	154515937	154515937	-	FAM3A	ENSG00000071889					True		True	True	True	True		True	True	True												7
chr8	17156688	17156688	+	ZDHHC2	ENSG00000104219			True		True	True		True	True	True			True	True												7
chr8	89902714	89902714	+	OSGIN2	ENSG00000164823					True	True	True	True	True	True			True	True												7
chr8	89902716	89902716	+	OSGIN2	ENSG00000164823					True	True	True	True	True	True			True	True												7
chr8	89902717	89902717	+	OSGIN2	ENSG00000164823					True	True	True	True	True	True			True	True												7
chr8	89902718	89902718	+	OSGIN2	ENSG00000164823					True	True	True	True	True	True			True	True												7
chr8	89902719	89902719	+	OSGIN2	ENSG00000164823					True	True	True	True	True	True			True	True												7
chr8	143918212	143918212	-	PLEC	ENSG00000178209					True	True	True	True	True	True			True	True												7
chr8	143918211	143918211	-	PLEC	ENSG00000178209					True	True	True	True	True	True			True	True												7
chr8	143918214	143918214	-	PLEC	ENSG00000178209					True	True	True	True	True	True			True	True												7
chr8	143918217	143918217	-	PLEC	ENSG00000178209					True	True	True	True	True	True			True	True												7
chr8	143918225	143918225	-	PLEC	ENSG00000178209					True	True	True	True	True	True			True	True												7
chr8	144464882	144464882	-	CYHR1	ENSG00000187954					True	True	True	True	True	True			True	True												7
chr8	144464881	144464881	-	CYHR1	ENSG00000187954					True	True	True	True	True	True			True	True												7
chr8	144464897	144464897	-	CYHR1	ENSG00000187954					True	True	True	True	True	True			True	True												7
chr8	144464896	144464896	-	CYHR1	ENSG00000187954					True	True	True	True	True	True			True	True												7
chr8	144464895	144464895	-	CYHR1	ENSG00000187954					True	True	True	True	True	True			True	True												7
chr8	144464894	144464894	-	CYHR1	ENSG00000187954					True	True	True	True	True	True			True	True												7
chr8	144464893	144464893	-	CYHR1	ENSG00000187954					True	True	True	True	True	True			True	True												7
chr22	38729539	38729539	+	GTPBP1	ENSG00000100226					True		True	True	True	True		True	True	True												7
chr22	38729540	38729540	+	GTPBP1	ENSG00000100226					True		True	True	True	True		True	True	True												7
chr22	38729563	38729563	+	GTPBP1	ENSG00000100226					True	True	True	True	True	True			True	True												7
chr22	40418500	40418500	-	MKL1	ENSG00000196588					True	True	True	True	True	True			True	True												7
chr22	40418499	40418499	-	MKL1	ENSG00000196588					True	True	True	True	True	True			True	True												7
chr22	40418497	40418497	-	MKL1	ENSG00000196588					True	True	True	True	True	True			True	True												7
chr15	63157482	63157482	-	RPS27L	ENSG00000185088							True	True	True	True			True	True		True								True	True	7
chr15	70097177	70097177	-	TLE3	ENSG00000140332					True	True	True	True	True	True			True	True												7
chr15	70097176	70097176	-	TLE3	ENSG00000140332					True	True	True	True	True	True			True	True												7
chr15	70097175	70097175	-	TLE3	ENSG00000140332					True	True	True	True	True	True			True	True												7
chr15	70097174	70097174	-	TLE3	ENSG00000140332					True	True	True	True	True	True			True	True												7
chr15	70097173	70097173	-	TLE3	ENSG00000140332					True	True	True	True	True	True			True	True												7
chr15	70097199	70097199	-	TLE3	ENSG00000140332					True	True	True	True	True	True			True	True												7
chr15	70097198	70097198	-	TLE3	ENSG00000140332					True	True	True	True	True	True			True	True												7
chr15	70097197	70097197	-	TLE3	ENSG00000140332					True	True	True	True	True	True			True	True												7
chr15	75359636	75359636	-	MAN2C1	ENSG00000140400						True	True	True	True	True		True	True	True												7
chr9	37801200	37801200	+	DCAF10	ENSG00000122741					True	True	True	True	True	True			True	True												7
chr12	6928323	6928323	+	ATN1	ENSG00000111676					True	True		True	True	True		True	True	True												7
chr9	38068735	38068735	-	SHB	ENSG00000107338					True	True	True	True	True	True			True	True												7
chr9	91361738	91361738	-	AUH	ENSG00000148090					True	True	True	True	True	True			True	True												7
chr9	91361737	91361737	-	AUH	ENSG00000148090					True	True	True	True	True	True			True	True												7
chr9	91361736	91361736	-	AUH	ENSG00000148090					True	True	True	True	True	True			True	True												7
chr9	91361752	91361752	-	AUH	ENSG00000148090					True	True	True	True	True	True			True	True												7
chr9	91361751	91361751	-	AUH	ENSG00000148090					True	True	True	True	True	True			True	True												7
chr9	91361750	91361750	-	AUH	ENSG00000148090					True	True	True	True	True	True			True	True												7
chr1	1629418	1629418	+	MIB2	ENSG00000197530			True		True	True	True		True	True			True	True												7
chr1	51236494	51236494	+	RNF11	ENSG00000123091					True	True	True	True	True	True			True	True												7
chr1	51236495	51236495	+	RNF11	ENSG00000123091					True	True	True	True	True	True			True	True												7
chr1	51236496	51236496	+	RNF11	ENSG00000123091					True	True	True	True	True	True			True	True												7
chr1	51236497	51236497	+	RNF11	ENSG00000123091					True	True	True	True	True	True			True	True												7
chr1	51236499	51236499	+	RNF11	ENSG00000123091					True	True	True	True	True	True			True	True												7
chr1	51236500	51236500	+	RNF11	ENSG00000123091					True	True	True	True	True	True			True	True												7
chr1	51236501	51236501	+	RNF11	ENSG00000123091					True	True	True	True	True	True			True	True												7
chr1	51236502	51236502	+	RNF11	ENSG00000123091					True	True	True	True	True	True			True	True												7
chr1	51236503	51236503	+	RNF11	ENSG00000123091					True	True	True	True	True	True			True	True												7
chr1	51236504	51236504	+	RNF11	ENSG00000123091					True	True	True	True	True	True			True	True												7
chr1	51236505	51236505	+	RNF11	ENSG00000123091					True	True	True	True	True	True			True	True												7
chr1	51236506	51236506	+	RNF11	ENSG00000123091					True	True	True	True	True	True			True	True												7
chr1	51236507	51236507	+	RNF11	ENSG00000123091					True	True	True	True	True	True			True	True												7
chr1	51236508	51236508	+	RNF11	ENSG00000123091					True	True	True	True	True	True			True	True												7
chr1	51236509	51236509	+	RNF11	ENSG00000123091					True	True	True	True	True	True			True	True												7
chr1	1293528	1293528	-	ACAP3	ENSG00000131584					True	True	True	True	True	True			True	True												7
chr1	1293527	1293527	-	ACAP3	ENSG00000131584					True	True	True	True	True	True			True	True												7
chr1	1293526	1293526	-	ACAP3	ENSG00000131584					True	True	True	True	True	True			True	True												7
chr1	1293533	1293533	-	ACAP3	ENSG00000131584					True	True	True	True	True	True			True	True												7
chr1	1293532	1293532	-	ACAP3	ENSG00000131584					True	True	True	True	True	True			True	True												7
chr1	1293531	1293531	-	ACAP3	ENSG00000131584					True	True	True	True	True	True			True	True												7
chr1	1293556	1293556	-	ACAP3	ENSG00000131584					True	True	True	True	True	True			True	True												7
chr1	1293561	1293561	-	ACAP3	ENSG00000131584					True	True	True	True	True	True			True	True												7
chr1	1293560	1293560	-	ACAP3	ENSG00000131584					True	True	True	True	True	True			True	True												7
chr1	27547354	27547354	-	AHDC1	ENSG00000126705					True	True	True	True	True	True			True	True												7
chr1	27547353	27547353	-	AHDC1	ENSG00000126705					True	True	True	True	True	True			True	True												7
chr1	27547352	27547352	-	AHDC1	ENSG00000126705					True	True	True	True	True	True			True	True												7
chr1	27547376	27547376	-	AHDC1	ENSG00000126705					True	True	True	True	True	True			True	True												7
chr1	27547375	27547375	-	AHDC1	ENSG00000126705					True	True	True	True	True	True			True	True												7
chr1	27547374	27547374	-	AHDC1	ENSG00000126705					True	True	True	True	True	True			True	True												7
chr1	27547373	27547373	-	AHDC1	ENSG00000126705					True	True	True	True	True	True			True	True												7
chr1	91387307	91387307	-	HFM1	ENSG00000162669					True	True	True	True	True	True			True	True												7
chr1	153944358	153944358	-	DENND4B	ENSG00000198837					True	True	True	True	True	True			True	True												7
chr1	153944357	153944357	-	DENND4B	ENSG00000198837					True	True	True	True	True	True			True	True												7
chr1	153944356	153944356	-	DENND4B	ENSG00000198837					True	True	True	True	True	True			True	True												7
chr1	153944355	153944355	-	DENND4B	ENSG00000198837					True	True	True	True	True	True			True	True												7
chr1	153944354	153944354	-	DENND4B	ENSG00000198837					True	True	True	True	True	True			True	True												7
chr1	153944353	153944353	-	DENND4B	ENSG00000198837					True	True	True	True	True	True			True	True												7
chr1	231421459	231421459	-	EGLN1	ENSG00000135766					True	True	True	True	True	True			True	True												7
chr1	231421458	231421458	-	EGLN1	ENSG00000135766					True	True	True	True	True	True			True	True												7
chr1	231421457	231421457	-	EGLN1	ENSG00000135766					True	True	True	True	True	True			True	True												7
chr1	231421464	231421464	-	EGLN1	ENSG00000135766					True	True	True	True	True	True			True	True												7
chr1	231421463	231421463	-	EGLN1	ENSG00000135766					True	True	True	True	True	True			True	True												7
chr1	231421479	231421479	-	EGLN1	ENSG00000135766					True	True	True	True	True	True			True	True												7
chr1	231421482	231421482	-	EGLN1	ENSG00000135766					True	True	True	True	True	True			True	True												7
chr1	231421484	231421484	-	EGLN1	ENSG00000135766					True	True	True	True	True	True			True	True												7
chr14	21081812	21081812	+	ARHGEF40	ENSG00000165801					True	True	True	True	True	True			True	True												7
chr14	21081813	21081813	+	ARHGEF40	ENSG00000165801					True	True	True	True	True	True			True	True												7
chr14	21081814	21081814	+	ARHGEF40	ENSG00000165801					True	True	True	True	True	True			True	True												7
chr14	21081815	21081815	+	ARHGEF40	ENSG00000165801					True	True	True	True	True	True			True	True												7
chr14	55138264	55138264	+	LGALS3	ENSG00000131981						True	True	True	True	True		True	True	True												7
chr14	55138265	55138265	+	LGALS3	ENSG00000131981						True	True	True	True	True		True	True	True												7
chr14	55138270	55138270	+	LGALS3	ENSG00000131981						True	True	True	True	True		True	True	True												7
chr14	55138271	55138271	+	LGALS3	ENSG00000131981						True	True	True	True	True		True	True	True												7
chr14	55138282	55138282	+	LGALS3	ENSG00000131981						True	True	True	True	True		True	True	True												7
chr14	55138283	55138283	+	LGALS3	ENSG00000131981						True	True	True	True	True		True	True	True												7
chr14	102593113	102593113	+	RCOR1	ENSG00000089902					True	True	True	True	True	True			True	True												7
chr14	77027494	77027494	-	IRF2BPL	ENSG00000119669					True	True	True	True	True	True			True	True												7
chr14	77027493	77027493	-	IRF2BPL	ENSG00000119669					True	True	True	True	True	True			True	True												7
chr14	77027497	77027497	-	IRF2BPL	ENSG00000119669					True	True	True	True	True	True			True	True												7
chr14	77027496	77027496	-	IRF2BPL	ENSG00000119669					True	True	True	True	True	True			True	True												7
chr14	77027500	77027500	-	IRF2BPL	ENSG00000119669					True	True	True	True	True	True			True	True												7
chr14	77027499	77027499	-	IRF2BPL	ENSG00000119669					True	True	True	True	True	True			True	True												7
chr14	77027518	77027518	-	IRF2BPL	ENSG00000119669					True	True	True	True	True	True			True	True												7
chr14	77027521	77027521	-	IRF2BPL	ENSG00000119669					True	True	True	True	True	True			True	True												7
chr14	77027524	77027524	-	IRF2BPL	ENSG00000119669					True	True	True	True	True	True			True	True												7
chr14	77027527	77027527	-	IRF2BPL	ENSG00000119669					True	True	True	True	True	True			True	True												7
chr7	76304121	76304121	+	HSPB1	ENSG00000106211					True	True	True	True	True	True			True	True												7
chr7	76304122	76304122	+	HSPB1	ENSG00000106211					True	True	True	True	True	True			True	True												7
chr7	76304123	76304123	+	HSPB1	ENSG00000106211					True	True	True	True	True	True			True	True												7
chr7	76304134	76304134	+	HSPB1	ENSG00000106211					True	True	True	True	True	True			True	True												7
chr7	76304135	76304135	+	HSPB1	ENSG00000106211					True	True	True	True	True	True			True	True												7
chr7	76304136	76304136	+	HSPB1	ENSG00000106211					True	True	True	True	True	True			True	True												7
chr7	76480707	76480707	+	DTX2	ENSG00000091073					True	True	True	True	True	True			True	True												7
chr7	76480708	76480708	+	DTX2	ENSG00000091073					True	True	True	True	True	True			True	True												7
chr7	76480712	76480712	+	DTX2	ENSG00000091073					True	True	True	True	True	True			True	True												7
chr7	157139182	157139182	+	UBE3C	ENSG00000009335					True	True	True	True	True	True			True	True												7
chr7	74249058	74249058	-	RFC2	ENSG00000049541					True	True	True	True	True	True			True	True												7
chr7	74249057	74249057	-	RFC2	ENSG00000049541					True	True	True	True	True	True			True	True												7
chr7	100682760	100682760	-	GIGYF1	ENSG00000146830					True	True	True	True	True	True			True	True												7
chr7	100682766	100682766	-	GIGYF1	ENSG00000146830					True	True	True	True	True	True			True	True												7
chr7	100682765	100682765	-	GIGYF1	ENSG00000146830					True	True	True	True	True	True			True	True												7
chr7	100683028	100683028	-	GIGYF1	ENSG00000146830					True	True	True	True	True	True			True	True												7
chr7	100683027	100683027	-	GIGYF1	ENSG00000146830					True	True	True	True	True	True			True	True												7
chr7	100683026	100683026	-	GIGYF1	ENSG00000146830					True	True	True	True	True	True			True	True												7
chr7	100683025	100683025	-	GIGYF1	ENSG00000146830					True	True	True	True	True	True			True	True												7
chr7	100683024	100683024	-	GIGYF1	ENSG00000146830					True	True	True	True	True	True			True	True												7
chr7	100683033	100683033	-	GIGYF1	ENSG00000146830					True	True	True	True	True	True			True	True												7
chr7	100683032	100683032	-	GIGYF1	ENSG00000146830					True	True	True	True	True	True			True	True												7
chr7	106660375	106660375	-	CCDC71L	ENSG00000253276					True	True	True	True	True	True			True	True												7
chr7	106660374	106660374	-	CCDC71L	ENSG00000253276					True	True	True	True	True	True			True	True												7
chr7	106660397	106660397	-	CCDC71L	ENSG00000253276					True	True	True	True	True	True			True	True												7
chr7	106660396	106660396	-	CCDC71L	ENSG00000253276					True	True	True	True	True	True			True	True												7
chr7	106660395	106660395	-	CCDC71L	ENSG00000253276					True	True	True	True	True	True			True	True												7
chr7	106660394	106660394	-	CCDC71L	ENSG00000253276					True	True	True	True	True	True			True	True												7
chr7	106660393	106660393	-	CCDC71L	ENSG00000253276					True	True	True	True	True	True			True	True												7
chr12	6928320	6928320	+	ATN1	ENSG00000111676					True	True		True	True	True		True	True	True												7
chr12	131961087	131961087	+	EP400	ENSG00000183495					True	True	True	True	True	True			True	True												7
chr12	131961088	131961088	+	EP400	ENSG00000183495					True	True	True	True	True	True			True	True												7
chr12	131961089	131961089	+	EP400	ENSG00000183495					True	True	True	True	True	True			True	True												7
chr12	49040298	49040298	-	KMT2D	ENSG00000167548					True	True	True	True	True	True			True	True												7
chr12	49040350	49040350	-	KMT2D	ENSG00000167548					True	True	True	True	True	True			True	True												7
chr12	49040349	49040349	-	KMT2D	ENSG00000167548					True	True	True	True	True	True			True	True												7
chr12	49040348	49040348	-	KMT2D	ENSG00000167548					True	True	True	True	True	True			True	True												7
chr12	49040347	49040347	-	KMT2D	ENSG00000167548					True	True	True	True	True	True			True	True												7
chr12	49040354	49040354	-	KMT2D	ENSG00000167548					True	True	True	True	True	True			True	True												7
chr12	49040353	49040353	-	KMT2D	ENSG00000167548					True	True	True	True	True	True			True	True												7
chr12	49794838	49794838	-	NCKAP5L	ENSG00000167566					True	True	True	True	True	True			True	True												7
chr12	49794858	49794858	-	NCKAP5L	ENSG00000167566					True	True	True	True	True	True			True	True												7
chr12	49794857	49794857	-	NCKAP5L	ENSG00000167566					True	True	True	True	True	True			True	True												7
chr12	49794856	49794856	-	NCKAP5L	ENSG00000167566					True	True	True	True	True	True			True	True												7
chr12	49794855	49794855	-	NCKAP5L	ENSG00000167566					True	True	True	True	True	True			True	True												7
chr12	49794861	49794861	-	NCKAP5L	ENSG00000167566					True	True	True	True	True	True			True	True												7
chr12	107761048	107761048	-	PRDM4	ENSG00000110851					True	True	True	True	True	True			True	True												7
chr12	107761047	107761047	-	PRDM4	ENSG00000110851					True	True	True	True	True	True			True	True												7
chr12	107761065	107761065	-	PRDM4	ENSG00000110851					True	True	True	True	True	True			True	True												7
chr12	107761064	107761064	-	PRDM4	ENSG00000110851					True	True	True	True	True	True			True	True												7
chr12	107761063	107761063	-	PRDM4	ENSG00000110851					True	True	True	True	True	True			True	True												7
chr12	107761062	107761062	-	PRDM4	ENSG00000110851					True	True	True	True	True	True			True	True												7
chr12	107761061	107761061	-	PRDM4	ENSG00000110851					True	True	True	True	True	True			True	True												7
chr12	121274461	121274461	-	CAMKK2	ENSG00000110931					True	True	True	True	True	True			True	True												7
chr12	121274483	121274483	-	CAMKK2	ENSG00000110931					True	True	True	True	True	True			True	True												7
chr12	121274482	121274482	-	CAMKK2	ENSG00000110931					True	True	True	True	True	True			True	True												7
chr12	121274481	121274481	-	CAMKK2	ENSG00000110931					True	True	True	True	True	True			True	True												7
chr12	121274480	121274480	-	CAMKK2	ENSG00000110931					True	True	True	True	True	True			True	True												7
chr12	121274479	121274479	-	CAMKK2	ENSG00000110931					True	True	True	True	True	True			True	True												7
chr12	121274478	121274478	-	CAMKK2	ENSG00000110931					True	True	True	True	True	True			True	True												7
chr4	1242207	1242207	-	CTBP1	ENSG00000159692					True	True	True	True	True	True			True	True												7
chr4	1245321	1245321	-	CTBP1	ENSG00000159692					True	True	True	True	True	True			True	True												7
chr2	23385359	23385359	+	KLHL29	ENSG00000119771					True	True	True	True	True	True			True	True												7
chr2	23385360	23385360	+	KLHL29	ENSG00000119771					True	True	True	True	True	True			True	True												7
chr2	23385362	23385362	+	KLHL29	ENSG00000119771					True	True	True	True	True	True			True	True												7
chr2	23385363	23385363	+	KLHL29	ENSG00000119771					True	True	True	True	True	True			True	True												7
chr2	23385364	23385364	+	KLHL29	ENSG00000119771					True	True	True	True	True	True			True	True												7
chr2	23385430	23385430	+	KLHL29	ENSG00000119771					True	True	True	True	True	True			True	True												7
chr2	28783915	28783915	+	PPP1CB	ENSG00000213639					True				True	True		True	True	True		True								True	True	7
chr2	119760287	119760287	+	PTPN4	ENSG00000088179					True	True	True	True	True	True			True	True												7
chr2	119760288	119760288	+	PTPN4	ENSG00000088179					True	True	True	True	True	True			True	True												7
chr2	119760289	119760289	+	PTPN4	ENSG00000088179					True	True	True	True	True	True			True	True												7
chr2	119760290	119760290	+	PTPN4	ENSG00000088179					True	True	True	True	True	True			True	True												7
chr2	119760291	119760291	+	PTPN4	ENSG00000088179					True	True	True	True	True	True			True	True												7
chr2	119760292	119760292	+	PTPN4	ENSG00000088179					True	True	True	True	True	True			True	True												7
chr10	73998357	73998357	+	VCL	ENSG00000035403					True	True	True	True	True	True			True	True												7
chr17	4894072	4894072	+	MINK1	ENSG00000141503						True	True	True	True	True		True	True	True												7
chr17	18240581	18240581	+	LLGL1	ENSG00000131899					True	True	True	True	True	True			True	True												7
chr17	18240582	18240582	+	LLGL1	ENSG00000131899					True	True	True	True	True	True			True	True												7
chr17	18240583	18240583	+	LLGL1	ENSG00000131899					True	True	True	True	True	True			True	True												7
chr17	18240592	18240592	+	LLGL1	ENSG00000131899					True	True	True	True	True	True			True	True												7
chr17	18240593	18240593	+	LLGL1	ENSG00000131899					True	True	True	True	True	True			True	True												7
chr17	18240594	18240594	+	LLGL1	ENSG00000131899					True	True	True	True	True	True			True	True												7
chr17	28722010	28722010	+	RPL23A	ENSG00000264577					True	True	True	True	True	True			True	True												7
chr17	50088353	50088353	+	ITGA3	ENSG00000005884					True	True		True	True	True		True	True	True												7
chr17	50088354	50088354	+	ITGA3	ENSG00000005884					True	True		True	True	True		True	True	True												7
chr17	50088355	50088355	+	ITGA3	ENSG00000005884					True	True		True	True	True		True	True	True												7
chr17	2711574	2711574	-	CLUH	ENSG00000132361					True	True	True	True	True	True			True	True												7
chr17	2711573	2711573	-	CLUH	ENSG00000132361					True	True	True	True	True	True			True	True												7
chr17	2711629	2711629	-	CLUH	ENSG00000132361					True	True	True	True	True	True			True	True												7
chr17	16353228	16353228	-	CENPV	ENSG00000166582					True	True	True	True		True		True	True	True												7
chr17	16353227	16353227	-	CENPV	ENSG00000166582					True	True	True	True		True		True	True	True												7
chr17	16353226	16353226	-	CENPV	ENSG00000166582					True	True	True	True		True		True	True	True												7
chr17	39922519	39922519	-	ORMDL3	ENSG00000172057					True	True	True	True	True	True			True	True												7
chr17	45132430	45132430	-	PLCD3	ENSG00000161714					True	True	True	True	True	True			True	True												7
chr17	45132429	45132429	-	PLCD3	ENSG00000161714					True	True	True	True	True	True			True	True												7
chr17	45132428	45132428	-	PLCD3	ENSG00000161714					True	True	True	True	True	True			True	True												7
chr17	45132427	45132427	-	PLCD3	ENSG00000161714					True	True	True	True	True	True			True	True												7
chr17	45132435	45132435	-	PLCD3	ENSG00000161714					True	True	True	True	True	True			True	True												7
chr17	45132434	45132434	-	PLCD3	ENSG00000161714					True	True	True	True	True	True			True	True												7
chr17	45132433	45132433	-	PLCD3	ENSG00000161714					True	True	True	True	True	True			True	True												7
chr17	63842477	63842477	-	SMARCD2	ENSG00000108604					True	True	True	True	True	True			True	True												7
chr17	63842476	63842476	-	SMARCD2	ENSG00000108604					True	True	True	True	True	True			True	True												7
chr17	63842475	63842475	-	SMARCD2	ENSG00000108604					True	True	True	True	True	True			True	True												7
chr17	63842474	63842474	-	SMARCD2	ENSG00000108604					True	True	True	True	True	True			True	True												7
chr17	63842486	63842486	-	SMARCD2	ENSG00000108604					True	True	True	True	True	True			True	True												7
chr17	63842485	63842485	-	SMARCD2	ENSG00000108604					True	True	True	True	True	True			True	True												7
chr17	63842484	63842484	-	SMARCD2	ENSG00000108604					True	True	True	True	True	True			True	True												7
chr17	63842483	63842483	-	SMARCD2	ENSG00000108604					True	True	True	True	True	True			True	True												7
chr17	63842508	63842508	-	SMARCD2	ENSG00000108604					True	True	True	True	True	True			True	True												7
chr17	81868979	81868979	-	ARHGDIA	ENSG00000141522					True	True	True	True	True	True			True	True												7
chr17	81868978	81868978	-	ARHGDIA	ENSG00000141522					True	True	True	True	True	True			True	True												7
chr17	81868977	81868977	-	ARHGDIA	ENSG00000141522					True	True	True	True	True	True			True	True												7
chr17	82390587	82390587	-	OGFOD3	ENSG00000181396															True	True	True	True	True			True	True	True	True	8
chr6	7250539	7250539	+	RREB1	ENSG00000124782					True	True	True	True	True	True			True	True												7
chr6	7250540	7250540	+	RREB1	ENSG00000124782					True	True	True	True	True	True			True	True												7
chr6	7250541	7250541	+	RREB1	ENSG00000124782					True	True	True	True	True	True			True	True												7
chr6	7250542	7250542	+	RREB1	ENSG00000124782					True	True	True	True	True	True			True	True												7
chr6	7250563	7250563	+	RREB1	ENSG00000124782					True	True	True	True	True	True			True	True												7
chr6	7250564	7250564	+	RREB1	ENSG00000124782					True	True	True	True	True	True			True	True												7
chr6	7250565	7250565	+	RREB1	ENSG00000124782					True	True	True	True	True	True			True	True												7
chr6	7250566	7250566	+	RREB1	ENSG00000124782					True	True	True	True	True	True			True	True												7
chr6	20402601	20402601	+	E2F3	ENSG00000112242					True	True	True	True	True	True			True	True												7
chr6	20402604	20402604	+	E2F3	ENSG00000112242					True	True	True	True	True	True			True	True												7
chr6	20402607	20402607	+	E2F3	ENSG00000112242					True	True	True	True	True	True			True	True												7
chr6	20402613	20402613	+	E2F3	ENSG00000112242					True	True	True	True	True	True			True	True												7
chr6	31625570	31625570	+	PRRC2A	ENSG00000204469					True	True	True	True	True	True			True	True												7
chr6	31625571	31625571	+	PRRC2A	ENSG00000204469					True	True	True	True	True	True			True	True												7
chr6	31625573	31625573	+	PRRC2A	ENSG00000204469					True	True	True	True	True	True			True	True												7
chr6	31625574	31625574	+	PRRC2A	ENSG00000204469					True	True	True	True	True	True			True	True												7
chr6	31625575	31625575	+	PRRC2A	ENSG00000204469					True	True	True	True	True	True			True	True												7
chr6	31625576	31625576	+	PRRC2A	ENSG00000204469					True	True	True	True	True	True			True	True												7
chr6	31634281	31634281	+	PRRC2A	ENSG00000204469					True	True	True	True	True	True			True	True												7
chr6	31634282	31634282	+	PRRC2A	ENSG00000204469					True	True	True	True	True	True			True	True												7
chr6	31634289	31634289	+	PRRC2A	ENSG00000204469					True	True	True	True	True	True			True	True												7
chr6	31634295	31634295	+	PRRC2A	ENSG00000204469					True	True	True	True	True	True			True	True												7
chr6	31634296	31634296	+	PRRC2A	ENSG00000204469					True	True	True	True	True	True			True	True												7
chr6	31634297	31634297	+	PRRC2A	ENSG00000204469					True	True	True	True	True	True			True	True												7
chr6	31634299	31634299	+	PRRC2A	ENSG00000204469					True	True	True	True	True	True			True	True												7
chr6	31634303	31634303	+	PRRC2A	ENSG00000204469					True	True	True	True	True	True			True	True												7
chr6	43188634	43188634	+	CUL9	ENSG00000112659										True			True	True		True	True					True	True	True	True	7
chr6	117482796	117482796	+	DCBLD1	ENSG00000164465					True	True	True	True	True	True			True	True												7
chr6	117482797	117482797	+	DCBLD1	ENSG00000164465					True	True	True	True	True	True			True	True												7
chr6	117482799	117482799	+	DCBLD1	ENSG00000164465					True	True	True	True	True	True			True	True												7
chr6	117482818	117482818	+	DCBLD1	ENSG00000164465			True		True		True	True	True	True			True	True												7
chr6	31795138	31795138	-	VARS	ENSG00000204394					True	True	True	True	True	True			True	True												7
chr6	151391494	151391494	-	ZBTB2	ENSG00000181472					True	True	True	True	True	True			True	True												7
chr6	151391497	151391497	-	ZBTB2	ENSG00000181472					True	True	True	True	True	True			True	True												7
chr6	151391500	151391500	-	ZBTB2	ENSG00000181472					True	True	True	True	True	True			True	True												7
chr6	151391503	151391503	-	ZBTB2	ENSG00000181472					True	True	True	True	True	True			True	True												7
chr11	74749221	74749221	+	RNF169	ENSG00000166439			True		True	True		True	True	True			True	True												7
chr11	74749222	74749222	+	RNF169	ENSG00000166439			True		True	True		True	True	True			True	True												7
chr11	74749223	74749223	+	RNF169	ENSG00000166439			True		True	True		True	True	True			True	True												7
chr11	62526565	62526565	-	AHNAK	ENSG00000124942					True	True	True	True	True	True			True	True												7
chr11	62526564	62526564	-	AHNAK	ENSG00000124942					True	True	True	True	True	True			True	True												7
chr11	62526563	62526563	-	AHNAK	ENSG00000124942					True	True	True	True	True	True			True	True												7
chr11	62612662	62612662	-	EML3	ENSG00000149499					True	True	True	True	True	True			True	True												7
chr11	62612661	62612661	-	EML3	ENSG00000149499					True	True	True	True	True	True			True	True												7
chr11	64900901	64900901	-	ATG2A	ENSG00000110046					True	True	True	True	True	True			True	True												7
chr11	64900900	64900900	-	ATG2A	ENSG00000110046					True	True	True	True	True	True			True	True												7
chr11	64900899	64900899	-	ATG2A	ENSG00000110046					True	True	True	True	True	True			True	True												7
chr11	64900898	64900898	-	ATG2A	ENSG00000110046					True	True	True	True	True	True			True	True												7
chr11	64900897	64900897	-	ATG2A	ENSG00000110046					True	True	True	True	True	True			True	True												7
chr11	76380852	76380852	-	THAP12	ENSG00000137492					True	True	True	True	True	True			True	True												7
chr11	76380857	76380857	-	THAP12	ENSG00000137492					True	True	True	True	True	True			True	True												7
chr11	118901337	118901337	-	BCL9L	ENSG00000186174					True	True	True		True	True		True	True	True												7
chr11	118901336	118901336	-	BCL9L	ENSG00000186174					True	True	True		True	True		True	True	True												7
chr11	118901335	118901335	-	BCL9L	ENSG00000186174					True	True	True	True		True		True	True	True												7
chr3	14947789	14947789	+	FGD5-AS1	ENSG00000225733					True	True	True	True	True	True			True	True												7
chr3	14947791	14947791	+	FGD5-AS1	ENSG00000225733					True	True	True	True	True	True			True	True												7
chr3	14947792	14947792	+	FGD5-AS1	ENSG00000225733					True	True	True	True	True	True			True	True												7
chr3	14947793	14947793	+	FGD5-AS1	ENSG00000225733					True	True	True	True	True	True			True	True												7
chr3	14947815	14947815	+	FGD5-AS1	ENSG00000225733					True	True	True	True	True	True			True	True												7
chr3	14947816	14947816	+	FGD5-AS1	ENSG00000225733					True	True	True	True	True	True			True	True												7
chr3	14947817	14947817	+	FGD5-AS1	ENSG00000225733					True	True	True	True	True	True			True	True												7
chr3	127036938	127036938	+	PLXNA1	ENSG00000114554					True	True	True	True	True	True			True	True												7
chr3	127036939	127036939	+	PLXNA1	ENSG00000114554					True	True	True	True	True	True			True	True												7
chr3	127036942	127036942	+	PLXNA1	ENSG00000114554					True	True	True	True	True	True			True	True												7
chr3	127036943	127036943	+	PLXNA1	ENSG00000114554					True	True	True	True	True	True			True	True												7
chr3	127036944	127036944	+	PLXNA1	ENSG00000114554					True	True	True	True	True	True			True	True												7
chr3	127036945	127036945	+	PLXNA1	ENSG00000114554					True	True	True	True	True	True			True	True												7
chr3	127036974	127036974	+	PLXNA1	ENSG00000114554					True	True	True	True	True	True			True	True												7
chr16	24823680	24823680	+	TNRC6A	ENSG00000090905					True	True	True	True	True	True			True	True												7
chr16	24823681	24823681	+	TNRC6A	ENSG00000090905					True	True	True	True	True	True			True	True												7
chr16	24823682	24823682	+	TNRC6A	ENSG00000090905					True	True	True	True	True	True			True	True												7
chr16	24823683	24823683	+	TNRC6A	ENSG00000090905					True	True	True	True	True	True			True	True												7
chr16	29977787	29977787	+	TAOK2	ENSG00000149930					True	True	True	True	True	True			True	True												7
chr16	67538700	67538700	+	RIPOR1	ENSG00000039523					True	True	True	True	True	True			True	True												7
chr16	67538701	67538701	+	RIPOR1	ENSG00000039523					True	True	True	True	True	True			True	True												7
chr16	67538702	67538702	+	RIPOR1	ENSG00000039523					True	True	True	True	True	True			True	True												7
chr16	67538703	67538703	+	RIPOR1	ENSG00000039523					True	True	True	True	True	True			True	True												7
chr16	67538704	67538704	+	RIPOR1	ENSG00000039523					True	True	True	True	True	True			True	True												7
chr16	89697323	89697323	-	SPATA2L	ENSG00000158792					True	True	True	True	True	True			True	True												7
chr16	89697322	89697322	-	SPATA2L	ENSG00000158792					True	True	True	True	True	True			True	True												7
chr16	89697321	89697321	-	SPATA2L	ENSG00000158792					True	True	True	True	True	True			True	True												7
chr16	89697320	89697320	-	SPATA2L	ENSG00000158792					True	True	True	True	True	True			True	True												7
chr16	89697344	89697344	-	SPATA2L	ENSG00000158792					True	True	True	True	True	True			True	True												7
chr16	89697343	89697343	-	SPATA2L	ENSG00000158792					True	True	True	True	True	True			True	True												7
chr16	89697342	89697342	-	SPATA2L	ENSG00000158792					True	True	True	True	True	True			True	True												7
chr18	32092064	32092064	+	RNF138	ENSG00000265008					True	True	True	True	True	True			True	True												7
chr18	32092076	32092076	+	RNF138	ENSG00000265008					True	True	True	True	True	True			True	True												7
chr18	32092077	32092077	+	RNF138	ENSG00000265008					True	True	True	True	True	True			True	True												7
chr18	54224194	54224194	-	MBD2	ENSG00000134046					True	True	True	True	True	True			True	True												7
chr18	54224193	54224193	-	MBD2	ENSG00000134046					True	True	True	True	True	True			True	True												7
chr20	37316501	37316501	+	MANBAL	ENSG00000101363							True		True	True				True		True	True		True					True	True	7
chr20	57393296	57393296	+	RBM38	ENSG00000132819					True	True	True	True	True	True			True	True												7
chr20	57393305	57393305	+	RBM38	ENSG00000132819					True	True	True	True	True	True			True	True												7
chr20	57393307	57393307	+	RBM38	ENSG00000132819					True	True	True	True	True	True			True	True												7
chr20	57393308	57393308	+	RBM38	ENSG00000132819					True	True	True	True	True	True			True	True												7
chr20	57393309	57393309	+	RBM38	ENSG00000132819					True	True	True	True	True	True			True	True												7
chr20	57393310	57393310	+	RBM38	ENSG00000132819					True	True	True	True	True	True			True	True												7
chr20	59944565	59944565	+	FAM217B	ENSG00000196227					True	True	True	True	True	True			True	True												7
chr20	59944566	59944566	+	FAM217B	ENSG00000196227					True	True	True	True	True	True			True	True												7
chr20	59944567	59944567	+	FAM217B	ENSG00000196227					True	True	True	True	True	True			True	True												7
chr20	59944568	59944568	+	FAM217B	ENSG00000196227					True	True	True	True	True	True			True	True												7
chr20	59944569	59944569	+	FAM217B	ENSG00000196227					True	True	True	True	True	True			True	True												7
chr20	59944570	59944570	+	FAM217B	ENSG00000196227					True	True	True	True	True	True			True	True												7
chr20	3786492	3786492	-	CENPB	ENSG00000125817					True	True	True	True	True	True			True	True												7
chr20	3786499	3786499	-	CENPB	ENSG00000125817					True	True	True	True	True	True			True	True												7
chr20	3786507	3786507	-	CENPB	ENSG00000125817					True	True	True	True	True	True			True	True												7
chr20	3786506	3786506	-	CENPB	ENSG00000125817					True	True	True	True	True	True			True	True												7
chr20	3786505	3786505	-	CENPB	ENSG00000125817					True	True	True	True	True	True			True	True												7
chr20	3786504	3786504	-	CENPB	ENSG00000125817					True	True	True	True	True	True			True	True												7
chr20	3786534	3786534	-	CENPB	ENSG00000125817					True	True	True	True	True	True			True	True												7
chr20	3786533	3786533	-	CENPB	ENSG00000125817					True	True	True	True	True	True			True	True												7
chr20	3786532	3786532	-	CENPB	ENSG00000125817					True	True	True	True	True	True			True	True												7
chr20	3786531	3786531	-	CENPB	ENSG00000125817					True	True	True	True	True	True			True	True												7
chr20	3786538	3786538	-	CENPB	ENSG00000125817					True	True	True	True	True	True			True	True												7
chr20	3786537	3786537	-	CENPB	ENSG00000125817					True	True	True	True	True	True			True	True												7
chr20	3786536	3786536	-	CENPB	ENSG00000125817					True	True	True	True	True	True			True	True												7
chr20	34872687	34872687	-	GGT7	ENSG00000131067					True	True	True	True	True	True			True	True												7
chr20	34872686	34872686	-	GGT7	ENSG00000131067					True	True	True	True	True	True			True	True												7
chr20	34872700	34872700	-	GGT7	ENSG00000131067					True	True	True	True	True	True			True	True												7
chr20	34872699	34872699	-	GGT7	ENSG00000131067					True	True	True	True	True	True			True	True												7
chr20	34872698	34872698	-	GGT7	ENSG00000131067					True	True	True	True	True	True			True	True												7
chr20	34872697	34872697	-	GGT7	ENSG00000131067					True	True	True	True	True	True			True	True												7
chr20	62861141	62861141	-	TCFL5	ENSG00000101190					True	True	True	True	True	True			True	True												7
chr20	62861140	62861140	-	TCFL5	ENSG00000101190					True	True	True	True	True	True			True	True												7
chr20	62861139	62861139	-	TCFL5	ENSG00000101190					True	True	True	True	True	True			True	True												7
chr20	62861210	62861210	-	TCFL5	ENSG00000101190					True	True	True	True	True	True			True	True												7
chr20	62861215	62861215	-	TCFL5	ENSG00000101190					True	True	True	True	True	True			True	True												7
chr20	62861214	62861214	-	TCFL5	ENSG00000101190					True	True	True	True	True	True			True	True												7
chr19	45294434	45294434	+	MARK4	ENSG00000007047						True			True				True	True		True	True						True	True	True	7
chr19	3491489	3491489	-	DOHH	ENSG00000129932					True	True	True	True	True	True		True		True												7
chr19	3491488	3491488	-	DOHH	ENSG00000129932					True	True	True	True	True	True		True		True												7
chr19	3491487	3491487	-	DOHH	ENSG00000129932					True	True	True	True	True	True		True		True												7
chr19	3491486	3491486	-	DOHH	ENSG00000129932					True	True	True	True	True	True		True		True												7
chr5	134226084	134226084	-	PPP2CA	ENSG00000273345						True	True		True	True			True	True									True	True	True	7
chr5	134226087	134226087	-	PPP2CA	ENSG00000273345						True	True		True	True			True	True									True	True	True	7
chr5	149551001	149551001	-	CSNK1A1	ENSG00000113712										True		True		True		True			True	True			True	True	True	7
chr5	181243888	181243888	-	RACK1	ENSG00000204628					True	True	True	True	True	True		True		True												7
chrX	110317892	110317892	-	AMMECR1	ENSG00000101935					True	True	True		True				True	True		True								True	True	7
chr22	39875394	39875394	+	ENTHD1	ENSG00000226085			True		True	True	True	True	True	True				True												7
chr22	39875395	39875395	+	ENTHD1	ENSG00000226085			True		True	True	True	True	True	True				True												7
chr22	39875397	39875397	+	ENTHD1	ENSG00000226085			True		True	True	True	True	True	True				True												7
chr22	39875398	39875398	+	ENTHD1	ENSG00000226085			True		True	True	True	True	True	True				True												7
chr22	39875400	39875400	+	ENTHD1	ENSG00000226085			True		True	True	True	True	True	True				True												7
chr22	39875401	39875401	+	ENTHD1	ENSG00000226085			True		True	True	True	True	True	True				True												7
chr22	39875402	39875402	+	ENTHD1	ENSG00000226085			True		True	True	True	True	True	True				True												7
chr22	39875403	39875403	+	ENTHD1	ENSG00000226085			True		True	True	True	True	True	True				True												7
chr22	40418498	40418498	-	MKL1	ENSG00000196588					True	True	True	True	True	True			True	True												7
chr22	40418508	40418508	-	MKL1	ENSG00000196588					True	True	True	True	True	True			True	True												7
chr15	75843461	75843461	+	UBE2Q2	ENSG00000140367					True		True		True	True			True	True		True								True	True	7
chr15	66352177	66352177	-	TIPIN	ENSG00000075131					True	True				True				True	True	True							True	True	True	7
chr15	66502685	66502685	-	RPL4	ENSG00000174444					True	True	True	True	True	True	True			True												7
chr9	137109012	137109012	+	MAN1B1	ENSG00000177239					True	True		True	True	True				True		True								True	True	7
chr9	35092687	35092687	-	PIGO	ENSG00000165282					True	True	True		True	True				True		True								True	True	7
chr9	38068733	38068733	-	SHB	ENSG00000107338					True	True	True	True	True	True			True	True												7
chr9	130903681	130903681	-	FIBCD1	ENSG00000130720						True		True	True	True			True	True		True								True	True	7
chr1	39285706	39285706	+	MACF1	ENSG00000127603					True	True				True				True	True	True							True	True	True	7
chr1	204555813	204555813	+	MDM4	ENSG00000198625						True	True	True	True				True	True		True								True	True	7
chr1	241848300	241848300	+	EXO1	ENSG00000174371					True	True		True		True				True	True	True								True	True	7
chr1	156295602	156295602	-	GLMP	ENSG00000198715					True	True	True	True	True	True		True		True												7
chr1	156295601	156295601	-	GLMP	ENSG00000198715					True	True	True	True	True	True		True		True												7
chr1	156295600	156295600	-	GLMP	ENSG00000198715					True	True	True	True	True	True		True		True												7
chr1	156295599	156295599	-	GLMP	ENSG00000198715					True	True	True	True	True	True		True		True												7
chr1	156295598	156295598	-	GLMP	ENSG00000198715					True	True	True	True	True	True		True		True												7
chr1	156295609	156295609	-	GLMP	ENSG00000198715					True	True	True	True	True	True		True		True												7
chr1	200669849	200669849	-	LOC101929224	ENSG00000260088					True	True			True	True			True	True		True								True	True	7
chr14	20461373	20461373	-	TMEM55B	ENSG00000165782					True		True	True	True				True	True		True								True	True	7
chr14	76787750	76787750	-	ANGEL1	ENSG00000013523					True	True								True	True		True			True			True	True	True	7
chr7	24650533	24650533	+	MPP6	ENSG00000105926							True			True			True	True		True	True						True	True	True	7
chr7	39690546	39690546	+	RALA	ENSG00000006451					True	True	True		True	True				True	True									True	True	7
chr7	74249059	74249059	-	RFC2	ENSG00000049541					True	True	True	True	True	True			True	True												7
chr7	101212651	101212651	-	PLOD3	ENSG00000106397					True	True	True	True	True	True		True		True												7
chr4	109433968	109433968	+	SEC24B	ENSG00000138802			True		True	True		True	True	True			True	True												7
chr4	109433969	109433969	+	SEC24B	ENSG00000138802			True		True	True		True	True	True			True	True												7
chr4	109433970	109433970	+	SEC24B	ENSG00000138802			True		True	True		True	True	True			True	True												7
chr4	109433980	109433980	+	SEC24B	ENSG00000138802			True		True	True		True	True	True			True	True												7
chr4	109433981	109433981	+	SEC24B	ENSG00000138802			True		True	True		True	True	True			True	True												7
chr4	109433982	109433982	+	SEC24B	ENSG00000138802			True		True	True		True	True	True			True	True												7
chr10	42820943	42820943	+	BMS1	ENSG00000165733					True	True	True			True			True	True		True								True	True	7
chr10	101063091	101063091	+	KAZALD1	ENSG00000107821					True	True	True	True	True	True		True		True												7
chr17	62689599	62689599	+	MRC2	ENSG00000011028								True	True	True			True	True		True			True					True	True	7
chr6	24976867	24976867	+	RIPOR2	ENSG00000214975					True	True	True		True	True				True		True								True	True	7
chr6	34280149	34280149	-	SMIM29;NUDT3	ENSG00000225339															True	True	True	True		True	True		True	True	True	8
chr3	196820539	196820539	+	PAK2	ENSG00000180370					True	True			True	True				True	True	True								True	True	7
chr3	13321738	13321738	-	NUP210	ENSG00000132182					True	True				True				True	True	True							True	True	True	7
chr16	527989	527989	+	CAPN15	ENSG00000103326					True	True	True	True	True	True			True	True												7
chr16	527991	527991	+	CAPN15	ENSG00000103326					True	True	True	True	True	True			True	True												7
chr16	58026201	58026201	+	MMP15	ENSG00000102996							True			True		True	True	True		True							True	True	True	7
chr20	33993904	33993904	+	RALY-AS1	ENSG00000228265			True			True			True	True				True		True							True	True	True	7
chr19	17306238	17306238	+	MRPL34	ENSG00000130312			True		True		True	True		True		True	True	True												7
chr8	27598128	27598128	-	CLU	ENSG00000120885							True			True			True	True		True				True			True	True	True	7
chr15	41900038	41900038	-	EHD4	ENSG00000103966					True	True				True				True	True	True				True				True	True	7
chr14	64946659	64946659	-	RAB15	ENSG00000139998					True		True		True				True	True	True		True							True	True	7
chr7	103348693	103348693	+	PSMC2	ENSG00000235354					True			True		True		True	True	True		True								True	True	7
chr7	44074332	44074332	-	POLM	ENSG00000122678						True							True	True		True				True		True	True	True	True	7
chr7	100070166	100070166	-	ZNF3	ENSG00000166526															True			True	True	True	True	True	True	True	True	8
chr12	56002639	56002639	+	SUOX	ENSG00000139531						True	True	True						True	True	True	True							True	True	7
chr10	133362751	133362751	-	ECHS1	ENSG00000127884					True	True	True		True	True				True						True				True	True	7
chr17	17187365	17187365	+	MPRIP	ENSG00000133030										True		True		True		True	True		True				True	True	True	7
chr11	821028	821028	+	PNPLA2	ENSG00000177666													True	True	True	True		True	True	True			True	True	True	8
chr11	61368126	61368126	+	TMEM138	ENSG00000149483									True				True	True	True	True	True						True	True	True	7
chr18	21741439	21741439	+	MIB1	ENSG00000101752			True				True		True	True			True	True		True								True	True	7
chr20	45884911	45884911	+	ZSWIM1	ENSG00000168612						True		True					True	True				True			True	True		True	True	7
chr20	45884917	45884917	+	ZSWIM1	ENSG00000168612						True		True					True	True				True	True		True			True	True	7
chr21	37195882	37195882	+	TTC3	ENSG00000182670			True						True					True		True	True				True		True	True	True	7
chr5	38934736	38934736	+	OSMR	ENSG00000145623			True			True			True	True		True		True		True								True	True	7
chr5	150648181	150648181	+	SYNPO	ENSG00000171992						True		True						True			True	True	True		True			True	True	7
chr5	140677060	140677060	-	HARS	ENSG00000170445									True	True			True	True		True	True						True	True	True	7
chr22	19718590	19718590	+	SEPT5-GP1BB	ENSG00000184702					True		True	True	True					True			True						True	True	True	7
chr22	50679425	50679425	+	SHANK3	ENSG00000251322					True	True							True	True			True	True	True					True	True	7
chr22	50253021	50253021	-	MAPK12	ENSG00000188130								True					True	True				True	True	True	True			True	True	7
chr15	74458714	74458714	-	UBL7	ENSG00000138629						True			True	True		True	True	True		True								True	True	7
chr1	36180761	36180761	+	MAP7D1	ENSG00000116871			True				True	True	True				True	True		True								True	True	7
chr1	248848474	248848474	+	ZNF672	ENSG00000171161			True							True				True		True		True		True	True			True	True	7
chr1	3514617	3514617	-	MEGF6	ENSG00000162591						True		True	True	True			True	True		True								True	True	7
chr1	16987123	16987123	-	ATP13A2	ENSG00000159363									True	True			True	True		True			True				True	True	True	7
chr14	102507560	102507560	-	ANKRD9	ENSG00000156381									True	True			True	True		True				True			True	True	True	7
chr7	75073532	75073532	-	RCC1L	ENSG00000174374							True		True	True		True	True	True		True								True	True	7
chr12	56272747	56272747	-	CS	ENSG00000062485					True				True	True			True	True	True	True								True	True	7
chr12	120144337	120144337	-	GCN1	ENSG00000089154					True				True	True			True	True		True							True	True	True	7
chr2	241767824	241767824	+	D2HGDH	ENSG00000180902										True				True		True			True	True	True		True	True	True	7
chr17	44781214	44781214	+	ADAM11	ENSG00000073670					True	True							True	True	True		True	True						True	True	7
chr17	50357115	50357115	+	XYLT2	ENSG00000015532					True					True				True	True	True			True				True	True	True	7
chr11	68348135	68348135	+	LRP5	ENSG00000162337								True	True	True				True		True			True				True	True	True	7
chr11	119308934	119308934	-	MCAM	ENSG00000076706							True	True	True	True		True		True		True								True	True	7
chr16	18809409	18809409	-	SMG1	ENSG00000260017								True	True	True			True	True		True							True	True	True	7
chr16	30782731	30782731	-	ZNF629	ENSG00000102870							True		True	True			True	True		True							True	True	True	7
chr16	89300488	89300488	-	ANKRD11	ENSG00000167522						True		True	True	True			True	True		True								True	True	7
chr16	89490462	89490462	-	ANKRD11	ENSG00000167522										True		True		True		True			True			True	True	True	True	7
chr21	43757414	43757414	+	PDXK	ENSG00000160209						True		True	True	True		True	True	True												6
chr21	43757426	43757426	+	PDXK	ENSG00000160209						True		True	True	True		True	True	True												6
chr19	3462836	3462836	+	NFIC	ENSG00000141905					True	True		True	True	True			True	True												6
chr19	13759043	13759043	+	CCDC130	ENSG00000104957					True	True	True		True	True			True	True												6
chr19	17306231	17306231	+	MRPL34	ENSG00000130312			True		True		True	True		True			True	True												6
chr19	42273089	42273089	+	CIC	ENSG00000079432					True	True	True		True	True			True	True												6
chr19	42273097	42273097	+	CIC	ENSG00000079432						True	True	True	True	True			True	True												6
chr19	45251546	45251546	+	MARK4	ENSG00000007047					True	True	True	True	True				True	True												6
chr19	45251547	45251547	+	MARK4	ENSG00000007047					True	True	True	True	True				True	True												6
chr19	45251548	45251548	+	MARK4	ENSG00000007047					True	True	True	True	True				True	True												6
chr19	45251550	45251550	+	MARK4	ENSG00000007047					True	True	True	True	True				True	True												6
chr19	45251551	45251551	+	MARK4	ENSG00000007047					True	True	True	True	True				True	True												6
chr19	45251552	45251552	+	MARK4	ENSG00000007047					True	True	True	True	True				True	True												6
chr19	45251553	45251553	+	MARK4	ENSG00000007047					True	True	True	True	True				True	True												6
chr19	648949	648949	-	RNF126	ENSG00000070423						True	True	True	True	True			True	True												6
chr19	648948	648948	-	RNF126	ENSG00000070423						True	True	True	True	True			True	True												6
chr19	648947	648947	-	RNF126	ENSG00000070423						True	True	True	True	True			True	True												6
chr19	648946	648946	-	RNF126	ENSG00000070423						True	True	True	True	True			True	True												6
chr19	648945	648945	-	RNF126	ENSG00000070423						True	True	True	True	True			True	True												6
chr19	648944	648944	-	RNF126	ENSG00000070423						True	True	True	True	True			True	True												6
chr19	1985705	1985705	-	BTBD2	ENSG00000133243					True	True	True	True	True	True				True												6
chr19	1985704	1985704	-	BTBD2	ENSG00000133243					True	True	True	True	True	True				True												6
chr19	2015457	2015457	-	BTBD2	ENSG00000133243						True	True	True	True	True			True	True												6
chr19	5720069	5720069	-	LONP1	ENSG00000196365						True	True		True	True		True	True	True												6
chr19	6424549	6424549	-	KHSRP	ENSG00000088247						True	True	True	True	True			True	True												6
chr19	6424665	6424665	-	KHSRP	ENSG00000088247					True		True	True	True	True			True	True												6
chr19	6424664	6424664	-	KHSRP	ENSG00000088247					True		True	True	True	True			True	True												6
chr19	6424670	6424670	-	KHSRP	ENSG00000088247					True		True		True	True		True	True	True												6
chr19	6424669	6424669	-	KHSRP	ENSG00000088247							True	True	True	True		True	True	True												6
chr19	6459651	6459651	-	SLC25A23	ENSG00000125648					True	True		True	True	True			True	True												6
chr19	6459650	6459650	-	SLC25A23	ENSG00000125648					True	True		True	True	True			True	True												6
chr19	6459649	6459649	-	SLC25A23	ENSG00000125648					True	True		True	True	True			True	True												6
chr19	6459648	6459648	-	SLC25A23	ENSG00000125648					True	True		True	True	True			True	True												6
chr19	45350603	45350603	-	KLC3	ENSG00000104884					True	True	True	True		True			True	True												6
chr19	45350602	45350602	-	KLC3	ENSG00000104884					True	True	True	True		True			True	True												6
chr19	45350609	45350609	-	KLC3	ENSG00000104884					True	True	True	True		True			True	True												6
chr19	45350608	45350608	-	KLC3	ENSG00000104884					True	True	True	True		True			True	True												6
chr19	45350607	45350607	-	KLC3	ENSG00000104884					True	True	True	True		True			True	True												6
chr19	45901819	45901819	-	MYPOP	ENSG00000176182					True	True	True		True	True			True	True												6
chr5	14461094	14461094	+	TRIO	ENSG00000038382						True		True	True	True		True	True	True												6
chr5	14461095	14461095	+	TRIO	ENSG00000038382						True		True	True	True		True	True	True												6
chr5	14461096	14461096	+	TRIO	ENSG00000038382						True	True	True	True	True			True	True												6
chr5	177426757	177426757	+	GRK6	ENSG00000198055			True		True		True	True		True			True	True												6
chr5	178131251	178131251	+	RMND5B	ENSG00000145916					True	True	True		True	True			True	True												6
chr5	178131252	178131252	+	RMND5B	ENSG00000145916					True	True	True		True	True			True	True												6
chr5	78985324	78985324	-	ARSB	ENSG00000113273					True		True	True	True	True			True	True												6
chr5	78985330	78985330	-	ARSB	ENSG00000113273					True		True	True	True	True			True	True												6
chr5	78985329	78985329	-	ARSB	ENSG00000113273					True		True	True	True	True			True	True												6
chr5	78985328	78985328	-	ARSB	ENSG00000113273					True		True	True	True	True			True	True												6
chr5	78985327	78985327	-	ARSB	ENSG00000113273					True		True	True	True	True			True	True												6
chr5	78985345	78985345	-	ARSB	ENSG00000113273					True		True	True	True	True			True	True												6
chr5	78985344	78985344	-	ARSB	ENSG00000113273					True		True	True	True	True			True	True												6
chr5	134226089	134226089	-	PPP2CA	ENSG00000273345					True	True	True		True	True			True	True												6
chr5	180792697	180792697	-	MGAT1	ENSG00000131446					True	True	True	True	True	True				True												6
chr5	180792696	180792696	-	MGAT1	ENSG00000131446					True	True	True	True	True	True				True												6
chr5	180792703	180792703	-	MGAT1	ENSG00000131446					True	True	True	True	True	True				True												6
chr5	180792702	180792702	-	MGAT1	ENSG00000131446					True	True	True	True	True	True				True												6
chr5	180792701	180792701	-	MGAT1	ENSG00000131446					True	True	True	True	True	True				True												6
chrX	48957445	48957445	-	OTUD5	ENSG00000068308					True	True	True		True	True			True	True												6
chrX	48957504	48957504	-	OTUD5	ENSG00000068308					True	True	True		True	True			True	True												6
chrX	54044119	54044119	-	PHF8	ENSG00000172943						True	True	True	True	True			True	True												6
chrX	149505267	149505267	-	IDS	ENSG00000010404					True	True		True	True	True			True	True												6
chrX	149505273	149505273	-	IDS	ENSG00000010404					True	True		True	True	True			True	True												6
chrX	149505272	149505272	-	IDS	ENSG00000010404					True	True		True	True	True			True	True												6
chrX	149505271	149505271	-	IDS	ENSG00000010404					True	True		True	True	True			True	True												6
chrX	149505281	149505281	-	IDS	ENSG00000010404					True	True		True	True	True			True	True												6
chrX	154014129	154014129	-	IRAK1	ENSG00000184216					True	True	True	True	True				True	True												6
chrX	154019795	154019795	-	IRAK1	ENSG00000184216					True	True	True		True	True			True	True												6
chrX	154515929	154515929	-	FAM3A	ENSG00000071889					True		True	True	True	True			True	True												6
chrX	154515928	154515928	-	FAM3A	ENSG00000071889					True		True	True	True	True			True	True												6
chrX	154515933	154515933	-	FAM3A	ENSG00000071889					True		True	True	True	True			True	True												6
chrX	154515967	154515967	-	FAM3A	ENSG00000071889					True		True	True	True	True			True	True												6
chrX	154515971	154515971	-	FAM3A	ENSG00000071889					True		True	True	True	True			True	True												6
chr8	17156623	17156623	+	ZDHHC2	ENSG00000104219			True			True		True	True	True			True	True												6
chr8	17156624	17156624	+	ZDHHC2	ENSG00000104219			True			True		True	True	True			True	True												6
chr8	42182736	42182736	-	PLAT	ENSG00000104368					True	True		True	True	True			True	True												6
chr8	42182742	42182742	-	PLAT	ENSG00000104368					True	True		True	True	True			True	True												6
chr8	42182741	42182741	-	PLAT	ENSG00000104368					True	True		True	True	True			True	True												6
chr8	42182749	42182749	-	PLAT	ENSG00000104368					True	True		True	True	True			True	True												6
chr8	42182755	42182755	-	PLAT	ENSG00000104368					True	True		True	True	True			True	True												6
chr8	42182754	42182754	-	PLAT	ENSG00000104368					True	True		True	True	True			True	True												6
chr8	42182753	42182753	-	PLAT	ENSG00000104368					True	True		True	True	True			True	True												6
chr8	142344365	142344365	-	TSNARE1	ENSG00000171045					True	True		True	True	True			True	True												6
chr8	142344364	142344364	-	TSNARE1	ENSG00000171045					True	True		True	True	True			True	True												6
chr8	142344363	142344363	-	TSNARE1	ENSG00000171045					True	True		True	True	True			True	True												6
chr8	142344386	142344386	-	TSNARE1	ENSG00000171045					True	True		True	True	True			True	True												6
chr8	142344385	142344385	-	TSNARE1	ENSG00000171045					True	True		True	True	True			True	True												6
chr8	142344384	142344384	-	TSNARE1	ENSG00000171045					True	True		True	True	True			True	True												6
chr8	142344383	142344383	-	TSNARE1	ENSG00000171045					True	True		True	True	True			True	True												6
chr22	23877778	23877778	+	SLC2A11	ENSG00000133460					True		True			True			True	True		True								True	True	6
chr22	38729536	38729536	+	GTPBP1	ENSG00000100226					True		True		True	True		True	True	True												6
chr22	38729537	38729537	+	GTPBP1	ENSG00000100226					True		True		True	True		True	True	True												6
chr22	38729564	38729564	+	GTPBP1	ENSG00000100226					True	True	True		True	True			True	True												6
chr22	38729565	38729565	+	GTPBP1	ENSG00000100226						True	True		True	True		True	True	True												6
chr22	41599672	41599672	-	DESI1	ENSG00000100418					True	True		True	True	True			True	True												6
chr22	41600077	41600077	-	DESI1	ENSG00000100418						True	True	True	True	True			True	True												6
chr22	41600082	41600082	-	DESI1	ENSG00000100418					True	True	True		True	True			True	True												6
chr15	90882022	90882022	+	FURIN	ENSG00000140564						True	True	True	True	True			True	True												6
chr15	90882023	90882023	+	FURIN	ENSG00000140564						True	True	True	True	True			True	True												6
chr15	90882024	90882024	+	FURIN	ENSG00000140564						True	True	True	True	True			True	True												6
chr15	90882045	90882045	+	FURIN	ENSG00000140564						True	True	True	True	True			True	True												6
chr15	90882046	90882046	+	FURIN	ENSG00000140564						True	True	True	True	True			True	True												6
chr15	90882047	90882047	+	FURIN	ENSG00000140564						True	True	True	True	True			True	True												6
chr9	37801199	37801199	+	DCAF10	ENSG00000122741					True	True	True	True		True			True	True												6
chr9	37801202	37801202	+	DCAF10	ENSG00000122741					True		True	True	True	True			True	True												6
chr9	15510272	15510272	-	PSIP1	ENSG00000164985					True	True		True	True	True			True	True												6
chr9	15510271	15510271	-	PSIP1	ENSG00000164985					True	True		True	True	True			True	True												6
chr9	15510270	15510270	-	PSIP1	ENSG00000164985					True	True		True	True	True			True	True												6
chr9	110256623	110256623	-	TXN	ENSG00000136810						True	True	True	True	True			True	True												6
chr9	127908169	127908169	-	ST6GALNAC4	ENSG00000136840					True	True		True	True	True			True	True												6
chr9	127908172	127908172	-	ST6GALNAC4	ENSG00000136840					True	True		True	True	True			True	True												6
chr9	127908171	127908171	-	ST6GALNAC4	ENSG00000136840					True	True		True	True	True			True	True												6
chr9	127908179	127908179	-	ST6GALNAC4	ENSG00000136840					True	True		True	True	True			True	True												6
chr9	127908178	127908178	-	ST6GALNAC4	ENSG00000136840					True	True		True	True	True			True	True												6
chr9	127908177	127908177	-	ST6GALNAC4	ENSG00000136840					True	True		True	True	True			True	True												6
chr9	127908176	127908176	-	ST6GALNAC4	ENSG00000136840					True	True		True	True	True			True	True												6
chr9	127908175	127908175	-	ST6GALNAC4	ENSG00000136840					True	True		True	True	True			True	True												6
chr9	127908174	127908174	-	ST6GALNAC4	ENSG00000136840					True	True		True	True	True			True	True												6
chr9	129637215	129637215	-	ASB6	ENSG00000148331					True	True		True	True	True			True	True												6
chr9	129637214	129637214	-	ASB6	ENSG00000148331					True	True		True	True	True			True	True												6
chr9	137200167	137200167	-	TPRN	ENSG00000176058						True	True	True	True	True			True	True												6
chr9	137200165	137200165	-	TPRN	ENSG00000176058					True	True		True	True	True			True	True												6
chr1	1629414	1629414	+	MIB2	ENSG00000197530			True		True	True	True			True			True	True												6
chr1	1629483	1629483	+	MIB2	ENSG00000197530			True		True	True		True		True			True	True												6
chr1	9602788	9602788	+	TMEM201	ENSG00000188807					True	True	True		True	True			True	True												6
chr1	14924450	14924450	+	KAZN	ENSG00000189337					True	True		True	True	True			True	True												6
chr1	14924451	14924451	+	KAZN	ENSG00000189337					True	True		True	True	True			True	True												6
chr1	14924464	14924464	+	KAZN	ENSG00000189337					True	True		True	True	True			True	True												6
chr1	14924465	14924465	+	KAZN	ENSG00000189337					True	True		True	True	True			True	True												6
chr1	14924466	14924466	+	KAZN	ENSG00000189337					True	True		True	True	True			True	True												6
chr1	14924467	14924467	+	KAZN	ENSG00000189337					True	True		True	True	True			True	True												6
chr1	14924468	14924468	+	KAZN	ENSG00000189337					True	True		True	True	True			True	True												6
chr1	16451952	16451952	+	NECAP2	ENSG00000157191						True	True	True	True	True			True	True												6
chr1	16451953	16451953	+	NECAP2	ENSG00000157191						True	True	True	True	True			True	True												6
chr1	16451954	16451954	+	NECAP2	ENSG00000157191						True	True	True	True	True			True	True												6
chr1	16451955	16451955	+	NECAP2	ENSG00000157191						True	True	True	True	True			True	True												6
chr1	16451956	16451956	+	NECAP2	ENSG00000157191						True	True	True	True	True			True	True												6
chr1	27773356	27773356	+	STX12	ENSG00000117758					True	True		True	True	True			True	True												6
chr1	27773359	27773359	+	STX12	ENSG00000117758					True	True		True	True	True			True	True												6
chr1	145745959	145745959	+	NBPF10;NBPF19;NBPF20	ENSG00000121848						True	True	True	True	True			True	True												6
chr1	145745958	145745958	+	NBPF10;NBPF19;NBPF20	ENSG00000121848						True	True	True	True	True			True	True												6
chr1	215567462	215567462	+	KCTD3	ENSG00000136636					True	True	True	True		True			True	True												6
chr1	215567463	215567463	+	KCTD3	ENSG00000136636					True	True	True	True		True			True	True												6
chr1	215567467	215567467	+	KCTD3	ENSG00000136636					True	True	True	True		True			True	True												6
chr1	215567468	215567468	+	KCTD3	ENSG00000136636					True	True	True	True		True			True	True												6
chr1	231241267	231241267	+	GNPAT	ENSG00000116906					True	True	True	True	True	True				True												6
chr14	21081802	21081802	+	ARHGEF40	ENSG00000165801					True	True		True	True	True			True	True												6
chr14	21081803	21081803	+	ARHGEF40	ENSG00000165801					True	True		True	True	True			True	True												6
chr14	102593116	102593116	+	RCOR1	ENSG00000089902					True		True	True	True	True			True	True												6
chr14	77027491	77027491	-	IRF2BPL	ENSG00000119669					True	True	True	True		True			True	True												6
chr14	77027490	77027490	-	IRF2BPL	ENSG00000119669					True	True	True	True		True			True	True												6
chr14	77027503	77027503	-	IRF2BPL	ENSG00000119669						True	True	True	True	True			True	True												6
chr14	77027515	77027515	-	IRF2BPL	ENSG00000119669					True	True	True	True		True			True	True												6
chr14	102509742	102509742	-	ANKRD9	ENSG00000156381					True	True		True	True	True			True	True												6
chr14	102509741	102509741	-	ANKRD9	ENSG00000156381					True	True		True	True	True			True	True												6
chr14	102509740	102509740	-	ANKRD9	ENSG00000156381					True	True		True	True	True			True	True												6
chr7	4682511	4682511	+	FOXK1	ENSG00000164916					True	True				True			True	True		True								True	True	6
chr7	44766644	44766644	+	ZMIZ2	ENSG00000122515					True	True		True	True	True			True	True												6
chr7	44766645	44766645	+	ZMIZ2	ENSG00000122515					True	True		True	True	True			True	True												6
chr7	44766646	44766646	+	ZMIZ2	ENSG00000122515					True	True		True	True	True			True	True												6
chr7	44766647	44766647	+	ZMIZ2	ENSG00000122515					True	True		True	True	True			True	True												6
chr7	76480688	76480688	+	DTX2	ENSG00000091073					True	True	True		True	True			True	True												6
chr7	76480689	76480689	+	DTX2	ENSG00000091073					True	True	True		True	True			True	True												6
chr7	76480690	76480690	+	DTX2	ENSG00000091073					True	True	True		True	True			True	True												6
chr7	155298492	155298492	+	INSIG1	ENSG00000186480					True	True	True	True		True			True	True												6
chr7	155298494	155298494	+	INSIG1	ENSG00000186480					True	True	True	True		True			True	True												6
chr12	6928319	6928319	+	ATN1	ENSG00000111676					True	True		True	True	True			True	True												6
chr12	6928321	6928321	+	ATN1	ENSG00000111676					True	True		True		True		True	True	True												6
chr12	6928322	6928322	+	ATN1	ENSG00000111676					True	True		True		True		True	True	True												6
chr12	6928324	6928324	+	ATN1	ENSG00000111676					True	True		True		True		True	True	True												6
chr12	131961040	131961040	+	EP400	ENSG00000183495						True	True	True	True	True			True	True												6
chr12	131961046	131961046	+	EP400	ENSG00000183495					True	True		True	True	True			True	True												6
chr12	131961047	131961047	+	EP400	ENSG00000183495					True	True		True	True	True			True	True												6
chr12	131961094	131961094	+	EP400	ENSG00000183495					True		True	True	True	True			True	True												6
chr12	1594098	1594098	-	FBXL14	ENSG00000171823					True	True		True	True	True			True	True												6
chr12	1594097	1594097	-	FBXL14	ENSG00000171823					True	True		True	True	True			True	True												6
chr12	1594096	1594096	-	FBXL14	ENSG00000171823					True	True		True	True	True			True	True												6
chr12	1594095	1594095	-	FBXL14	ENSG00000171823					True	True		True	True	True			True	True												6
chr12	1594094	1594094	-	FBXL14	ENSG00000171823					True	True		True	True	True			True	True												6
chr12	1594093	1594093	-	FBXL14	ENSG00000171823					True	True		True	True	True			True	True												6
chr12	1594101	1594101	-	FBXL14	ENSG00000171823					True	True		True	True	True			True	True												6
chr12	1594100	1594100	-	FBXL14	ENSG00000171823					True	True		True	True	True			True	True												6
chr12	49040355	49040355	-	KMT2D	ENSG00000167548						True	True	True	True	True			True	True												6
chr12	49794862	49794862	-	NCKAP5L	ENSG00000167566					True		True	True	True	True			True	True												6
chr12	106997606	106997606	-	CRY1	ENSG00000008405						True	True			True			True	True		True								True	True	6
chr12	124332456	124332456	-	NCOR2	ENSG00000196498					True	True		True	True	True			True	True												6
chr12	124332455	124332455	-	NCOR2	ENSG00000196498					True	True		True	True	True			True	True												6
chr12	124332458	124332458	-	NCOR2	ENSG00000196498					True	True		True	True	True			True	True												6
chr4	2064506	2064506	+	NAT8L	ENSG00000185818					True	True	True		True	True			True	True												6
chr4	2064507	2064507	+	NAT8L	ENSG00000185818					True	True	True		True	True			True	True												6
chr4	2064508	2064508	+	NAT8L	ENSG00000185818					True	True	True		True	True			True	True												6
chr4	2064509	2064509	+	NAT8L	ENSG00000185818					True	True	True		True	True			True	True												6
chr4	75936208	75936208	-	NAAA	ENSG00000138744						True	True			True			True	True		True								True	True	6
chr4	139115252	139115252	-	ELF2	ENSG00000179967						True	True	True	True	True			True	True												6
chr2	23385358	23385358	+	KLHL29	ENSG00000119771					True	True	True	True		True			True	True												6
chr2	23385436	23385436	+	KLHL29	ENSG00000119771					True	True	True	True		True			True	True												6
chr2	23940583	23940583	+	UBXN2A	ENSG00000173960						True	True	True	True	True			True	True												6
chr2	26780317	26780317	+	SLC35F6	ENSG00000213699					True	True		True	True	True			True	True												6
chr2	26780318	26780318	+	SLC35F6	ENSG00000213699					True	True		True	True	True			True	True												6
chr2	26780328	26780328	+	SLC35F6	ENSG00000213699					True	True		True	True	True			True	True												6
chr2	26780329	26780329	+	SLC35F6	ENSG00000213699					True	True		True	True	True			True	True												6
chr2	26780330	26780330	+	SLC35F6	ENSG00000213699					True	True		True	True	True			True	True												6
chr2	26780335	26780335	+	SLC35F6	ENSG00000213699					True	True		True	True	True			True	True												6
chr2	26780336	26780336	+	SLC35F6	ENSG00000213699					True	True		True	True	True			True	True												6
chr2	32064144	32064144	+	SPAST	ENSG00000021574					True	True	True		True	True			True	True												6
chr2	32064145	32064145	+	SPAST	ENSG00000021574					True	True	True		True	True			True	True												6
chr2	32064148	32064148	+	SPAST	ENSG00000021574					True	True	True		True	True			True	True												6
chr2	32064156	32064156	+	SPAST	ENSG00000021574					True	True	True		True	True			True	True												6
chr2	32064157	32064157	+	SPAST	ENSG00000021574					True	True	True		True	True			True	True												6
chr2	32064164	32064164	+	SPAST	ENSG00000021574					True	True	True		True	True			True	True												6
chr2	32064169	32064169	+	SPAST	ENSG00000021574					True	True	True		True	True			True	True												6
chr2	32064170	32064170	+	SPAST	ENSG00000021574					True	True	True		True	True			True	True												6
chr2	100820293	100820293	+	NPAS2	ENSG00000170485			True		True	True		True		True			True	True												6
chr2	100820294	100820294	+	NPAS2	ENSG00000170485			True		True	True		True		True			True	True												6
chr2	100820296	100820296	+	NPAS2	ENSG00000170485			True		True	True		True		True			True	True												6
chr2	100820297	100820297	+	NPAS2	ENSG00000170485			True		True	True		True		True			True	True												6
chr2	100820346	100820346	+	NPAS2	ENSG00000170485					True	True	True	True		True			True	True												6
chr2	100820349	100820349	+	NPAS2	ENSG00000170485					True	True	True	True		True			True	True												6
chr2	202635269	202635269	+	FAM117B	ENSG00000138439					True	True	True		True	True			True	True												6
chr2	202635270	202635270	+	FAM117B	ENSG00000138439					True	True	True		True	True			True	True												6
chr2	202635271	202635271	+	FAM117B	ENSG00000138439					True	True	True		True	True			True	True												6
chr2	238164296	238164296	+	ERFE	ENSG00000178752					True	True		True	True	True			True	True												6
chr2	238164304	238164304	+	ERFE	ENSG00000178752					True	True		True	True	True			True	True												6
chr2	238164305	238164305	+	ERFE	ENSG00000178752					True	True		True	True	True			True	True												6
chr2	238164306	238164306	+	ERFE	ENSG00000178752					True	True		True	True	True			True	True												6
chr2	238164307	238164307	+	ERFE	ENSG00000178752					True	True		True	True	True			True	True												6
chr2	238164308	238164308	+	ERFE	ENSG00000178752					True	True		True	True	True			True	True												6
chr2	199459234	199459234	-	SATB2	ENSG00000225953					True	True		True	True	True			True	True												6
chr2	199459233	199459233	-	SATB2	ENSG00000225953					True	True		True	True	True			True	True												6
chr2	219542028	219542028	-	CHPF	ENSG00000123989					True	True		True	True	True			True	True												6
chr2	219542025	219542025	-	CHPF	ENSG00000123989					True	True		True	True	True			True	True												6
chr2	219542036	219542036	-	CHPF	ENSG00000123989					True	True		True	True	True			True	True												6
chr10	102657376	102657376	+	TRIM8	ENSG00000171206					True	True		True	True	True			True	True												6
chr10	124461961	124461961	+	LHPP	ENSG00000107902					True	True	True		True	True			True	True												6
chr10	124461963	124461963	+	LHPP	ENSG00000107902					True	True	True		True	True			True	True												6
chr10	124461964	124461964	+	LHPP	ENSG00000107902					True	True	True		True	True			True	True												6
chr10	124461978	124461978	+	LHPP	ENSG00000107902					True	True	True		True	True			True	True												6
chr10	124461984	124461984	+	LHPP	ENSG00000107902					True	True	True		True	True			True	True												6
chr10	124461985	124461985	+	LHPP	ENSG00000107902					True	True	True		True	True			True	True												6
chr17	50088351	50088351	+	ITGA3	ENSG00000005884						True		True	True	True		True	True	True												6
chr17	50088352	50088352	+	ITGA3	ENSG00000005884						True		True	True	True		True	True	True												6
chr17	75047344	75047344	+	KCTD2	ENSG00000180901						True	True	True	True	True			True	True												6
chr17	75047345	75047345	+	KCTD2	ENSG00000180901						True	True	True	True	True			True	True												6
chr17	2711627	2711627	-	CLUH	ENSG00000132361					True	True	True		True	True			True	True												6
chr17	2711626	2711626	-	CLUH	ENSG00000132361					True	True	True		True	True			True	True												6
chr17	2711625	2711625	-	CLUH	ENSG00000132361					True	True	True		True	True			True	True												6
chr17	2711624	2711624	-	CLUH	ENSG00000132361					True	True	True		True	True			True	True												6
chr17	16353215	16353215	-	CENPV	ENSG00000166582					True	True	True	True		True			True	True												6
chr17	16353214	16353214	-	CENPV	ENSG00000166582					True	True	True	True		True			True	True												6
chr17	16353213	16353213	-	CENPV	ENSG00000166582					True	True	True	True		True			True	True												6
chr17	39175369	39175369	-	CACNB1	ENSG00000067191					True	True		True	True	True			True	True												6
chr17	39175368	39175368	-	CACNB1	ENSG00000067191					True	True		True	True	True			True	True												6
chr17	39175367	39175367	-	CACNB1	ENSG00000067191					True	True		True	True	True			True	True												6
chr17	39175366	39175366	-	CACNB1	ENSG00000067191					True	True		True	True	True			True	True												6
chr17	39175365	39175365	-	CACNB1	ENSG00000067191					True	True		True	True	True			True	True												6
chr17	39175376	39175376	-	CACNB1	ENSG00000067191					True	True		True	True	True			True	True												6
chr17	39922529	39922529	-	ORMDL3	ENSG00000172057							True	True	True	True		True	True	True												6
chr17	39922528	39922528	-	ORMDL3	ENSG00000172057						True	True	True	True	True			True	True												6
chr17	45132480	45132480	-	PLCD3	ENSG00000161714					True	True		True	True	True			True	True												6
chr17	45132479	45132479	-	PLCD3	ENSG00000161714					True	True		True	True	True			True	True												6
chr17	45132485	45132485	-	PLCD3	ENSG00000161714					True	True		True	True	True			True	True												6
chr17	45132484	45132484	-	PLCD3	ENSG00000161714					True	True		True	True	True			True	True												6
chr17	63842513	63842513	-	SMARCD2	ENSG00000108604					True	True		True	True	True			True	True												6
chr17	75502368	75502368	-	CASKIN2	ENSG00000177303					True	True		True	True	True			True	True												6
chr17	75502367	75502367	-	CASKIN2	ENSG00000177303					True	True		True	True	True			True	True												6
chr17	75502378	75502378	-	CASKIN2	ENSG00000177303					True	True		True	True	True			True	True												6
chr17	76072429	76072429	-	SRP68	ENSG00000167881					True	True	True	True	True				True	True												6
chr6	20402610	20402610	+	E2F3	ENSG00000112242					True	True	True		True	True			True	True												6
chr6	31627181	31627181	+	PRRC2A	ENSG00000204469					True		True		True	True		True	True	True												6
chr6	13711264	13711264	-	RANBP9	ENSG00000010017						True	True	True	True	True			True	True												6
chr6	13711263	13711263	-	RANBP9	ENSG00000010017						True	True	True	True	True			True	True												6
chr6	13711262	13711262	-	RANBP9	ENSG00000010017						True	True	True	True	True			True	True												6
chr6	13711261	13711261	-	RANBP9	ENSG00000010017						True	True	True	True	True			True	True												6
chr6	13711267	13711267	-	RANBP9	ENSG00000010017						True	True	True	True	True			True	True												6
chr6	13711270	13711270	-	RANBP9	ENSG00000010017						True	True	True	True	True			True	True												6
chr6	13711269	13711269	-	RANBP9	ENSG00000010017						True	True	True	True	True			True	True												6
chr6	13711273	13711273	-	RANBP9	ENSG00000010017						True	True	True	True	True			True	True												6
chr6	13711272	13711272	-	RANBP9	ENSG00000010017						True	True	True	True	True			True	True												6
chr6	31795170	31795170	-	VARS	ENSG00000204394					True	True	True		True	True			True	True												6
chr6	31795169	31795169	-	VARS	ENSG00000204394					True	True	True		True	True			True	True												6
chr6	31795173	31795173	-	VARS	ENSG00000204394					True	True	True		True	True			True	True												6
chr6	31795172	31795172	-	VARS	ENSG00000204394					True	True	True		True	True			True	True												6
chr6	169659108	169659108	-	WDR27	ENSG00000184465					True	True	True		True	True			True	True												6
chr11	66296015	66296015	+	TMEM151A	ENSG00000179292						True	True						True	True		True	True							True	True	6
chr11	72238764	72238764	+	INPPL1	ENSG00000165458					True	True			True	True		True	True	True												6
chr11	73308610	73308610	+	ARHGEF17	ENSG00000257038						True	True	True	True	True			True	True												6
chr11	73308611	73308611	+	ARHGEF17	ENSG00000257038						True	True	True	True	True			True	True												6
chr11	73308614	73308614	+	ARHGEF17	ENSG00000257038						True	True	True	True	True			True	True												6
chr11	73308615	73308615	+	ARHGEF17	ENSG00000257038						True	True	True	True	True			True	True												6
chr11	73308616	73308616	+	ARHGEF17	ENSG00000257038						True	True	True	True	True			True	True												6
chr11	73308617	73308617	+	ARHGEF17	ENSG00000257038						True	True	True	True	True			True	True												6
chr11	73308618	73308618	+	ARHGEF17	ENSG00000257038						True	True	True	True	True			True	True												6
chr11	73308619	73308619	+	ARHGEF17	ENSG00000257038						True	True	True	True	True			True	True												6
chr11	73308620	73308620	+	ARHGEF17	ENSG00000257038						True	True	True	True	True			True	True												6
chr11	694956	694956	-	DEAF1	ENSG00000177030					True		True	True	True	True			True	True												6
chr11	694955	694955	-	DEAF1	ENSG00000177030					True		True	True	True	True			True	True												6
chr11	694959	694959	-	DEAF1	ENSG00000177030					True		True	True	True	True			True	True												6
chr11	694962	694962	-	DEAF1	ENSG00000177030					True		True	True	True	True			True	True												6
chr11	694961	694961	-	DEAF1	ENSG00000177030					True		True	True	True	True			True	True												6
chr11	62612663	62612663	-	EML3	ENSG00000149499					True	True	True		True	True			True	True												6
chr11	76380853	76380853	-	THAP12	ENSG00000137492						True	True	True	True	True			True	True												6
chr11	76380856	76380856	-	THAP12	ENSG00000137492						True	True	True	True	True			True	True												6
chr3	51391502	51391502	+	RBM15B	ENSG00000179837					True	True		True	True	True			True	True												6
chr3	50359121	50359121	-	TMEM115	ENSG00000126062					True	True		True	True	True			True	True												6
chr3	50359118	50359118	-	TMEM115	ENSG00000126062					True	True		True	True	True			True	True												6
chr3	63863810	63863810	-	THOC7	ENSG00000163634						True	True	True	True	True			True	True												6
chr3	134250585	134250585	-	RYK	ENSG00000163785					True	True	True		True	True			True	True												6
chr16	527889	527889	+	CAPN15	ENSG00000103326					True	True		True	True	True			True	True												6
chr16	527892	527892	+	CAPN15	ENSG00000103326					True	True		True	True	True			True	True												6
chr16	527894	527894	+	CAPN15	ENSG00000103326					True	True		True	True	True			True	True												6
chr16	527986	527986	+	CAPN15	ENSG00000103326					True		True	True	True	True			True	True												6
chr16	527990	527990	+	CAPN15	ENSG00000103326					True		True	True	True	True			True	True												6
chr16	24823709	24823709	+	TNRC6A	ENSG00000090905						True	True	True	True	True			True	True												6
chr16	24823710	24823710	+	TNRC6A	ENSG00000090905						True	True	True	True	True			True	True												6
chr16	24823711	24823711	+	TNRC6A	ENSG00000090905						True	True	True	True	True			True	True												6
chr16	24823712	24823712	+	TNRC6A	ENSG00000090905						True	True	True	True	True			True	True												6
chr16	24823713	24823713	+	TNRC6A	ENSG00000090905						True	True	True	True	True			True	True												6
chr16	29977788	29977788	+	TAOK2	ENSG00000149930						True	True	True	True	True			True	True												6
chr16	29885649	29885649	-	SEZ6L2	ENSG00000174938					True	True				True				True		True	True							True	True	6
chr13	28138767	28138767	+	PAN3	ENSG00000152520					True	True		True	True	True			True	True												6
chr13	28138768	28138768	+	PAN3	ENSG00000152520					True	True		True	True	True			True	True												6
chr13	28138771	28138771	+	PAN3	ENSG00000152520					True	True		True	True	True			True	True												6
chr13	113584872	113584872	+	TFDP1	ENSG00000198176					True	True	True		True	True			True	True												6
chr13	113584873	113584873	+	TFDP1	ENSG00000198176					True	True	True		True	True			True	True												6
chr13	113584877	113584877	+	TFDP1	ENSG00000198176					True	True	True		True	True			True	True												6
chr13	113584878	113584878	+	TFDP1	ENSG00000198176					True	True	True		True	True			True	True												6
chr13	113584882	113584882	+	TFDP1	ENSG00000198176					True	True	True		True	True			True	True												6
chr18	8825451	8825451	+	MTCL1	ENSG00000168502						True	True	True	True	True			True	True												6
chr18	8825452	8825452	+	MTCL1	ENSG00000168502						True	True	True	True	True			True	True												6
chr18	8825453	8825453	+	MTCL1	ENSG00000168502						True	True	True	True	True			True	True												6
chr18	8825466	8825466	+	MTCL1	ENSG00000168502						True	True	True	True	True			True	True												6
chr18	8825467	8825467	+	MTCL1	ENSG00000168502						True	True	True	True	True			True	True												6
chr18	8825468	8825468	+	MTCL1	ENSG00000168502						True	True	True	True	True			True	True												6
chr18	32092065	32092065	+	RNF138	ENSG00000265008					True	True	True		True	True			True	True												6
chr18	32092066	32092066	+	RNF138	ENSG00000265008					True	True	True		True	True			True	True												6
chr18	32092067	32092067	+	RNF138	ENSG00000265008					True	True	True		True	True			True	True												6
chr18	54224190	54224190	-	MBD2	ENSG00000134046						True	True	True	True	True			True	True												6
chr18	54224195	54224195	-	MBD2	ENSG00000134046					True	True	True		True	True			True	True												6
chr20	59944555	59944555	+	FAM217B	ENSG00000196227						True	True	True	True	True			True	True												6
chr20	3786539	3786539	-	CENPB	ENSG00000125817					True	True		True	True	True			True	True												6
chr20	62861135	62861135	-	TCFL5	ENSG00000101190					True		True	True	True	True			True	True												6
chr20	62861209	62861209	-	TCFL5	ENSG00000101190					True	True		True	True	True			True	True												6
chr21	36246039	36246039	+	DOPEY2	ENSG00000142197									True				True	True		True			True				True	True	True	6
chr21	45264555	45264555	-	POFUT2	ENSG00000186866							True	True	True	True				True		True								True	True	6
chr19	804666	804666	+	PTBP1	ENSG00000011304					True	True	True	True	True	True				True												6
chr19	2099056	2099056	+	IZUMO4	ENSG00000099840																	True	True	True	True		True	True	True	True	7
chr19	8321947	8321947	+	RPS28	ENSG00000233927					True	True	True	True	True	True				True												6
chr19	41306594	41306594	+	HNRNPUL1	ENSG00000105323					True	True	True	True	True	True				True												6
chr19	45297884	45297884	+	MARK4	ENSG00000007047					True	True	True	True	True				True	True												6
chr19	45297885	45297885	+	MARK4	ENSG00000007047					True	True	True	True	True				True	True												6
chr19	45297886	45297886	+	MARK4	ENSG00000007047					True	True	True	True	True				True	True												6
chr19	45297887	45297887	+	MARK4	ENSG00000007047					True	True	True	True	True				True	True												6
chr19	45297890	45297890	+	MARK4	ENSG00000007047					True	True	True	True	True				True	True												6
chr19	45297891	45297891	+	MARK4	ENSG00000007047					True	True	True	True	True				True	True												6
chr19	45297892	45297892	+	MARK4	ENSG00000007047					True	True	True	True	True				True	True												6
chr19	45297894	45297894	+	MARK4	ENSG00000007047					True	True	True	True	True				True	True												6
chr19	45297895	45297895	+	MARK4	ENSG00000007047					True	True	True	True	True				True	True												6
chr19	45703858	45703858	+	QPCTL	ENSG00000011478					True	True	True	True		True			True	True												6
chr19	49498052	49498052	+	RPS11	ENSG00000142534					True	True	True	True	True	True				True												6
chr19	54137850	54137850	+	CNOT3	ENSG00000088038					True	True	True	True		True			True	True												6
chr19	55476708	55476708	+	ZNF628	ENSG00000197483					True	True	True	True	True				True	True												6
chr19	55476709	55476709	+	ZNF628	ENSG00000197483					True	True	True	True	True				True	True												6
chr19	55476710	55476710	+	ZNF628	ENSG00000197483					True	True	True	True	True				True	True												6
chr19	55476711	55476711	+	ZNF628	ENSG00000197483					True	True	True	True	True				True	True												6
chr19	2015534	2015534	-	BTBD2	ENSG00000133243						True	True	True	True	True			True	True												6
chr19	2015543	2015543	-	BTBD2	ENSG00000133243					True	True	True	True	True	True				True												6
chr19	2015542	2015542	-	BTBD2	ENSG00000133243					True	True	True	True	True	True				True												6
chr19	13107849	13107849	-	TRMT1	ENSG00000104907					True	True			True	True				True									True	True	True	6
chr19	18907596	18907596	-	COPE	ENSG00000105669;ENSG00000268193					True	True	True		True	True			True	True												6
chr19	19643601	19643601	-	GMIP	ENSG00000089639					True	True		True					True	True		True								True	True	6
chr5	77785141	77785141	+	TBCA;LOC101929154	ENSG00000213763					True	True	True	True	True	True				True												6
chr5	14871690	14871690	-	ANKH	ENSG00000154122					True	True	True	True	True	True				True												6
chr5	40832532	40832532	-	RPL37	ENSG00000145592					True	True	True	True	True	True				True												6
chr5	177496429	177496429	-	PDLIM7	ENSG00000196923					True	True	True	True	True	True				True												6
chr5	179806648	179806648	-	MGAT4B	ENSG00000161013					True	True	True	True	True	True				True												6
chr5	180792713	180792713	-	MGAT1	ENSG00000131446					True	True	True	True	True	True				True												6
chr5	180792712	180792712	-	MGAT1	ENSG00000131446					True	True	True	True	True	True				True												6
chrX	44741320	44741320	+	FUNDC1;DUSP21	ENSG00000214016					True	True			True	True				True		True								True	True	6
chrX	1386588	1386588	-	SLC25A6	ENSG00000169100					True	True	True	True	True	True				True												6
chr8	143579731	143579731	-	EEF1D	ENSG00000254741					True	True	True	True	True	True				True												6
chr8	143916113	143916113	-	PLEC	ENSG00000178209					True	True	True	True	True	True				True												6
chr22	39875393	39875393	+	ENTHD1	ENSG00000226085			True		True	True	True		True	True				True												6
chr22	17827648	17827648	-	MICAL3	ENSG00000243156						True			True				True	True		True							True	True	True	6
chr22	36488659	36488659	-	FOXRED2	ENSG00000100350					True	True	True	True	True				True	True												6
chr22	39318596	39318596	-	RPL3	ENSG00000100316					True	True	True	True	True	True				True												6
chr22	40418507	40418507	-	MKL1	ENSG00000196588					True	True	True	True	True	True				True												6
chr15	72731402	72731402	+	BBS4	ENSG00000140463			True							True			True	True	True	True								True	True	6
chr15	64156149	64156149	-	SNX22	ENSG00000157734					True	True	True	True	True	True				True												6
chr15	64156148	64156148	-	SNX22	ENSG00000157734					True	True	True	True	True	True				True												6
chr15	75359631	75359631	-	MAN2C1	ENSG00000140400							True	True	True	True		True	True	True												6
chr15	82540022	82540022	-	RPS17	ENSG00000182774					True	True	True	True	True	True				True												6
chr15	85234697	85234697	-	LOC642423;GOLGA6L3	ENSG00000229212					True	True			True	True				True		True								True	True	6
chr9	76571849	76571849	+	GCNT1;PRUNE2	ENSG00000241781					True	True	True	True	True	True				True												6
chr9	128689335	128689335	+	SET	ENSG00000119335					True	True	True	True	True	True				True												6
chr9	128689338	128689338	+	SET	ENSG00000119335					True	True	True	True	True	True				True												6
chr9	128689339	128689339	+	SET	ENSG00000119335					True	True	True	True	True	True				True												6
chr9	128689340	128689340	+	SET	ENSG00000119335					True	True	True	True	True	True				True												6
chr9	35071979	35071979	-	VCP	ENSG00000165280					True	True	True	True	True				True	True												6
chr9	35071978	35071978	-	VCP	ENSG00000165280					True	True	True	True	True				True	True												6
chr9	35071981	35071981	-	VCP	ENSG00000165280					True	True	True	True	True				True	True												6
chr9	35071994	35071994	-	VCP	ENSG00000165280					True	True	True	True	True				True	True												6
chr9	128127640	128127640	-	PTGES2	ENSG00000148334					True	True	True	True	True	True				True												6
chr9	128127639	128127639	-	PTGES2	ENSG00000148334					True	True	True	True	True	True				True												6
chr9	128127645	128127645	-	PTGES2	ENSG00000148334					True	True	True	True	True	True				True												6
chr9	137070436	137070436	-	SAPCD2	ENSG00000186193							True		True	True			True	True		True								True	True	6
chr1	23696355	23696355	+	RPL11	ENSG00000142676					True	True	True	True	True	True				True												6
chr1	26473066	26473066	+	HMGN2	ENSG00000198830					True		True	True	True	True			True	True												6
chr1	26473067	26473067	+	HMGN2	ENSG00000198830					True		True	True	True	True			True	True												6
chr1	26473069	26473069	+	HMGN2	ENSG00000198830					True		True	True	True	True			True	True												6
chr1	26473070	26473070	+	HMGN2	ENSG00000198830					True		True	True	True	True			True	True												6
chr1	26473071	26473071	+	HMGN2	ENSG00000198830					True		True	True	True	True			True	True												6
chr1	26473072	26473072	+	HMGN2	ENSG00000198830					True		True	True	True	True			True	True												6
chr1	27773357	27773357	+	STX12	ENSG00000117758					True	True		True	True	True			True	True												6
chr1	27773358	27773358	+	STX12	ENSG00000117758					True	True		True	True	True			True	True												6
chr1	70221717	70221717	+	SRSF11	ENSG00000116754					True	True				True			True	True		True								True	True	6
chr1	96447580	96447580	+	LINC01787;PTBP2	ENSG00000228502					True	True	True	True	True	True				True												6
chr1	145745698	145745698	+	NBPF10;NBPF19;NBPF20	ENSG00000121848					True	True		True	True	True			True	True												6
chr1	631152	631152	-	LOC101928626;MIR6723	ENSG00000237973					True	True	True	True	True	True				True												6
chr1	8866509	8866509	-	MIR6728	ENSG00000074800					True	True	True	True	True	True				True												6
chr1	20652451	20652451	-	DDOST	ENSG00000244038					True	True	True	True	True	True				True												6
chr1	21782953	21782953	-	USP48	ENSG00000090686					True	True	True		True	True			True	True												6
chr1	21782951	21782951	-	USP48	ENSG00000090686					True	True	True		True	True			True	True												6
chr1	54851402	54851402	-	DHCR24	ENSG00000116133					True	True	True	True	True	True				True												6
chr14	20461385	20461385	-	TMEM55B	ENSG00000165782					True			True		True			True	True		True								True	True	6
chr14	55369291	55369291	-	ATG14	ENSG00000126775					True	True	True	True		True			True	True												6
chr14	55369290	55369290	-	ATG14	ENSG00000126775					True	True	True	True		True			True	True												6
chr14	55369289	55369289	-	ATG14	ENSG00000126775					True	True	True	True		True			True	True												6
chr7	1160552	1160552	+	LOC101927021	ENSG00000229043										True				True		True		True	True				True	True	True	6
chr7	44059369	44059369	+	DBNL	ENSG00000136279					True	True	True	True	True	True				True												6
chr7	44768200	44768200	+	ZMIZ2	ENSG00000122515					True	True		True	True	True			True	True												6
chr7	44768201	44768201	+	ZMIZ2	ENSG00000122515					True	True		True	True	True			True	True												6
chr7	44768202	44768202	+	ZMIZ2	ENSG00000122515					True	True		True	True	True			True	True												6
chr7	44768203	44768203	+	ZMIZ2	ENSG00000122515					True	True		True	True	True			True	True												6
chr7	157139217	157139217	+	UBE3C	ENSG00000009335			True		True	True		True		True			True	True												6
chr7	5529562	5529562	-	ACTB	ENSG00000075624					True	True	True	True	True	True				True												6
chr7	44879159	44879159	-	PURB	ENSG00000146676					True	True	True	True	True				True	True												6
chr7	73683253	73683253	-	DNAJC30	ENSG00000176410									True	True				True	True	True							True	True	True	6
chr7	74249069	74249069	-	RFC2	ENSG00000049541					True	True	True	True		True			True	True												6
chr7	74249068	74249068	-	RFC2	ENSG00000049541					True	True	True	True		True			True	True												6
chr7	133035302	133035302	-	CHCHD3	ENSG00000106554					True	True	True	True	True	True				True												6
chr12	6538238	6538238	+	GAPDH	ENSG00000269968					True	True	True	True	True	True				True												6
chr12	6869681	6869681	+	TPI1	ENSG00000111669					True		True		True				True	True		True								True	True	6
chr12	118246197	118246197	+	TAOK3	ENSG00000240342					True	True	True	True	True	True				True												6
chr12	106247574	106247574	-	CKAP4	ENSG00000136026					True	True	True	True	True				True	True												6
chr12	106247573	106247573	-	CKAP4	ENSG00000136026					True	True	True	True	True				True	True												6
chr12	106247577	106247577	-	CKAP4	ENSG00000136026					True	True	True	True	True				True	True												6
chr12	106247576	106247576	-	CKAP4	ENSG00000136026					True	True	True	True	True				True	True												6
chr12	106247580	106247580	-	CKAP4	ENSG00000136026					True	True	True	True	True				True	True												6
chr12	106247579	106247579	-	CKAP4	ENSG00000136026					True	True	True	True	True				True	True												6
chr12	106247583	106247583	-	CKAP4	ENSG00000136026					True	True	True	True	True				True	True												6
chr12	106247582	106247582	-	CKAP4	ENSG00000136026					True	True	True	True	True				True	True												6
chr12	106247586	106247586	-	CKAP4	ENSG00000136026					True	True	True	True	True				True	True												6
chr12	106247589	106247589	-	CKAP4	ENSG00000136026					True	True	True	True	True				True	True												6
chr12	106247588	106247588	-	CKAP4	ENSG00000136026					True	True	True	True	True				True	True												6
chr12	106247624	106247624	-	CKAP4	ENSG00000136026					True	True	True	True	True				True	True												6
chr12	106247627	106247627	-	CKAP4	ENSG00000136026					True	True	True	True	True				True	True												6
chr12	106247630	106247630	-	CKAP4	ENSG00000136026					True	True	True	True	True				True	True												6
chr12	106247633	106247633	-	CKAP4	ENSG00000136026					True	True	True	True	True				True	True												6
chr12	106247636	106247636	-	CKAP4	ENSG00000136026					True	True	True	True	True				True	True												6
chr4	86594692	86594692	+	PTPN13	ENSG00000163629			True		True					True				True	True	True								True	True	6
chr4	165379287	165379287	+	CPE	ENSG00000109472					True	True	True	True	True	True				True												6
chr4	165379288	165379288	+	CPE	ENSG00000109472					True	True	True	True	True	True				True												6
chr4	165379293	165379293	+	CPE	ENSG00000109472					True	True	True	True	True	True				True												6
chr4	165379301	165379301	+	CPE	ENSG00000109472					True	True	True	True	True	True				True												6
chr4	165379302	165379302	+	CPE	ENSG00000109472					True	True	True	True	True	True				True												6
chr4	165379303	165379303	+	CPE	ENSG00000109472					True	True	True	True	True	True				True												6
chr4	342823	342823	-	ZNF141	ENSG00000250321					True	True	True	True	True	True				True												6
chr4	82358711	82358711	-	HNRNPD	ENSG00000138668					True	True	True	True	True	True				True												6
chr2	11584824	11584824	+	GREB1	ENSG00000239899					True	True	True	True	True		True			True												6
chr2	23940568	23940568	+	UBXN2A	ENSG00000173960						True	True	True	True	True			True	True												6
chr2	23940581	23940581	+	UBXN2A	ENSG00000173960						True	True	True	True	True			True	True												6
chr2	23940582	23940582	+	UBXN2A	ENSG00000173960						True	True	True	True	True			True	True												6
chr2	38482255	38482255	+	LOC101929596	ENSG00000213553					True	True	True	True	True	True				True												6
chr2	84906576	84906576	+	TMSB10	ENSG00000034510					True	True	True	True	True	True				True												6
chr2	96283915	96283915	-	SNRNP200	ENSG00000144028					True	True				True				True	True	True								True	True	6
chr10	101063092	101063092	+	KAZALD1	ENSG00000107821					True	True	True	True	True	True				True												6
chr10	101063093	101063093	+	KAZALD1	ENSG00000107821					True	True	True	True	True	True				True												6
chr10	101064263	101064263	+	KAZALD1	ENSG00000107821					True	True	True	True	True	True				True												6
chr10	101064264	101064264	+	KAZALD1	ENSG00000107821					True	True	True	True	True	True				True												6
chr10	101064265	101064265	+	KAZALD1	ENSG00000107821					True	True	True	True	True	True				True												6
chr10	101064266	101064266	+	KAZALD1	ENSG00000107821					True	True	True	True	True	True				True												6
chr10	123155058	123155058	+	BUB3	ENSG00000154473					True		True			True				True	True	True								True	True	6
chr10	124461957	124461957	+	LHPP	ENSG00000107902					True	True	True		True	True			True	True												6
chr10	124461958	124461958	+	LHPP	ENSG00000107902					True	True	True		True	True			True	True												6
chr17	4894061	4894061	+	MINK1	ENSG00000141503						True		True	True	True		True	True	True												6
chr17	7311340	7311340	+	EIF5A	ENSG00000132522					True	True	True	True	True	True				True												6
chr17	28721998	28721998	+	RPL23A	ENSG00000264577					True	True	True	True		True			True	True												6
chr17	28722434	28722434	+	RPL23A	ENSG00000264577					True	True	True		True	True			True	True												6
chr17	28722443	28722443	+	RPL23A	ENSG00000264577					True	True	True		True	True			True	True												6
chr17	82418549	82418549	+	HEXDC;OGFOD3	ENSG00000169660;ENSG00000181396										True				True		True			True			True	True	True	True	6
chr17	68427148	68427148	-	WIPI1	ENSG00000070540						True							True	True		True				True			True	True	True	6
chr6	13615628	13615628	+	NOL7	ENSG00000225921;ENSG00000268059					True	True	True	True	True	True				True												6
chr6	31728502	31728502	-	DDAH2	ENSG00000213722						True	True							True	True	True				True				True	True	6
chr6	34263446	34263446	-	SMIM29;NUDT3	ENSG00000220583					True	True	True	True	True	True				True												6
chr6	127976925	127976925	-	PTPRK	ENSG00000152894								True	True	True			True	True		True								True	True	6
chr6	158785550	158785550	-	EZR	ENSG00000092820					True	True	True	True	True	True				True												6
chr11	823691	823691	+	PNPLA2	ENSG00000255108					True	True	True	True	True	True				True												6
chr11	20055917	20055917	+	NAV2	ENSG00000166833									True	True		True	True	True		True								True	True	6
chr11	75399531	75399531	+	RPS3	ENSG00000149273					True	True	True	True	True	True				True												6
chr11	130135666	130135666	+	APLP2	ENSG00000084234					True	True	True	True	True	True				True												6
chr11	767963	767963	-	GATD1	ENSG00000177225							True	True		True			True	True							True			True	True	6
chr11	1996890	1996890	-	H19	ENSG00000130600						True				True				True		True				True	True			True	True	6
chr11	62639636	62639636	-	GANAB	ENSG00000089597					True	True	True	True	True	True				True												6
chr11	65856246	65856246	-	CFL1	ENSG00000172757					True	True	True	True	True	True				True												6
chr16	527984	527984	+	CAPN15	ENSG00000103326					True		True	True	True	True			True	True												6
chr16	681435	681435	+	STUB1	ENSG00000103266					True	True	True	True	True	True				True												6
chr16	2967119	2967119	+	KREMEN2	ENSG00000131650					True	True				True				True	True	True								True	True	6
chr16	29809702	29809702	+	MAZ	ENSG00000103495			True		True	True	True		True	True				True												6
chr16	58026090	58026090	+	MMP15	ENSG00000102996							True			True		True		True		True							True	True	True	6
chr16	67847306	67847306	+	NUTF2	ENSG00000102898						True		True	True	True		True	True	True												6
chr16	83899394	83899394	+	MLYCD	ENSG00000103150					True	True	True	True	True				True	True												6
chr16	83899406	83899406	+	MLYCD	ENSG00000103150					True	True	True	True	True				True	True												6
chr16	83899411	83899411	+	MLYCD	ENSG00000103150					True	True	True	True	True				True	True												6
chr16	83899412	83899412	+	MLYCD	ENSG00000103150					True	True	True	True	True				True	True												6
chr16	89560934	89560934	+	RPL13	ENSG00000167526					True	True	True	True	True	True				True												6
chr16	56439676	56439676	-	NUDT21	ENSG00000167005					True	True	True	True	True	True				True												6
chrM	1691	1691	+	RNR2	ENSG00000210082				True	True	True	True		True	True				True												6
chr20	35548503	35548503	+	ERGIC3	ENSG00000125991					True	True	True	True	True	True				True												6
chr20	62308016	62308016	+	ADRM1	ENSG00000130706					True		True	True	True	True			True	True												6
chr20	62308017	62308017	+	ADRM1	ENSG00000130706					True	True	True	True	True	True				True												6
chr20	2463124	2463124	-	SNRPB	ENSG00000125835					True	True	True	True	True	True				True												6
chr21	8987139	8987139	+	MIR3648-1;MIR3648-2	ENSG00000264462					True	True	True	True	True		True			True												6
chr19	1393386	1393386	+	NDUFS7	ENSG00000115286																		True	True	True	True	True	True	True	True	7
chr19	6368725	6368725	+	CLPP	ENSG00000125656					True	True				True				True						True			True	True	True	6
chr19	44748915	44748915	+	BCL3	ENSG00000069399							True		True	True				True		True			True					True	True	6
chr5	272765	272765	+	PDCD6	ENSG00000249915						True	True		True	True				True						True				True	True	6
chr5	456957	456957	+	EXOC3	ENSG00000180104						True		True		True				True			True						True	True	True	6
chr8	74315542	74315542	-	JPH1	ENSG00000104369						True				True				True	True	True					True			True	True	6
chr15	89898836	89898836	-	ARPIN	ENSG00000250021					True	True	True	True	True	True				True												6
chr9	137479130	137479130	-	PNPLA7	ENSG00000130653																	True	True	True	True	True		True	True	True	7
chr1	35462658	35462658	-	KIAA0319L	ENSG00000142687					True	True	True	True	True	True				True												6
chr1	52355798	52355798	-	CC2D1B	ENSG00000154222								True	True	True			True	True		True								True	True	6
chr14	103700216	103700216	+	KLC1;XRCC3	ENSG00000126214;ENSG00000126215																		True	True	True	True	True	True	True	True	7
chr14	31207110	31207110	-	HECTD1	ENSG00000092148							True		True	True			True	True		True								True	True	6
chr7	30595045	30595045	+	GARS	ENSG00000106105					True	True	True	True	True				True	True												6
chr7	102178565	102178565	+	CUX1	ENSG00000257923						True	True							True	True		True						True	True	True	6
chr12	53306768	53306768	+	C12orf10	ENSG00000139637								True	True	True				True						True			True	True	True	6
chr2	61185515	61185515	+	AHSA2	ENSG00000173209			True						True					True		True				True			True	True	True	6
chr2	84972104	84972104	+	KCMF1	ENSG00000176407						True	True		True				True	True		True								True	True	6
chr2	219245276	219245276	-	GLB1L	ENSG00000163521					True				True	True				True		True							True	True	True	6
chr17	51166485	51166485	+	NME2	ENSG00000243678					True	True	True							True	True					True				True	True	6
chr17	2417182	2417182	-	METTL16	ENSG00000127804							True	True	True				True	True		True								True	True	6
chr17	4946827	4946827	-	PFN1	ENSG00000108518					True	True	True	True	True	True				True												6
chr17	29617932	29617932	-	CORO6	ENSG00000264031										True				True	True	True					True		True	True	True	6
chr6	3270340	3270340	-	SLC22A23	ENSG00000137266;ENSG00000180822															True	True	True		True			True	True	True	True	7
chr6	31793123	31793123	-	VARS	ENSG00000204394					True	True	True	True	True				True	True												6
chr11	17228333	17228333	+	PIK3C2A;NUCB2	ENSG00000197149			True		True				True			True		True		True								True	True	6
chr11	102110832	102110832	+	YAP1	ENSG00000137693					True		True			True			True	True		True								True	True	6
chr11	61300120	61300120	-	DDB1	ENSG00000167986					True	True	True	True	True	True				True												6
chr3	33142442	33142442	+	CRTAP	ENSG00000170275					True	True	True	True	True	True				True												6
chr16	89560691	89560691	+	RPL13	ENSG00000167526					True	True	True	True	True	True				True												6
chr16	2777133	2777133	-	ELOB	ENSG00000103363					True	True	True	True	True				True	True												6
chr16	46689162	46689162	-	VPS35	ENSG00000069329					True	True	True	True	True	True				True												6
chr20	62303421	62303421	+	ADRM1	ENSG00000130706									True	True			True	True		True							True	True	True	6
chr20	62942984	62942984	+	GID8	ENSG00000101193					True	True	True	True	True	True				True												6
chr20	62943114	62943114	+	GID8	ENSG00000101193					True	True	True	True	True	True				True												6
chr20	63521508	63521508	+	PPDPF	ENSG00000125534							True	True	True				True	True		True								True	True	6
chr20	3786547	3786547	-	CENPB	ENSG00000125817					True	True	True	True	True				True	True												6
chr20	3786546	3786546	-	CENPB	ENSG00000125817					True	True	True	True	True				True	True												6
chr20	3786545	3786545	-	CENPB	ENSG00000125817					True	True	True	True	True				True	True												6
chr20	3786553	3786553	-	CENPB	ENSG00000125817					True	True	True	True	True				True	True												6
chr20	44306138	44306138	-	FITM2	ENSG00000197296					True		True			True			True	True		True								True	True	6
chr20	44306144	44306144	-	FITM2	ENSG00000197296					True		True			True			True	True		True								True	True	6
chr20	44306143	44306143	-	FITM2	ENSG00000197296					True		True			True			True	True		True								True	True	6
chr19	679960	679960	+	FSTL3	ENSG00000070404										True			True	True		True			True				True	True	True	6
chr19	2251345	2251345	+	AMH	ENSG00000104899									True	True				True	True	True							True	True	True	6
chr19	19356030	19356030	+	MAU2	ENSG00000129933										True				True		True			True		True		True	True	True	6
chr19	29942324	29942324	+	URI1	ENSG00000105176			True					True		True			True	True		True								True	True	6
chr19	58549491	58549491	+	TRIM28	ENSG00000130726			True							True		True		True		True							True	True	True	6
chr19	1852601	1852601	-	KLF16	ENSG00000267125					True	True	True		True					True			True							True	True	6
chr19	18870061	18870061	-	GDF1	ENSG00000130283										True			True	True		True					True		True	True	True	6
chr19	19663425	19663425	-	ATP13A1	ENSG00000105726										True		True		True		True			True				True	True	True	6
chr5	176507979	176507979	+	FAF2	ENSG00000113194						True			True	True				True		True							True	True	True	6
chrX	49068714	49068714	+	CCDC120	ENSG00000147144					True	True				True			True	True		True								True	True	6
chrX	153688480	153688480	+	SLC6A8	ENSG00000130821					True				True				True	True		True					True			True	True	6
chr8	67058178	67058178	-	COPS5	ENSG00000121022									True	True				True		True					True		True	True	True	6
chr8	90645995	90645995	-	TMEM64	ENSG00000180694					True		True			True			True	True		True								True	True	6
chr22	24063016	24063016	+	CABIN1	ENSG00000099991									True	True			True	True		True							True	True	True	6
chr22	39133143	39133143	-	CBX7	ENSG00000100307					True					True				True		True		True			True			True	True	6
chr22	50257731	50257731	-	MAPK12	ENSG00000188130						True	True						True	True	True		True							True	True	6
chr9	129503592	129503592	+	LINC00963	ENSG00000204054					True					True				True		True				True			True	True	True	6
chr1	150308596	150308596	+	MRPS21	ENSG00000187145						True							True	True				True				True	True	True	True	6
chr1	183117338	183117338	+	LAMC1	ENSG00000135862									True	True		True		True		True							True	True	True	6
chr1	21885149	21885149	-	HSPG2	ENSG00000142798							True		True	True			True	True		True								True	True	6
chr1	39901101	39901101	-	MYCL	ENSG00000116990					True	True				True				True	True	True								True	True	6
chr14	100281408	100281408	+	YY1;SLC25A29	ENSG00000259052					True								True	True	True	True	True							True	True	6
chr7	155003665	155003665	+	PAXIP1-AS1	ENSG00000273344										True				True	True	True				True			True	True	True	6
chr7	1477934	1477934	-	INTS1	ENSG00000164880					True	True								True	True					True			True	True	True	6
chr7	100627297	100627297	-	TFR2	ENSG00000106327							True			True				True		True	True			True				True	True	6
chr7	100827208	100827208	-	EPHB4	ENSG00000196411										True			True	True	True	True	True							True	True	6
chr12	49635127	49635127	+	PRPF40B	ENSG00000110844						True			True	True				True		True							True	True	True	6
chr12	40105902	40105902	-	SLC2A13	ENSG00000151229										True				True	True	True	True						True	True	True	6
chr12	62021754	62021754	-	FAM19A2	ENSG00000213363										True		True		True	True	True				True				True	True	6
chr12	106999704	106999704	-	CRY1	ENSG00000008405					True	True	True							True		True							True	True	True	6
chr12	132853488	132853488	-	CHFR	ENSG00000072609					True		True		True				True	True									True	True	True	6
chr2	27832714	27832714	-	RBKS	ENSG00000171174										True			True	True		True				True			True	True	True	6
chr2	74369422	74369422	-	DCTN1	ENSG00000204843									True	True		True	True	True		True								True	True	6
chr10	71300980	71300980	+	UNC5B	ENSG00000107731					True	True		True		True				True		True								True	True	6
chr10	70146440	70146440	-	TYSND1	ENSG00000156521							True		True	True				True		True							True	True	True	6
chr17	1646371	1646371	-	RILP	ENSG00000167705									True				True	True				True		True	True			True	True	6
chr17	78174187	78174187	-	TK1	ENSG00000167900								True	True	True			True	True		True								True	True	6
chr17	78674804	78674804	-	CYTH1	ENSG00000108669									True	True				True			True	True	True					True	True	6
chr6	109791491	109791491	+	FIG4	ENSG00000112367							True		True	True			True	True		True								True	True	6
chr6	143136910	143136910	+	AIG1	ENSG00000146416			True			True	True			True				True		True								True	True	6
chr6	7339025	7339025	-	CAGE1	ENSG00000220472					True					True		True	True	True		True								True	True	6
chr6	37483117	37483117	-	CCDC167	ENSG00000198937							True		True				True	True	True			True						True	True	6
chr11	4092692	4092692	+	STIM1	ENSG00000167323										True		True		True		True					True		True	True	True	6
chr11	46673337	46673337	+	ATG13	ENSG00000175224										True			True	True		True	True						True	True	True	6
chr11	61341487	61341487	+	TKFC	ENSG00000149476			True					True		True				True		True							True	True	True	6
chr11	67434620	67434620	+	RPS6KB2	ENSG00000175634			True				True		True	True				True		True								True	True	6
chr11	71480832	71480832	+	NADSYN1	ENSG00000172890			True						True	True			True	True		True								True	True	6
chr11	134224897	134224897	+	VPS26B	ENSG00000151502								True		True			True	True		True							True	True	True	6
chr11	65780107	65780107	-	AP5B1	ENSG00000254470					True		True		True	True				True		True								True	True	6
chr11	119364066	119364066	-	USP2	ENSG00000036672					True		True							True			True				True		True	True	True	6
chr3	49681197	49681197	+	APEH	ENSG00000164062									True	True		True	True	True		True								True	True	6
chr3	184150247	184150247	+	EIF2B5;DVL3	ENSG00000228205					True					True		True		True	True	True								True	True	6
chr16	521911	521911	+	RAB11FIP3	ENSG00000090565										True				True		True		True				True	True	True	True	6
chr16	66935529	66935529	+	CES2	ENSG00000172831					True	True							True	True			True						True	True	True	6
chr16	47143619	47143619	-	NETO2	ENSG00000171208							True	True		True			True	True		True								True	True	6
chr13	98395326	98395326	+	FARP1	ENSG00000152767			True						True	True			True	True		True								True	True	6
chr20	49270328	49270328	-	ZNFX1	ENSG00000124201									True	True			True	True		True							True	True	True	6
chr1	183533767	183533767	+	SMG7	ENSG00000116698												True	True	True	True	True								True	True	5
chrM	1689	1689	+	RNR2	ENSG00000210082		True		True	True	True		True						True												5
chrM	9060	9060	+	RNR2;NONE	ENSG00000198899		True	True	True	True								True	True												5
chrM	13060	13060	+	RNR2;NONE	ENSG00000198786		True			True		True		True				True	True												5
chrM	3903	3903	+	RNR2	ENSG00000198888		True		True	True	True							True	True												5
chr22	37759644	37759644	+	TRIOBP	ENSG00000100106			True											True				True	True				True	True	True	5
chr15	75339548	75339548	+	COMMD4	ENSG00000140365												True		True			True		True				True	True	True	5
chr21	43757415	43757415	+	PDXK	ENSG00000160209						True		True		True		True	True	True												5
chr21	43757424	43757424	+	PDXK	ENSG00000160209						True		True		True		True	True	True												5
chr21	46411542	46411542	+	PCNT	ENSG00000160299					True	True			True	True			True	True												5
chr21	46411545	46411545	+	PCNT	ENSG00000160299					True	True			True	True			True	True												5
chr19	3462835	3462835	+	NFIC	ENSG00000141905					True	True		True	True				True	True												5
chr19	3462837	3462837	+	NFIC	ENSG00000141905					True	True		True	True				True	True												5
chr19	8486219	8486219	+	HNRNPM	ENSG00000099783			True			True				True		True	True	True												5
chr19	8486220	8486220	+	HNRNPM	ENSG00000099783			True			True				True		True	True	True												5
chr19	12806790	12806790	+	RNASEH2A	ENSG00000104889			True			True			True	True		True		True												5
chr19	12807009	12807009	+	RNASEH2A	ENSG00000104889						True			True	True		True	True	True												5
chr19	12807011	12807011	+	RNASEH2A	ENSG00000104889						True			True	True		True	True	True												5
chr19	13795634	13795634	+	ZSWIM4	ENSG00000132003						True		True	True	True			True	True												5
chr19	13795636	13795636	+	ZSWIM4	ENSG00000132003						True		True	True	True			True	True												5
chr19	13795716	13795716	+	ZSWIM4	ENSG00000132003						True		True	True	True			True	True												5
chr19	13795717	13795717	+	ZSWIM4	ENSG00000132003						True		True	True	True			True	True												5
chr19	13795722	13795722	+	ZSWIM4	ENSG00000132003						True		True	True	True			True	True												5
chr19	17306177	17306177	+	MRPL34	ENSG00000130312			True			True				True		True	True	True												5
chr19	17306178	17306178	+	MRPL34	ENSG00000130312			True			True				True		True	True	True												5
chr19	17306179	17306179	+	MRPL34	ENSG00000130312			True			True				True		True	True	True												5
chr19	42273088	42273088	+	CIC	ENSG00000079432						True	True		True	True			True	True												5
chr19	42273136	42273136	+	CIC	ENSG00000079432						True	True		True	True			True	True												5
chr19	42292440	42292440	+	CIC	ENSG00000079432					True			True	True	True			True	True												5
chr19	45703385	45703385	+	QPCTL	ENSG00000011478						True	True		True	True			True	True												5
chr19	649706	649706	-	RNF126	ENSG00000070423						True		True	True	True			True	True												5
chr19	2015535	2015535	-	BTBD2	ENSG00000133243						True	True	True		True			True	True												5
chr19	2015594	2015594	-	BTBD2	ENSG00000133243						True		True	True	True			True	True												5
chr19	2015593	2015593	-	BTBD2	ENSG00000133243						True		True	True	True			True	True												5
chr19	2015592	2015592	-	BTBD2	ENSG00000133243						True		True	True	True			True	True												5
chr19	2015591	2015591	-	BTBD2	ENSG00000133243						True		True	True	True			True	True												5
chr19	2015590	2015590	-	BTBD2	ENSG00000133243						True		True	True	True			True	True												5
chr19	2073017	2073017	-	MOB3A	ENSG00000172081						True		True	True	True			True	True												5
chr19	5720068	5720068	-	LONP1	ENSG00000196365						True	True			True		True	True	True												5
chr19	5720072	5720072	-	LONP1	ENSG00000196365						True			True	True		True	True	True												5
chr19	6415886	6415886	-	KHSRP	ENSG00000088247					True	True	True		True	True				True												5
chr19	6415885	6415885	-	KHSRP	ENSG00000088247					True	True	True		True	True				True												5
chr19	6424558	6424558	-	KHSRP	ENSG00000088247						True		True	True	True			True	True												5
chr19	6424662	6424662	-	KHSRP	ENSG00000088247					True		True	True		True			True	True												5
chr19	6424661	6424661	-	KHSRP	ENSG00000088247					True		True	True		True			True	True												5
chr19	6459646	6459646	-	SLC25A23	ENSG00000125648					True	True			True	True			True	True												5
chr19	38815580	38815580	-	ECH1	ENSG00000104823					True	True	True	True		True				True												5
chr19	38815579	38815579	-	ECH1	ENSG00000104823					True	True	True	True		True				True												5
chr19	45350601	45350601	-	KLC3	ENSG00000104884						True	True	True		True			True	True												5
chr5	175529101	175529101	+	SFXN1	ENSG00000164466					True		True		True	True			True	True												5
chr5	177426756	177426756	+	GRK6	ENSG00000198055			True		True		True			True			True	True												5
chr5	177426823	177426823	+	GRK6	ENSG00000198055					True		True		True	True			True	True												5
chr5	178131280	178131280	+	RMND5B	ENSG00000145916						True	True		True	True			True	True												5
chr5	78985339	78985339	-	ARSB	ENSG00000113273							True	True	True	True			True	True												5
chr5	179806724	179806724	-	MGAT4B	ENSG00000161013							True	True	True	True			True	True												5
chr5	179806723	179806723	-	MGAT4B	ENSG00000161013							True	True	True	True			True	True												5
chr5	179806722	179806722	-	MGAT4B	ENSG00000161013							True	True	True	True			True	True												5
chr5	179806721	179806721	-	MGAT4B	ENSG00000161013							True	True	True	True			True	True												5
chrX	68829499	68829499	+	EFNB1	ENSG00000090776					True	True			True	True			True	True												5
chrX	47650474	47650474	-	ELK1	ENSG00000126767						True		True	True	True			True	True												5
chrX	48957507	48957507	-	OTUD5	ENSG00000068308					True		True		True	True			True	True												5
chrX	48957506	48957506	-	OTUD5	ENSG00000068308					True		True		True	True			True	True												5
chrX	48957510	48957510	-	OTUD5	ENSG00000068308					True		True		True	True			True	True												5
chrX	48957509	48957509	-	OTUD5	ENSG00000068308					True		True		True	True			True	True												5
chrX	54044134	54044134	-	PHF8	ENSG00000172943						True		True	True	True			True	True												5
chrX	54044133	54044133	-	PHF8	ENSG00000172943						True		True	True	True			True	True												5
chrX	54044132	54044132	-	PHF8	ENSG00000172943						True		True	True	True			True	True												5
chrX	54495690	54495690	-	FGD1	ENSG00000102302					True		True	True		True			True	True												5
chrX	149505285	149505285	-	IDS	ENSG00000010404					True	True		True	True				True	True												5
chrX	154019777	154019777	-	IRAK1	ENSG00000184216					True	True			True	True			True	True												5
chrX	154515938	154515938	-	FAM3A	ENSG00000071889					True		True	True	True				True	True												5
chrX	154515972	154515972	-	FAM3A	ENSG00000071889					True		True		True	True			True	True												5
chr8	17156625	17156625	+	ZDHHC2	ENSG00000104219			True					True	True	True			True	True												5
chr8	89902680	89902680	+	OSGIN2	ENSG00000164823			True		True				True	True			True	True												5
chr22	38729538	38729538	+	GTPBP1	ENSG00000100226					True		True		True	True			True	True												5
chr22	41599678	41599678	-	DESI1	ENSG00000100418					True			True	True	True			True	True												5
chr22	41599917	41599917	-	DESI1	ENSG00000100418							True	True	True	True			True	True												5
chr22	41600074	41600074	-	DESI1	ENSG00000100418					True		True		True	True			True	True												5
chr22	41600080	41600080	-	DESI1	ENSG00000100418						True	True		True	True			True	True												5
chr22	41600083	41600083	-	DESI1	ENSG00000100418						True	True		True	True			True	True												5
chr15	67066123	67066123	+	SMAD3	ENSG00000166949						True		True	True	True			True	True												5
chr15	75359646	75359646	-	MAN2C1	ENSG00000140400						True			True	True		True	True	True												5
chr9	37801190	37801190	+	DCAF10	ENSG00000122741					True	True	True			True			True	True												5
chr9	37801191	37801191	+	DCAF10	ENSG00000122741					True	True			True	True			True	True												5
chr9	15510285	15510285	-	PSIP1	ENSG00000164985					True	True			True	True			True	True												5
chr9	15510284	15510284	-	PSIP1	ENSG00000164985					True	True			True	True			True	True												5
chr9	15510283	15510283	-	PSIP1	ENSG00000164985					True	True			True	True			True	True												5
chr9	127908167	127908167	-	ST6GALNAC4	ENSG00000136840					True	True		True		True			True	True												5
chr9	133108754	133108754	-	RALGDS	ENSG00000160271													True	True	True	True	True		True					True	True	6
chr9	136406547	136406547	-	SDCCAG3	ENSG00000165689					True	True	True			True			True	True												5
chr9	136406546	136406546	-	SDCCAG3	ENSG00000165689					True	True	True			True			True	True												5
chr9	136406554	136406554	-	SDCCAG3	ENSG00000165689					True	True	True			True			True	True												5
chr9	136406563	136406563	-	SDCCAG3	ENSG00000165689					True	True	True			True			True	True												5
chr1	9602786	9602786	+	TMEM201	ENSG00000188807					True	True	True			True			True	True												5
chr1	9602787	9602787	+	TMEM201	ENSG00000188807					True	True	True			True			True	True												5
chr1	9602789	9602789	+	TMEM201	ENSG00000188807					True	True	True			True			True	True												5
chr1	33491678	33491678	+	ZSCAN20	ENSG00000121903						True	True		True	True			True	True												5
chr1	33491679	33491679	+	ZSCAN20	ENSG00000121903						True	True		True	True			True	True												5
chr1	40374022	40374022	+	SMAP2	ENSG00000084070					True	True	True	True					True	True												5
chr1	145745702	145745702	+	NBPF10;NBPF19;NBPF20	ENSG00000121848					True			True	True	True			True	True												5
chr1	215567435	215567435	+	KCTD3	ENSG00000136636					True		True	True		True			True	True												5
chr1	231241268	231241268	+	GNPAT	ENSG00000116906			True				True	True		True			True	True												5
chr1	236819869	236819869	+	MTR	ENSG00000226498										True			True	True	True	True								True	True	5
chr1	3813498	3813498	-	CEP104	ENSG00000116198					True	True			True	True			True	True												5
chr1	3813508	3813508	-	CEP104	ENSG00000116198					True	True		True		True			True	True												5
chr1	3813510	3813510	-	CEP104	ENSG00000116198					True	True		True		True			True	True												5
chr1	21782952	21782952	-	USP48	ENSG00000090686						True	True		True	True			True	True												5
chr1	21782950	21782950	-	USP48	ENSG00000090686						True	True		True	True			True	True												5
chr1	21782965	21782965	-	USP48	ENSG00000090686						True	True		True	True			True	True												5
chr1	153944359	153944359	-	DENND4B	ENSG00000198837					True	True		True		True			True	True												5
chr1	154970561	154970561	-	SHC1	ENSG00000160691						True		True	True	True			True	True												5
chr1	224227622	224227622	-	LOC101927164	ENSG00000237101						True			True	True				True		True								True	True	5
chr14	21081801	21081801	+	ARHGEF40	ENSG00000165801					True	True			True	True			True	True												5
chr14	101761867	101761867	+	PPP2R5C	ENSG00000078304					True		True	True		True			True	True												5
chr14	101761876	101761876	+	PPP2R5C	ENSG00000078304					True		True	True		True			True	True												5
chr14	102593118	102593118	+	RCOR1	ENSG00000089902					True		True	True	True				True	True												5
chr14	77027502	77027502	-	IRF2BPL	ENSG00000119669						True	True		True	True			True	True												5
chr14	102509735	102509735	-	ANKRD9	ENSG00000156381						True		True	True	True			True	True												5
chr14	102509734	102509734	-	ANKRD9	ENSG00000156381						True		True	True	True			True	True												5
chr14	102509733	102509733	-	ANKRD9	ENSG00000156381						True		True	True	True			True	True												5
chr14	102509737	102509737	-	ANKRD9	ENSG00000156381					True			True	True	True			True	True												5
chr14	102509745	102509745	-	ANKRD9	ENSG00000156381					True			True	True	True			True	True												5
chr7	76480684	76480684	+	DTX2	ENSG00000091073					True		True	True		True			True	True												5
chr7	99438968	99438968	+	CPSF4	ENSG00000160917			True		True		True			True			True	True												5
chr7	155298493	155298493	+	INSIG1	ENSG00000186480					True	True	True	True					True	True												5
chr12	123389502	123389502	+	KMT5A	ENSG00000183955						True	True		True	True			True	True												5
chr12	123389531	123389531	+	KMT5A	ENSG00000183955						True	True		True	True			True	True												5
chr12	123389532	123389532	+	KMT5A	ENSG00000183955						True	True		True	True			True	True												5
chr12	131961041	131961041	+	EP400	ENSG00000183495						True	True	True		True			True	True												5
chr12	49040346	49040346	-	KMT2D	ENSG00000167548						True	True	True		True			True	True												5
chr12	104137760	104137760	-	NFYB	ENSG00000120837					True	True			True	True			True	True												5
chr12	120219674	120219674	-	PXN	ENSG00000089159						True		True	True	True			True	True												5
chr12	120219673	120219673	-	PXN	ENSG00000089159						True		True	True	True			True	True												5
chr12	120219672	120219672	-	PXN	ENSG00000089159						True		True	True	True			True	True												5
chr12	120219671	120219671	-	PXN	ENSG00000089159						True		True	True	True			True	True												5
chr12	120219731	120219731	-	PXN	ENSG00000089159						True		True	True	True			True	True												5
chr12	120219730	120219730	-	PXN	ENSG00000089159						True		True	True	True			True	True												5
chr12	120219729	120219729	-	PXN	ENSG00000089159						True		True	True	True			True	True												5
chr12	120219728	120219728	-	PXN	ENSG00000089159						True		True	True	True			True	True												5
chr12	120219733	120219733	-	PXN	ENSG00000089159						True		True	True	True			True	True												5
chr4	2064495	2064495	+	NAT8L	ENSG00000185818					True	True	True			True			True	True												5
chr4	2064496	2064496	+	NAT8L	ENSG00000185818					True	True	True			True			True	True												5
chr4	973361	973361	-	DGKQ	ENSG00000145214					True	True	True	True					True	True												5
chr4	139115253	139115253	-	ELF2	ENSG00000179967						True	True	True	True	True				True												5
chr2	23385356	23385356	+	KLHL29	ENSG00000119771					True	True		True		True			True	True												5
chr2	23385357	23385357	+	KLHL29	ENSG00000119771					True	True		True		True			True	True												5
chr2	100820291	100820291	+	NPAS2	ENSG00000170485					True	True		True		True			True	True												5
chr2	119760276	119760276	+	PTPN4	ENSG00000088179			True		True			True	True				True	True												5
chr2	219542027	219542027	-	CHPF	ENSG00000123989						True		True	True	True			True	True												5
chr2	219542026	219542026	-	CHPF	ENSG00000123989						True		True	True	True			True	True												5
chr10	119030373	119030373	+	NANOS1	ENSG00000188613					True	True	True		True	True				True												5
chr10	119030374	119030374	+	NANOS1	ENSG00000188613					True	True	True		True	True				True												5
chr10	119030409	119030409	+	NANOS1	ENSG00000188613					True	True	True		True	True				True												5
chr10	119030410	119030410	+	NANOS1	ENSG00000188613					True	True	True		True	True				True												5
chr10	119030412	119030412	+	NANOS1	ENSG00000188613					True	True	True		True	True				True												5
chr10	119030413	119030413	+	NANOS1	ENSG00000188613					True	True	True		True	True				True												5
chr10	119030414	119030414	+	NANOS1	ENSG00000188613					True	True	True		True	True				True												5
chr17	1724971	1724971	+	WDR81	ENSG00000167716						True	True	True		True			True	True												5
chr17	1724974	1724974	+	WDR81	ENSG00000167716						True	True	True		True			True	True												5
chr17	28722016	28722016	+	RPL23A	ENSG00000264577						True		True	True	True			True	True												5
chr17	50088341	50088341	+	ITGA3	ENSG00000005884						True		True	True	True			True	True												5
chr17	75047330	75047330	+	KCTD2	ENSG00000180901						True		True	True	True			True	True												5
chr17	75047341	75047341	+	KCTD2	ENSG00000180901						True		True	True	True			True	True												5
chr17	75047342	75047342	+	KCTD2	ENSG00000180901						True		True	True	True			True	True												5
chr17	75047343	75047343	+	KCTD2	ENSG00000180901						True		True	True	True			True	True												5
chr17	75047346	75047346	+	KCTD2	ENSG00000180901						True		True	True	True			True	True												5
chr17	2711564	2711564	-	CLUH	ENSG00000132361					True	True			True	True			True	True												5
chr17	2711567	2711567	-	CLUH	ENSG00000132361					True	True			True	True			True	True												5
chr17	2711630	2711630	-	CLUH	ENSG00000132361						True	True		True	True			True	True												5
chr17	18278016	18278016	-	TOP3A	ENSG00000177302						True	True		True	True			True	True												5
chr17	38767897	38767897	-	PIP4K2B	ENSG00000141720					True	True			True	True			True	True												5
chr17	38767896	38767896	-	PIP4K2B	ENSG00000141720						True		True	True	True			True	True												5
chr17	63842507	63842507	-	SMARCD2	ENSG00000108604					True			True	True	True			True	True												5
chr17	63842514	63842514	-	SMARCD2	ENSG00000108604						True		True	True	True			True	True												5
chr17	75502370	75502370	-	CASKIN2	ENSG00000177303					True			True	True	True			True	True												5
chr17	75502369	75502369	-	CASKIN2	ENSG00000177303					True			True	True	True			True	True												5
chr17	75502377	75502377	-	CASKIN2	ENSG00000177303					True			True	True	True			True	True												5
chr17	81868972	81868972	-	ARHGDIA	ENSG00000141522						True	True		True	True			True	True												5
chr6	20402598	20402598	+	E2F3	ENSG00000112242					True	True			True	True			True	True												5
chr6	31625555	31625555	+	PRRC2A	ENSG00000204469							True	True		True		True	True	True												5
chr6	31625569	31625569	+	PRRC2A	ENSG00000204469						True	True	True		True			True	True												5
chr6	117482795	117482795	+	DCBLD1	ENSG00000164465					True	True	True			True			True	True												5
chr6	150865927	150865927	+	MTHFD1L	ENSG00000120254			True			True		True		True			True	True												5
chr6	150865930	150865930	+	MTHFD1L	ENSG00000120254			True			True		True		True			True	True												5
chr6	156779299	156779299	+	ARID1B	ENSG00000049618					True	True			True	True			True	True												5
chr6	156779302	156779302	+	ARID1B	ENSG00000049618					True	True			True	True			True	True												5
chr6	156779305	156779305	+	ARID1B	ENSG00000049618					True	True			True	True			True	True												5
chr6	156779308	156779308	+	ARID1B	ENSG00000049618					True	True			True	True			True	True												5
chr6	13711312	13711312	-	RANBP9	ENSG00000010017						True		True	True	True			True	True												5
chr6	13711311	13711311	-	RANBP9	ENSG00000010017						True		True	True	True			True	True												5
chr6	13711318	13711318	-	RANBP9	ENSG00000010017						True		True	True	True			True	True												5
chr6	13711321	13711321	-	RANBP9	ENSG00000010017						True		True	True	True			True	True												5
chr6	13711320	13711320	-	RANBP9	ENSG00000010017						True		True	True	True			True	True												5
chr6	169659119	169659119	-	WDR27	ENSG00000184465					True	True	True			True			True	True												5
chr11	45902433	45902433	+	MAPK8IP1	ENSG00000121653					True	True		True		True			True	True												5
chr11	45902434	45902434	+	MAPK8IP1	ENSG00000121653					True	True		True		True			True	True												5
chr11	45902435	45902435	+	MAPK8IP1	ENSG00000121653					True	True		True		True			True	True												5
chr11	45902436	45902436	+	MAPK8IP1	ENSG00000121653					True	True		True		True			True	True												5
chr11	45902438	45902438	+	MAPK8IP1	ENSG00000121653					True	True		True		True			True	True												5
chr11	45902439	45902439	+	MAPK8IP1	ENSG00000121653					True	True		True		True			True	True												5
chr11	45902440	45902440	+	MAPK8IP1	ENSG00000121653					True	True		True		True			True	True												5
chr11	45902441	45902441	+	MAPK8IP1	ENSG00000121653					True	True		True		True			True	True												5
chr11	45902442	45902442	+	MAPK8IP1	ENSG00000121653					True	True		True		True			True	True												5
chr11	65585386	65585386	+	EHBP1L1	ENSG00000173442						True	True	True		True			True	True												5
chr11	65585392	65585392	+	EHBP1L1	ENSG00000173442						True	True	True		True			True	True												5
chr11	65585395	65585395	+	EHBP1L1	ENSG00000173442						True	True	True		True			True	True												5
chr11	66857266	66857266	+	PC	ENSG00000173621						True		True	True	True			True	True												5
chr11	72235435	72235435	+	INPPL1	ENSG00000165458			True					True		True		True	True	True												5
chr11	72238762	72238762	+	INPPL1	ENSG00000165458						True			True	True		True	True	True												5
chr11	72238765	72238765	+	INPPL1	ENSG00000165458					True				True	True		True	True	True												5
chr11	64900913	64900913	-	ATG2A	ENSG00000110046					True	True			True	True			True	True												5
chr11	64900912	64900912	-	ATG2A	ENSG00000110046					True	True			True	True			True	True												5
chr11	66687585	66687585	-	SPTBN2	ENSG00000173898					True	True	True			True			True	True												5
chr11	66687584	66687584	-	SPTBN2	ENSG00000173898					True	True	True			True			True	True												5
chr11	66687583	66687583	-	SPTBN2	ENSG00000173898					True	True	True			True			True	True												5
chr3	51391494	51391494	+	RBM15B	ENSG00000179837					True	True			True	True			True	True												5
chr3	51391498	51391498	+	RBM15B	ENSG00000179837					True	True			True	True			True	True												5
chr3	61562156	61562156	+	PTPRG	ENSG00000144724					True	True		True	True				True	True												5
chr3	61562157	61562157	+	PTPRG	ENSG00000144724					True	True		True	True				True	True												5
chr3	127036937	127036937	+	PLXNA1	ENSG00000114554					True		True	True		True			True	True												5
chr3	50359120	50359120	-	TMEM115	ENSG00000126062					True	True			True	True			True	True												5
chr3	50359119	50359119	-	TMEM115	ENSG00000126062					True	True			True	True			True	True												5
chr3	50359137	50359137	-	TMEM115	ENSG00000126062					True	True			True	True			True	True												5
chr3	50359136	50359136	-	TMEM115	ENSG00000126062					True	True			True	True			True	True												5
chr3	63863807	63863807	-	THOC7	ENSG00000163634							True	True	True	True			True	True												5
chr3	63863806	63863806	-	THOC7	ENSG00000163634							True	True	True	True			True	True												5
chr3	63863809	63863809	-	THOC7	ENSG00000163634							True	True	True	True			True	True												5
chr3	63863813	63863813	-	THOC7	ENSG00000163634							True	True	True	True			True	True												5
chr3	63863812	63863812	-	THOC7	ENSG00000163634							True	True	True	True			True	True												5
chr3	63863816	63863816	-	THOC7	ENSG00000163634							True	True	True	True			True	True												5
chr3	63863815	63863815	-	THOC7	ENSG00000163634							True	True	True	True			True	True												5
chr3	134250587	134250587	-	RYK	ENSG00000163785						True	True		True	True			True	True												5
chr3	134250586	134250586	-	RYK	ENSG00000163785						True	True		True	True			True	True												5
chr3	134250584	134250584	-	RYK	ENSG00000163785						True	True		True	True			True	True												5
chr16	527897	527897	+	CAPN15	ENSG00000103326						True		True	True	True			True	True												5
chr16	527898	527898	+	CAPN15	ENSG00000103326						True		True	True	True			True	True												5
chr16	67538548	67538548	+	RIPOR1	ENSG00000039523						True	True		True	True			True	True												5
chr16	87702534	87702534	-	JPH3;KLHDC4	ENSG00000205047					True	True			True	True			True	True												5
chr16	87702533	87702533	-	JPH3;KLHDC4	ENSG00000205047					True	True			True	True			True	True												5
chr16	87702532	87702532	-	JPH3;KLHDC4	ENSG00000205047					True	True			True	True			True	True												5
chr16	87702531	87702531	-	JPH3;KLHDC4	ENSG00000205047					True	True			True	True			True	True												5
chr16	87702530	87702530	-	JPH3;KLHDC4	ENSG00000205047					True	True			True	True			True	True												5
chr16	87702540	87702540	-	JPH3;KLHDC4	ENSG00000205047					True	True			True	True			True	True												5
chr13	28138766	28138766	+	PAN3	ENSG00000152520					True	True		True		True			True	True												5
chr13	113584793	113584793	+	TFDP1	ENSG00000198176					True	True			True	True			True	True												5
chr13	113584794	113584794	+	TFDP1	ENSG00000198176					True	True			True	True			True	True												5
chr13	113584798	113584798	+	TFDP1	ENSG00000198176					True	True			True	True			True	True												5
chr18	21111396	21111396	-	ROCK1	ENSG00000067900					True		True		True	True			True	True												5
chr18	21111395	21111395	-	ROCK1	ENSG00000067900					True		True		True	True			True	True												5
chr18	21111394	21111394	-	ROCK1	ENSG00000067900					True		True		True	True			True	True												5
chr18	21111401	21111401	-	ROCK1	ENSG00000067900					True		True		True	True			True	True												5
chr18	21111400	21111400	-	ROCK1	ENSG00000067900					True		True		True	True			True	True												5
chr18	21111399	21111399	-	ROCK1	ENSG00000067900					True		True		True	True			True	True												5
chr18	54224168	54224168	-	MBD2	ENSG00000134046					True	True	True	True					True	True												5
chrM	13334	13334	+	RNR2;NONE	ENSG00000198786						True	True		True	True			True	True												5
chr20	62861216	62861216	-	TCFL5	ENSG00000101190					True	True		True		True			True	True												5
chr21	31668468	31668468	+	SOD1	ENSG00000142168					True	True	True	True	True					True												5
chr21	26112149	26112149	-	APP	ENSG00000142192					True	True	True	True	True					True												5
chr19	3462838	3462838	+	NFIC	ENSG00000141905					True	True		True	True				True	True												5
chr19	14564008	14564008	+	TECR	ENSG00000099797					True	True	True		True	True				True												5
chr19	17309616	17309616	+	DDA1	ENSG00000130311			True				True	True		True			True	True												5
chr19	35658644	35658644	+	COX6B1	ENSG00000126267						True	True	True	True	True				True												5
chr19	45703371	45703371	+	QPCTL	ENSG00000011478						True	True		True	True			True	True												5
chr19	45703372	45703372	+	QPCTL	ENSG00000011478						True	True		True	True			True	True												5
chr19	45703373	45703373	+	QPCTL	ENSG00000011478						True	True		True	True			True	True												5
chr19	45703377	45703377	+	QPCTL	ENSG00000011478						True	True		True	True			True	True												5
chr19	45703852	45703852	+	QPCTL	ENSG00000011478					True		True	True		True			True	True												5
chr19	54201291	54201291	+	RPS9	ENSG00000170889					True	True	True		True	True				True												5
chr19	1088324	1088324	-	POLR2E	ENSG00000099817					True	True	True	True					True	True												5
chr19	1088323	1088323	-	POLR2E	ENSG00000099817					True	True	True	True					True	True												5
chr19	1088322	1088322	-	POLR2E	ENSG00000099817					True	True	True	True					True	True												5
chr19	1088321	1088321	-	POLR2E	ENSG00000099817					True	True	True	True					True	True												5
chr19	1088320	1088320	-	POLR2E	ENSG00000099817					True	True	True	True					True	True												5
chr19	1592759	1592759	-	MBD3	ENSG00000071655					True		True	True	True				True	True												5
chr19	1879337	1879337	-	ABHD17A	ENSG00000129968													True	True	True	True	True		True					True	True	6
chr19	1879336	1879336	-	ABHD17A	ENSG00000129968													True	True	True	True	True		True					True	True	6
chr19	2015545	2015545	-	BTBD2	ENSG00000133243					True	True	True	True		True				True												5
chr19	2073018	2073018	-	MOB3A	ENSG00000172081						True		True	True	True			True	True												5
chr19	2073016	2073016	-	MOB3A	ENSG00000172081						True		True	True	True			True	True												5
chr19	2073015	2073015	-	MOB3A	ENSG00000172081						True		True	True	True			True	True												5
chr19	4839119	4839119	-	PLIN3	ENSG00000105355						True	True	True	True	True				True												5
chr19	5678611	5678611	-	C19orf70	ENSG00000174917					True	True		True	True	True				True												5
chr19	6415884	6415884	-	KHSRP	ENSG00000088247					True	True	True		True	True				True												5
chr19	6415883	6415883	-	KHSRP	ENSG00000088247					True	True	True		True	True				True												5
chr19	7477059	7477059	-	PEX11G	ENSG00000104883										True				True		True				True			True	True	True	5
chr19	11406570	11406570	-	RGL3	ENSG00000205517																True			True	True		True	True	True	True	6
chr19	14482858	14482858	-	GIPC1	ENSG00000123159								True		True			True	True		True								True	True	5
chr19	33302112	33302112	-	CEBPA	ENSG00000245848					True		True		True	True			True	True												5
chr19	38815594	38815594	-	ECH1	ENSG00000104823					True	True	True	True		True				True												5
chr19	38815593	38815593	-	ECH1	ENSG00000104823					True	True	True	True		True				True												5
chr19	38815592	38815592	-	ECH1	ENSG00000104823					True	True	True	True		True				True												5
chr19	38815591	38815591	-	ECH1	ENSG00000104823					True	True	True	True		True				True												5
chr19	42242421	42242421	-	GSK3A	ENSG00000105723						True				True			True	True		True								True	True	5
chr19	45350610	45350610	-	KLC3	ENSG00000104884					True		True	True		True			True	True												5
chr19	51339101	51339101	-	VSIG10L	ENSG00000186806						True	True	True	True	True				True												5
chr19	51339100	51339100	-	VSIG10L	ENSG00000186806						True	True	True	True	True				True												5
chr19	51339099	51339099	-	VSIG10L	ENSG00000186806						True	True	True	True	True				True												5
chr19	55258442	55258442	-	PPP6R1	ENSG00000105063					True	True		True	True	True				True												5
chr19	55383751	55383751	-	TMEM238	ENSG00000233493						True	True		True	True			True	True												5
chr19	55592768	55592768	-	FIZ1	ENSG00000179943									True	True			True	True		True								True	True	5
chr5	10564481	10564481	+	ANKRD33B	ENSG00000164236					True	True		True	True				True	True												5
chr5	10564482	10564482	+	ANKRD33B	ENSG00000164236					True	True		True	True				True	True												5
chr5	10564487	10564487	+	ANKRD33B	ENSG00000164236					True	True		True	True				True	True												5
chr5	10564488	10564488	+	ANKRD33B	ENSG00000164236					True	True		True	True				True	True												5
chr5	10564492	10564492	+	ANKRD33B	ENSG00000164236					True	True		True	True				True	True												5
chr5	10564493	10564493	+	ANKRD33B	ENSG00000164236					True	True		True	True				True	True												5
chr5	113513872	113513872	+	YTHDC2	ENSG00000047188					True	True				True				True		True								True	True	5
chr5	177594134	177594134	+	TMED9	ENSG00000184840						True	True	True	True	True				True												5
chr5	137754187	137754187	-	HNRNPA0	ENSG00000177733					True		True	True	True	True				True												5
chrX	115718933	115718933	-	PLS3;DANT2	ENSG00000255927					True	True	True		True	True				True												5
chr22	29603850	29603850	+	NF2	ENSG00000186575						True	True	True		True			True	True												5
chr22	37942758	37942758	+	C22orf23;MICALL1	ENSG00000100139					True	True		True	True				True	True												5
chr22	37942767	37942767	+	C22orf23;MICALL1	ENSG00000100139					True	True		True	True				True	True												5
chr15	42491069	42491069	-	ZNF106	ENSG00000103994						True	True	True		True			True	True												5
chr9	128689336	128689336	+	SET	ENSG00000119335					True	True	True		True	True				True												5
chr9	128689341	128689341	+	SET	ENSG00000119335					True	True		True	True	True				True												5
chr9	128689343	128689343	+	SET	ENSG00000119335					True	True		True	True	True				True												5
chr9	137256928	137256928	+	NELFB	ENSG00000188986					True	True	True		True	True				True												5
[truncated: 77,686 more rows]
