# Supplementary material for: MePMe-seq: antibody-free simultaneous m6A and m5C mapping in mRNA by metabolic propargyl labeling and sequencing
Source: Nat Commun. 2023 Nov 7;14:7154. doi: 10.1038/s41467-023-42832-z (PMC10630376; doi:10.1038/s41467-023-42832-z)
Supplement: Supplementary file 11 — Source Data [file 41467_2023_42832_MOESM11_ESM.zip]

Archive with 9 entries (9 files):
- Source Data F 2 - relative abundances modified nucleosides.xlsx
- Source Data F 4 - SELECT.xlsx
- Source Data F 6 - Termination signatures.xlsx
- Source Data SF 1 - Optimizing feeding conditions.xlsx
- Source Data SF 16 - SELECT.xlsx
- Source Data SF 22 - Cluster analysis.xlsx
- Source Data SF 23 - Termination pattern around all identified modified A sites in mRNA.xlsx
- Source Data SF 5 - Primer Extension Assay.xlsx
- Source Data SF 6 - Primer Extension Assay.xlsx
