# Supplementary material for: MePMe-seq: antibody-free simultaneous m6A and m5C mapping in mRNA by metabolic propargyl labeling and sequencing
Source: Nat Commun. 2023 Nov 7;14:7154. doi: 10.1038/s41467-023-42832-z (PMC10630376; doi:10.1038/s41467-023-42832-z)
Supplement: Supplementary file 11 — Source Data [file 41467_2023_42832_MOESM11_ESM.zip › Source Data F 2 - relative abundances modified nucleosides.xlsx]

## Sheet: Tabelle1
	rel. Abundande / %
	prop6A/A	prop6A/A	Aprop/A	Aprop/A	prop1A/A	prop1A/A	prop5C/C	prop5C/C	Cprop/C	Cprop/C	prop3C/C	prop3C/C	prop7G/G	prop7G/G	Gprop/G	Gprop/G	m6A/A	m6A/A	Am/A	Am/A	m5C/C	m5C/C
	Met	PSH	Met	PSH	Met	PSH	Met	PSH	Met	PSH	Met	PSH	Met	PSH	Met	PSH	Met	PSH	Met	PSH	Met	PSH
rep 1	0	0.00267	0	0.01574	0	0.00104	0	0.000129678	0	0.0068	0	0	0	3.2e-05	0	0.00051	0.13252	0.07161	0.23268	0.1744	0.01415	0.0108
rep 2	0	0.00174	0	0.00997	0	0.00089	0	9.46706e-05	0	0.0114	0	0	0	3.35e-05	0	0.00049	0.11644	0.0547	0.17926	0.13561	0.0153	0.00882
rep 3	0	0.00261	0	0.00794	0	0.00064	0	0.000138455	0	0.0049	0	0	0	3.91e-05	0	0.00046	0.11585	0.05577	0.1263	0.08592	0.01738	0.00755
