# Supplementary material for: MePMe-seq: antibody-free simultaneous m6A and m5C mapping in mRNA by metabolic propargyl labeling and sequencing
Source: Nat Commun. 2023 Nov 7;14:7154. doi: 10.1038/s41467-023-42832-z (PMC10630376; doi:10.1038/s41467-023-42832-z)
Supplement: Supplementary file 11 — Source Data [file 41467_2023_42832_MOESM11_ESM.zip › Source Data F 4 - SELECT.xlsx]

## Sheet: MALAT1
			Measured		Average		Machine Error		Correction for N site	Machine Error		Normalized ΔCq	Machine Error		Mean biological replicates	Error biological replicates		Error technical replicates
	Replicate	FTO	Cq X site	Cq N site	Average Cq X site	Average Cq N site	STD X site	STD N site	ΔCq	STD ΔCq		ΔCq			Mean ΔCq	STD biol.		STD tech.
									[Cq X - Cq N]
MALAT1	1	-	24.723	23.333	24.8309	23.3275	0.331518	0.0955858	1.50344	0.427104		3.05271	0.427104	FTO -	2.90652	0.232897		0.436669
			25.2029	23.2292
			24.5668	23.4202
		+	22.5518	23.2119	22.6727	23.2219	0.277322	0.162053	-0.549264	0.439376		1	0.439376	FTO +	1	0		0.546022
			22.9899	23.0651
			22.4763	23.3887
	2	-	25.391	23.2413	25.04	23.227	0.360424	0.0288075	1.81303	0.389232		2.62364	0.389232
			25.0583	23.2459
			24.6708	23.1939
		+	23.7602	23.2874	23.1353	22.9459	0.616535	0.427948	0.189396	1.04448		1	1.04448
			23.1182	23.0844
			22.5274	22.4658
	3	-	23.9728	23.0541	24.1567	23.2673	0.271187	0.347995	0.889374	0.619183		2.69776	0.619183
			24.0291	23.6689
			24.4681	23.079
		+	22.7576	23.0278	22.1946	23.003	0.487808	0.129699	-0.808382	0.617507		1	0.617507
			21.9283	23.1185
			21.8979	22.8627
	4	-	25.878	24.4858	26.025	24.3005	0.13855	0.160469	1.72454	0.29902		3.00076	0.29902
			26.1532	24.2103
			26.0438	24.2054
		+	23.1771	23.6368	23.2032	23.4794	0.0935061	0.159296	-0.276227	0.252802		1	0.252802
			23.1255	23.4833
			23.307	23.3183
	5	-	26.1705	24.1797	25.7995	24.1659	0.331467	0.117342	1.63356	0.448808		3.15773	0.448808
			25.5326	24.2758
			25.6953	24.0423
		+	22.921	23.4586	23.0236	23.5477	0.118802	0.25714	-0.52417	0.375943		1	0.375943
			22.9959	23.8376
			23.1537	23.3471

## Sheet: FLNB
			Measured		Average		Machine Error		Correction for N site	Machine Error		Normalized ΔCq	Machine Error		Mean biological replicates	Error biological replicates		Error technical replicates
	Replicate	FTO	Cq X site	Cq N site	Average Cq X site	Average Cq N site	STD X site	STD N site	ΔCq	STD ΔCq		ΔCq			Mean ΔCq	STD biol.		STD tech.
									[Cq X - Cq N]
FLNB	1	-	25.4964	23.7227	25.6037	23.9499	0.135257	0.286094	1.65381	0.421351		1.10268	0.421351	FTO -	0.99914	0.295963		0.894828
			25.7556	24.2712
			25.5592	23.8559
		+	25.3036	23.6188	25.1985	23.6473	0.15143	0.0304746	1.55113	0.181905		1	0.181905	FTO +	1	0		0.894559
			25.0249	23.6794
			25.2669	23.6438
	2	-	26.1215	23.8619	25.3486	23.6867	0.691582	0.224705	1.66187	0.916287		0.666986	0.916287
			25.1361	23.4334
			24.7882	23.7649
		+	25.0897	23.3807	25.0766	23.0817	0.495777	0.525518	1.99488	1.0213		1	1.0213
			25.5657	22.4749
			24.5744	23.3895
	3	-	26.6024	23.9038	26.3091	24.172	0.370512	0.242192	2.13713	0.612704		0.992871	0.612704
			25.8927	24.3747
			26.4323	24.2375
		+	25.1124	22.6742	25.8533	23.7091	0.643574	0.922404	2.14426	1.56598		1	1.56598
			26.1737	24.4449
			26.2738	24.0081
	4	-	25.7414	24.5763	25.7139	23.9164	0.220093	1.14772	1.79759	1.36782		0.799011	1.36782
			25.4814	24.5817
			25.919	22.5911
		+	25.3375	22.592	25.1038	23.1052	0.32799	0.548485	1.99858	0.876475		1	0.876475
			25.245	23.0404
			24.7288	23.6832
	5	-	25.3485	24.0596	25.8344	23.4863	0.651174	0.504806	2.34808	1.15598		1.43416	1.15598
			26.5743	23.2908
			25.5803	23.1085
		+	25.0005	23.8835	25.1966	23.2827	0.266595	0.560545	1.91392	0.827141		1	0.827141
			25.0892	23.1909
			25.5002	22.7738

## Sheet: CTNNB1
			Measured		Average		Machine Error		Correction for N site	Machine Error		Normalized ΔCq	Machine Error		Mean biological replicates	Error biological replicates		Error technical replicates
	Replicate	FTO	Cq X site	Cq N site	Average Cq X site	Average Cq N site	STD X site	STD N site	ΔCq	STD ΔCq		ΔCq			Mean ΔCq	STD biol.		STD tech.
									[Cq X - Cq N]
CTNNB1	1	-	27.4907	25.0228	27.3541	24.4152	0.160433	0.529617	2.9389	0.690051		2.24008	0.690051	FTO -	2.10771	0.109493		0.650123
			27.3943	24.172
			27.1774	24.0509
		+	26.1267	24.4016	25.6978	23.999	0.412895	0.374431	1.69881	0.787326		1	0.787326	FTO +	1	0		0.399396
			25.6637	23.9342
			25.3031	23.6612
	2	-	27.2644	24.544	27.2208	24.2311	0.458219	0.386558	2.9897	0.844777		2.02351	0.844777
			27.6556	24.3503
			26.7423	23.799
		+	26.0324	24.0839	25.8946	23.9284	0.132704	0.139997	1.96618	0.272701		1	0.272701
			25.8835	23.8887
			25.7677	23.8125
	3	-	26.9147	24.1107	27.1138	24.4397	0.226698	0.285145	2.67411	0.511843		2.19036	0.511843
			27.3605	24.5929
			27.0663	24.6156
		+	25.5029	24.1023	25.5514	24.0676	0.327821	0.0314069	1.48375	0.359228		1	0.359228
			25.9007	24.0411
			25.2505	24.0594
	4	-	27.5893	25.2603	28.1403	25.2866	0.481476	0.170284	2.85375	0.65176		2.10533	0.65176
			28.352	25.4685
			28.4797	25.1309
		+	25.8116	24.3535	26.0477	24.2992	0.249708	0.0754345	1.74842	0.325143		1	0.325143
			26.3091	24.3311
			26.0222	24.2131
	5	-	28.1373	24.6733	27.9428	24.8548	0.266992	0.285192	3.08803	0.552184		1.97923	0.552184
			27.6384	24.7075
			28.0527	25.1835
		+	26.5343	24.4391	26.4156	24.3068	0.131472	0.121112	2.10879	0.252584		1	0.252584
			26.4382	24.2014
			26.2743	24.2799

## Sheet: AHNAK
			Measured		Average		Machine Error		Correction for N site	Machine Error		Normalized ΔCq	Machine Error		Mean biological replicates	Error biological replicates		Error technical replicates
	Replicate	FTO	Cq X site	Cq N site	Average Cq X site	Average Cq N site	STD X site	STD N site	ΔCq	STD ΔCq		ΔCq			Mean ΔCq	STD biol.		STD tech.
									[Cq X - Cq N]
AHNAK	1	-	27.501	25.6199	27.3425	25.9316	0.138986	0.325154	1.41092	0.46414		5.27391	0.46414	FTO -	3.38201	1.14198		0.573714
			27.2855	25.9063
			27.2411	26.2687
		+	25.2622	28.0235	25.434	28.297	0.202993	0.26249	-2.86299	0.465482		1	0.465482	FTO +	1	0		0.446338
			25.5493	28.3206
			25.4905	28.5469
	2	-	27.923	29.2	27.5028	29.2854	0.378677	0.0753339	-1.78266	0.454011		2.59762	0.454011
			27.3974	29.3423
			27.188	29.314
		+	25.8558	29.3511	25.733	29.1133	0.00451898	0.297196	-3.38028	0.301715		1	0.301715
			25.8622	29.2087
			25.4812	28.7802
	3	-	28.0957	28.8736	27.8425	29.0442	0.389649	0.337957	-1.20168	0.727605		3.32947	0.727605
			28.038	29.4335
			27.3938	28.8256
		+	27.0587	30.8717	26.9916	30.5228	0.0212938	0.30506	-3.53115	0.326354		1	0.326354
			27.0286	30.3065
			26.8876	30.3901
	4	-	26.5244	28.3619	26.9028	28.6167	0.350789	0.378474	-1.71393	0.729263		3.33549	0.729263
			26.9668	28.4367
			27.2172	29.0516
		+	24.3274	28.7047	24.8642	28.9137	0.523799	0.210834	-4.04942	0.734632		1	0.734632
			25.0682	28.9099
			25.1971	29.1263
	5	-	25.5811	28.1032	25.5448	27.895	0.103974	0.389577	-2.3502	0.493552		2.37355	0.493552
			25.4276	28.1363
			25.6258	27.4456
		+	24.0993	28.4346	24.4613	28.185	0.186274	0.217235	-3.72375	0.403509		1	0.403509
			23.8359	28.0823
			25.4486	28.0383

## Sheet: WDR6
			Measured		Average		Machine Error		Correction for N site	Machine Error		Normalized ΔCq	Machine Error		Mean biological replicates	Error biological replicates		Error technical replicates
	Replicate	FTO	Cq X site	Cq N site	Average Cq X site	Average Cq N site	STD X site	STD N site	ΔCq	STD ΔCq		ΔCq			Mean ΔCq	STD biol.		STD tech.
									[Cq X - Cq N]
WDR6	1	-	29.9469	28.0144	30.6876	27.8483	0.664277	0.323088	2.83929	0.987365		2.60794	0.987365	FTO -	2.59393	0.731918		0.71237
			31.2306	28.0546
			30.8853	27.476
		+	29.2899	27.9518	29.0508	27.8194	0.231459	0.231262	1.23134	0.462721		1	0.462721	FTO +	1	0		0.74318
			28.8279	27.9541
			29.0345	27.5524
	2	-	28.6967	28.3024	28.5924	28.3538	0.0920141	0.158261	0.238585	0.250275		3.65801	0.250275
			28.558	28.5314
			28.5226	28.2277
		+	27.5258	30.2752	26.9752	29.3946	0.482882	0.778693	-2.41942	1.26157		1	1.26157
			26.6239	28.7969
			26.7759	29.1117
	3	-	30.32	29.2569	29.849	29.2478	0.824034	0.0412096	0.601198	0.865244		1.65872	0.865244
			28.8975	29.2838
			30.3295	29.2029
		+	28.4501	28.8701	28.776	28.8335	0.335168	0.0322171	-0.0575234	0.367385		1	0.367385
			29.1197	28.8093
			28.758	28.8211
	4	-	28.8183	28.8161	28.3124	28.6377	0.602924	0.221457	-0.325263	0.824381		2.27196	0.824381
			28.4737	28.7071
			27.6452	28.3898
		+	26.7084	28.2972	27.053	28.6502	0.331926	0.689719	-1.59723	1.02165		1	1.02165
			27.08	29.445
			27.3706	28.2084
	5	-	27.9513	28.2381	27.8345	28.1694	0.144173	0.490412	-0.334897	0.634585		2.77303	0.634585
			27.8788	28.6218
			27.6733	27.6482
		+	26.4018	29.0478	26.6888	28.7967	0.315187	0.287386	-2.10792	0.602573		1	0.602573
			27.0261	28.4832
			26.6383	28.859

## Sheet: MARCH6
			Measured		Average		Machine Error		Correction for N site	Machine Error		Normalized ΔCq	Machine Error		Mean biological replicates	Error biological replicates		Error technical replicates
	Replicate	FTO	Cq X site	Cq N site	Average Cq X site	Average Cq N site	STD X site	STD N site	ΔCq	STD ΔCq		ΔCq			Mean ΔCq	STD biol.		STD tech.
									[Cq X - Cq N]
MARCH6	1	-	31.3544	26.0695	30.8265	25.4812	0.473355	0.553887	5.34534	1.02724		2.37553	1.02724	FTO -	2.66167	0.885844		0.791844
			30.6851	24.9697
			30.4399	25.4043
		+	29.5038	25.0718	29.2284	25.2586	0.426652	0.382746	3.96981	0.809398		1	0.809398	FTO +	1	0		0.805117
			28.7369	25.6989
			29.4445	25.0051
	2	-	31.0209	25.2376	30.3564	25.1494	0.579362	0.483901	5.20692	1.06326		3.43974	1.06326
			29.9573	24.6275
			30.0909	25.5832
		+	28.1774	25.0858	27.8795	25.1124	0.271415	0.0635049	2.76718	0.33492		1	0.33492
			27.8149	25.1848
			27.6463	25.0665
	3	-	31.0955	26.2852	31.156	26.3718	0.166803	0.213012	4.78411	0.379815		2.97963	0.379815
			31.0278	26.6145
			31.3446	26.2158
		+	28.5448	25.7326	28.5	25.6955	0.109106	0.0641103	2.80449	0.173216		1	0.173216
			28.5795	25.6214
			28.3756	25.7324
	4	-	30.2498	25.8331	30.0282	25.9209	0.251181	0.0956197	4.10724	0.346801		1.2511	0.346801
			29.7553	25.9069
			30.0794	26.0228
		+	29.2702	23.5592	28.8379	24.9817	0.423037	1.24255	3.85615	1.66559		1	1.66559
			28.4247	25.531
			28.8187	25.8549
	5	-	30.7075	25.0724	29.9746	25.0393	0.771292	0.370808	4.93534	1.1421		3.26234	1.1421
			30.0463	25.3924
			29.17	24.653
		+	27.3797	25.8316	27.9093	25.2363	0.460605	0.581858	2.673	1.04246		1	1.04246
			28.2167	25.2086
			28.1315	24.6688

## Sheet: NFX1
			Measured		Average		Machine Error		Correction for N site	Machine Error		Normalized ΔCq	Machine Error		Mean biological replicates	Error biological replicates		Error technical replicates
	Replicate	FTO	Cq X site	Cq N site	Average Cq X site	Average Cq N site	STD X site	STD N site	ΔCq	STD ΔCq		ΔCq			Mean ΔCq	STD biol.		STD tech.
									[Cq X - Cq N]
NFX1	1	-	31.2611	26.4331	31.6251	26.3131	0.382977	0.246755	5.31195	0.629731		2.29092	0.629731	FTO -	2.59982	0.495563		0.452804
			31.5895	26.0293
			32.0246	26.4769
		+	30.1565	26.2962	30.2439	26.2229	0.263849	0.227376	4.02103	0.491225		1	0.491225	FTO +	1	0		0.531237
			30.5404	25.9679
			30.0349	26.4045
	2	-	30.6203	26.1123	30.6807	26.2002	0.145156	0.0969292	4.48054	0.242086		2.91696	0.242086
			30.8463	26.3041
			30.5755	26.184
		+	28.3761	26.3134	28.6941	26.1305	0.46582	0.446117	2.56359	0.911936		1	0.911936
			28.4774	26.4562
			29.2288	25.622
	3	-	31.0321	25.8369	31.0578	25.5632	0.114268	0.329479	5.49464	0.443746		1.98932	0.443746
			30.9586	25.655
			31.1827	25.1975
		+	30.1351	25.9358	30.3024	25.7971	0.167346	0.261115	4.50532	0.428461		1	0.428461
			30.4698	25.4959
			30.3023	25.9596
	4	-	30.3546	26.0057	30.8225	25.9606	0.406059	0.0808947	4.86186	0.486954		2.56016	0.486954
			31.0828	25.8673
			31.0301	26.009
		+	29.2052	26.1198	29.3313	26.0296	0.118129	0.0956269	3.3017	0.213756		1	0.213756
			29.4393	25.9293
			29.3495	26.0397
	5	-	31.2053	25.5812	30.9336	25.7259	0.236306	0.225199	5.20763	0.461505		3.24174	0.461505
			30.8194	25.6112
			30.776	25.9854
		+	29.5247	26.4465	29.4477	26.4818	0.161158	0.44965	2.96589	0.610808		1	0.610808
			29.2625	26.0508
			29.5559	26.9481

## Sheet: SRRM2
			Measured		Average		Machine Error		Correction for N site	Machine Error		Normalized ΔCq	Machine Error		Mean biological replicates	Error biological replicates		Error technical replicates
	Replicate	FTO	Cq X site	Cq N site	Average Cq X site	Average Cq N site	STD X site	STD N site	ΔCq	STD ΔCq		ΔCq			Mean ΔCq	STD biol.		STD tech.
									[Cq X - Cq N]
SRRM2	1	-	32.1694	30.0997	32.0333	29.9036	0.503689	0.282487	2.12969	0.786176		3.21461	0.786176	FTO -	2.57407	0.76291		0.688771
			32.455	29.5798
			31.4756	30.0313
		+	29.6891	30.3291	30.1277	30.2126	0.387214	0.106656	-0.0849207	0.49387		1	0.49387	FTO +	1	0		0.516605
			30.4224	30.1889
			30.2715	30.1198
	2	-	30.8419	26.9998	30.9839	27.1419	0.124038	0.338313	3.84194	0.462351		3.50321	0.462351
			31.0386	26.8978
			31.0711	27.5281
		+	28.6314	27.2238	28.5347	27.196	0.163773	0.296259	1.33873	0.460032		1	0.460032
			28.3456	26.8868
			28.6271	27.4774
	3	-	32.0781	29.0663	31.4989	28.9889	0.660128	0.190362	2.50998	0.85049		1.70507	0.85049
			31.6385	29.1285
			30.7802	28.7721
		+	30.0941	28.4936	30.2247	28.4198	0.117607	0.177317	1.80491	0.294924		1	0.294924
			30.2577	28.5483
			30.3223	28.2175
	4	-	30.9821	28.4139	30.899	28.4018	0.214847	0.449593	2.49714	0.66444		2.05959	0.66444
			30.655	28.8453
			31.0598	27.9463
		+	29.8342	28.753	30.1729	28.7354	0.293531	0.544547	1.43755	0.838078		1	0.838078
			30.3315	29.2709
			30.3531	28.1823
	5	-	29.6991	26.3273	29.7622	26.8717	0.089301	0.591097	2.89049	0.680398		2.38786	0.680398
			29.8254	27.1247
			18.8872	27.1632
		+	29.4197	28.0822	29.2129	27.7102	0.302463	0.193658	1.50263	0.496121		1	0.496121
			28.992	27.2402
			29.2269	27.8083											outlier (Grubbs' test) excluded from calculation
