# Supplementary material for: MePMe-seq: antibody-free simultaneous m6A and m5C mapping in mRNA by metabolic propargyl labeling and sequencing
Source: Nat Commun. 2023 Nov 7;14:7154. doi: 10.1038/s41467-023-42832-z (PMC10630376; doi:10.1038/s41467-023-42832-z)
Supplement: Supplementary file 11 — Source Data [file 41467_2023_42832_MOESM11_ESM.zip › Source Data F 6 - Termination signatures.xlsx]

## Sheet: Tabelle1
Position		2	1	0	-1	-2	2	1	0	-1	-2	2	1	0	-1	-2	2	1	0	-1	-2	2	1	0	-1	-2	2	1	0	-1	-2
Modification		pseudoU	pseudoU	pseudoU	pseudoU	pseudoU	m6A	m6A	m6A	m6A	m6A	Am	Am	Am	Am	Am	Um	Um	Um	Um	Um	Gm	Gm	Gm	Gm	Gm	Cm	Cm	Cm	Cm	Cm
		0.33	-0.24	0.42	-0.86	0.53	0			-58.33	-4	-0.24	-0.62	-6.99	-34.52	-14.04	0.67	0.84	-5.33	-9.97	-3.52	-2.75	-10.83	-13.6	-9.34	-4.36	0.15	-0.1	-0.65	-1.33	-1.44
		-0.18	-0.13	0.86	0.79	0.43	2.93	0	-2.56	-38.98		0.27	-0.65	-1.37	-11.58	-7.15	-0.06	-0.08	-10.89	-15.52	-5.96	-0.48	1.99	-0.16	-0.89	0.52	-0.2	-0.34	0	-1.22	-1.97
		-0.54	0.06	0.08	0.65	0.03			4.35	-32.31		0.08	-0.13	-9.67	-4.16	-8.73	-0.39	0.99	-0.28	-19.16	-15.23	0.08	0.45	-2	-7.02	-8.55	-0.26	0.86	0.01	-5.12	-2.65
		0.06	0.08	0.65	0.03	-0.21				-36.51		-0.24	0.34	-0.18	-11.93	-3.42	0.15	-0.56	-2.75	-10.83	-13.6	0.35	1.15	-1.78	-9.09	-3.31	-1.78	-9.1	-4.13	-4.15	-4.02
		0.55	0.26	0.18	-0.35	1.07	1.41		1.49	-27.68	2.73	-0.14	0.22	-7.54	-39.37	-17.45	0.68	-0.6	-2.76	-9.99	-6.27	1.21	-0.27	-0.13	-5.79	-2.45	0.98	2	0.21	-0.25	-1.11
		0.43	1.32	0.63	0.17	-0.2			-4.11	-29.81		-1.44	-1.02	-5.81	-68.95	-18.48	1.78	0.33	0.49	0.07	0.71	0.27	0.29	-0.57	-0.5	-0.37	-0.31	-0.47	-1.73	-3.77	-2.14
		0.66	0.42	0.68	0.59	0.04			-6.67	-61.34	0.92	-0.59	-2.25	-1.28	-20.01	-6.47	0.25	-0.41	-1.78	-9.1	-4.13	1.84	0.56	-0.11	0.44	0.74	-0.11	-0.22	-0.11	0.48	-0.09
		-0.25	1.12	-0.3	-0.44	-0.19	-1.49		2.32	-49.25		0.07	0.1	-0.92	-8.94	-9.23	0.52	1.14	-0.56	-18.12	-4.5	-0.17	-0.28	-0.14	-0.99	-0.92	1.78	-0.73	0.34	-1.78	-8.5
		-9.97	-3.52	-0.06	-0.08	-10.89	4	0	-2.47	-26.66	1.96	-5.79	-2.45	-1.6	-5.92	-3.49	0.96	2.65	1.36	-7.6	-4.24	1.45	1.01	-0.75	-3.88	0.16	-0.26	0.37	-0.53	-6.23	-7.83
		-0.62	-0.58	-1.32	-0.25	-0.27			-3.33	-36.17	-2	-0.2	-0.2	-3.08	-10.58	-4.75	-0.19	-0.25	-1.6	-17.48	-6.63	-1.07	-1.15	1.35	-7.44	-18.98	-0.16	-0.29	-0.22	-3.77	-1.11
		-0.25	-0.27	-0.41	0.2	0.17		4.17	-2.22	-35.51	-3.55	1.02	-0.24	-2.51	-10.87	-6.18	-0.33	-0.2	-3.42	-3.1	-7.4	0.23	-0.15	-6.52	-8.27	-14.97	1.01	0.7	0.18	-5.5	-5.82
		-0.57	-0.05	-0.68	-0.33	-0.8	-1.54	0	0	-29.35	-1.12	-0.21	3.62	0.33	-6.5	-2.4	0.34	-1.78	-8.5	-18.01	-14.42	0.6	0.13	0.67	-6.08	-6.05	-1.73	-25.68	-28.08	-14.76	-9.5
		0.07	0.48	-0.01	-0.95	0.01	-1.68	-0.88		-42.64	-2.56	-0.24	-0.22	-13.48	-21.46	-11.08	-0.84	0.18	-0.53	-0.18	-0.58	0.57	0.63	-0.23	-8.63	-5.33	0.87	-0.18	0.05	-1.35	-9.76
		0.71	-0.62	-1.06	-0.12	-0.29	-1.01	2.08	-1.08	-42.52	-4.21	2.35	-8.33	10.52	-14.31	6.74	0.1	-0.26	-0.21	-9.99	-4.49	-0.79	-1.73	-25.68	-28.08	-14.76	0.19	0.65	-4.95	-10.44	-8.24
		0.21	0.03	0.31	0.28	-0.06	0		2.33	-27.1	-2.83	-14.31	6.74	-1.61	-22.15	-15.48	1.03	0.33	-0.97	-4.17	-0.59	0.05	-1.35	-9.76	-9.76	-7.64	1.07	0.46	-0.17	-2.59	4.02
		0.47	-0.06	-0.08	0.53	0.09			-2.78	-47.46	0	-6.52	-8.27	-14.97	-28.33	-9.7	-0.23	0.39	-0.86	-3.7	-1.61	-0.6	0.12	0.16	-0.84	-0.76	0.15	-0.09	-0.13	-0.08	-0.01
		-9.99	-6.27	-0.48	1.99	-0.16		-3.7	-5.36	-36.26	-2.22	0.07	0.29	-5.76	-14.61	-5.49	0	0.51	-1.26	-11.95	-18.93	-0.61	0.35	-1.82	-20.53	-10.96	0.08	-0.25	-0.22	-3.08	-2.11
		2.14	-0.43	-0.09	0.53	0.08			-8.82	-32.65		-0.26	0.91	-0.98	-30.1	-9.17	1.42	-0.02	-1.38	-11.42	-7.62	0.52	0.48	-0.27	-4.94	0.1	0.05	-0.21	-0.31	-3.19	-2.06
		-0.49	-0.3	-1.6	-0.05	-0.13				-40.48	-0.81	-0.15	-0.79	-1.73	-25.68	-28.08	-5.37	-0.76	-1.3	0.05	-0.48	0.12	-0.05	0.21	-0.53	-2.51	-0.16	0.27	0.25	-2.23	-0.41
		-0.45	0.15	1.07	0.41	-0.06	0		-3.57	-35.56		-0.09	-0.21	-1.03	-5.3	-0.62	-0.31	-0.84	-3.42	-3.71	-4.96	-0.38	-0.27	0.55	-1.02	-1.19	0.46	-2.68	-0.1	7.1	3.76
		-0.07	0.68	0.53	0.8	-0.15		0	-6.25	-23.85	-1.89	0.02	1.26	-3.18	-23.88	-8.08						-0.1	1.11	-0.06	-1.51	-0.22	-0.1	-0.16	0.1	-0.9	-0.79
		-0.18	-0.2	-0.14	-0.1	-0.34	-2.04		-9.09	-78.99	12.58	2.47	2.36	-1.02	-9.47	-2.54						-1.81	-1.22	-4.03	19.45	-16	5.9	-0.15	-4.19	-10.2	-17.13
		3.26	2.38	-0.71	0.27	1.85				-50	0	0.47	0.05	-0.5	-22.75	-13.66						0.28	-0.19	-1.41	-10.08	-8.04	0.12	-0.15	-0.16	-2.42	-5.1
		-0.17	-0.22	0.04	-0.21	-0.43	-4.76			-51.11	0	-0.63	-0.1	-3.83	-20.05	-5.33						0.51	-1.26	-11.95	-18.93	-10.81	-0.14	0.14	-1.26	-7.99	-10.58
		0.04	-0.21	-0.43	-0.75	0.39	0	0.61	2.76	-24.06	-1.57	0.15	0.84	-7.14	-10.64	-7.19						0.08	-0.41	-0.65	-2.52	-6.08
		0.3	-0.24	-0.69	0.3	1.45	-1.35	-2.67	0.91	-33.33	10.82	-0.19	-0.17	-3.01	-9.97	-6.79						-0.39	0.34	-0.34	-4.77	-2.66
		1.14	1.78	0.51	1.21	-0.2	-1.52	0	-2.35	-38.94		0.71	0.65	-3.67	-7.39	-4.66						1.1	1.22	0.01	-6.87	-5.37
		0.84	0.21	0.63	0.21	0.15		0	-7.41	-47.47	-3.16	0.47	0.04	-4.35	-6.24	-2.82						-0.76	-1.3	0.05	-0.48	-0.53
		-0.28	-0.23	-0.23	0.26	0.65				-60.87	-2.17	2.15	3.87	0.46	-2.68	-0.1						4.46	0.34	-0.31	-0.84	-3.42
		-0.23	0.26	0.65	0.75	-0.18	0		5.88	-31.86	-0.49	-0.33	-0.49	-11.68	-16.43	-13.76						-3.71	-4.96	-1.33	-5.7	-2.44
		2.25	-0.09	-0.17	-0.28	-0.14	-3.03	-13.51	-19.67	-58.82	-2.46	-11.68	-16.43	-13.76	-16.03	-9.34						3.21	4.4	-0.4	-0.04	-1.92
		-0.99	-0.92	-0.18	2.66	-0.26		0		-60.53	-2.56	-0.24	-0.11	-0.56	-16.54	-6.8
		-8.5	-18.01	-14.42	-2.25	-0.67	-0.47	-1.39	-1.37	-44.42	-3.86	0.42	0.37	-4.26	-12.67	-8.8
		-0.27	1.31	2.85	2.85	3.21	0	-2.22		-38.96		1.42	-0.2	-2.5	-7.48	-0.67
		1.31	2.85	2.85	3.21	0.66		-0.78	0	-34.83	18.06
		0.42	0.1	-0.4	2.59	1.67	-2.86			-62.77
		1	1	-0.23	0.53	1.45		-4.4	-1.11	-30.08	-1.52
		0.53	1.45	1.01	-0.75	-3.88	5.11	3.7	-0.54	-29.4	2.72
		0.55	1.38	0.44	0.31	2.01				-42.86	4.35
		-0.39	-0.43	-0.13	-0.29	0.25		-2.08	-2	-49.15	-1.68
		4.09	1.51	9.94	3.77	0.36	4.55			-33.77	-1.3
		-0.47	-0.66	0.06	0.08	-0.01	0	-3.16	-3.82	-20.6	-0.74
		-5.76	-14.61	-5.49	-1.13	-0.25			4.55	-34.72
		0.21	0.02	-1	1.55	0.7		6.9	2.45	-60	-2.64
		-0.62	-0.33	0.95	0.44	0.26			-11.11	-28.57
		-0.37	0.25	-0.14	0.41	0.06				-38.51	-1.27
		0.63	0.58	-0.19	0.97	-0.06				-22.22	-1.82
		-0.74	0.25	0.26	0.77	0.7				-39.86	-10
		0.26	0.77	0.7	-0.35	1.13	5.88	-2.7	-15.91	-64.83	4.18
		0.77	0.7	-0.35	1.13	-0.15		0	0	-30	-1.12
		0.96	0.44	3.64	-0.4	0.51			-12.5	-47.73	4.87
		-0.07	-0.33	-1.15	0.3	0.24				-32.5	0
		-1.15	0.3	0.24	-0.88	-0.04				-45.59
		-0.34	-0.56	1.49	0.31	0.36			-1.79	-25.33	-1.37
		-0.52	-0.37	-0.28	1.49	0.54			-0.9	-35.75	5.86
		-0.97	-4.17	-0.59	1.76	0.09				-39.58
		0.09	-0.15	1.13	-0.01	-0.15			-8.33	-48.98	-3.92
		0.17	1.49	1.23	1.85	0.82				-36.36
		1.23	1.85	0.82	1.48	0.87			0	-64.44
		-0.05	-0.15	1.24	1.37	1.83	1.35		-2.13	-20.86	0.33
		0.26	-0.71	-0.66	0.47	0.05			6.06	-42.35	-1.15
		0.08	0.58	0.1	0.5	0.34	-1.69	-3.28	-3.17	-27.27
		0.34	0.3	0.8	0.39	0.22	-2.15	-1.1	-4.44	-51.08	-1.08
		1.79	0.35	0.15	0.84	-7.14			-5.26	-46.23
		-7.14	-10.64	-7.19	0.85	0.14		-2.63	-1.33	-20.43	-4.17
		-7.19	0.85	0.14	0.29	1.24	-9.09		-13.89	-33.93
		1.24	0.04	0.91	-0.22	0.51		14.29		-50.94
		0.91	-0.22	0.51	2.39	-0.41				-25
		-2.87	0.82	0.25	0.71	0.65			-8.82	-41.82	1.72
		-2.23	-0.41	0.12	0.04	0.12	0			-56.76	6.46
		0.02	0.18	0.1	0.07	0.71	0		3.61	-39.48	-2.17
		0.1	0.07	0.71	0.68	4.04	0	-1.14	-3.09	-25.63
		0.11	0.05	1.49	-0.1	-0.16	-3.33			-38.3	10
		0.16	0.8	-0.11	0.46	0.31			-7.41	-45.1	-5.88
		-0.06	-0.03	-0.08	-0.02	0.68		2.86	-5	-20.41	-4
		-0.2	0.69	0.65	0.33	1.12		1.52	2.18	-50	-2.07
		0.33	1.12	0.54	-0.3	-0.18		-12	-10.34	-38.3	6.67
		-0.3	-0.18	0	0.51	0.21			-4.08	-53.72	-1.75
		-0.39	0.7	0.3	0.32	0.66				-36	-5.77
		-0.06	0.65	1.63	1.37	-0.18		0	6.97	-44.26	-7.81
		1.29	0.77	9.99	1.48	0.79		-2.86	-2.94	-67.68
		0.28	0.78	-0.18	0.23	0.47		5.88	-2.78	-49.32	-2.67
		0.19	0.43	0.15	0.16	1.02				-35.9
		0.16	1.02	-0.03	0.85	1.3	7.47	0	-5.17	-32.53	-3.53
		0.2	0.34	0.01	-0.32	0.21	8.7			-22.22	-5.88
		-0.09	-0.19	0.45	0.14	-0.01			-12.12	-32
		-0.15	-0.16	-2.42	-5.1	0.04				-25.27	-5.26
		-0.85	1.05	-0.28	0.03	-0.37	4.13	-1.75	-6.45	-37.62	-2.94
		1.42	1.1	1.22	0.01	-6.87			-6	-39.29	-5.81
		-1.3	0.05	-0.48	-0.53	0.41	-0.83	0	-0.83	-44.84	-2.21
		0.38	0.88	-0.24	-0.11	-0.56			-23.81	-65	0
		-1.47	-6.97	0.02	0.1	-0.14	5.26	0	-11.86	-38.97	-0.93
		0.68	-0.39	-0.25	0.31	0.43	-6.67	0		-65.12
		0.09	0.26	0.67	-0.23	-0.13	0			-22.62
		-0.23	-0.13	0.28	-0.57	0.48			-9.09	-56.16	-4
		5.34	2.35	1.96	2.34	1.77				-74.36	-2.56
		4.86	3.21	4.4	-0.4	-0.04			0	-24.24	-3.49
		0.3	-0.11	-0.21	0.86	0.14			-2.63	-44.16	-2.53
		-0.28	-0.12	-0.12	1.42	-0.14	-7.41	0	-3.45	-60.76
		0.61	-0.16	-0.24	-0.53	1.35	-2.41		-1.95	-49.69	2.63
		0.58	-0.23	0.09	0.39	0.19		-8		-51.85
		1.06	-0.13	-0.32	0.94	0.63	8.01	4.35		-23.33	2.29
								-2.44	10.95	-61.9	-0.95
