# Supplementary material for: MePMe-seq: antibody-free simultaneous m6A and m5C mapping in mRNA by metabolic propargyl labeling and sequencing
Source: Nat Commun. 2023 Nov 7;14:7154. doi: 10.1038/s41467-023-42832-z (PMC10630376; doi:10.1038/s41467-023-42832-z)
Supplement: Supplementary file 11 — Source Data [file 41467_2023_42832_MOESM11_ESM.zip › Source Data SF 1 - Optimizing feeding conditions.xlsx]

## Sheet: MTT
PSH	norm. to 1x Met									Met	norm. to 1x Met
	replicate 1	replicate 2	replicate 3	MW	STABW						replicate 1	replicate 2	replicate 3	MW	STABW
0.25	57.2807	87.8755	74.737	73.2977	15.3481					0.25	100	100	100	100	0
1.25	60.4598	100.542	76.9062	79.3027	20.1484					1.25	98.593	128.994	100.651	109.413	16.9895
2.5	68.6109	103.144	72.3661	81.3738	18.9472					2.5	94.5313	135.364	102.054	110.65	21.7309
5	58.8979	92.7069	69.2359	73.6136	17.3244					5	94.0415	135.47	102.317	110.61	21.9236
10	52.1716	80.9238	48.248	60.4478	17.8409					10	100.187	139.469	104.542	114.733	21.5328

## Sheet: Abundances
Propargyl-L-selenohomocysteine/mM	rel. m6A/A / %			rel. 2'-O-m A/A / %			rel. 2'-O-p A / A / %			rel. 2'O-pA/2'O-mA / %
	replicate 1	replicate 2	replicate 3	replicate 1	replicate 2	replicate 3	replicate 1	replicate 2	replicate 3	replicate 1	replicate 2	replicate 3
0	0.259559	0.314225	0.278606	3.80587	3.31872	3.5137	0	0	0	0	0	0
0.25	0.320201	0.374445	0.301987	4.43831	3.85577	3.319	0.0182493	0.0148195	0.0151104	0.391462	0.368221	0.438297
1.25	0.30614	0.342629	0.311152	4.38393	4.0936	3.75226	0.0797975	0.0697921	0.0583145	1.712	1.60991	1.4746
2.5	0.288982	0.297773	0.298881	3.81514	4.86283	3.72728	0.105762	0.0994706	0.0866432	2.59983	1.91077	2.19079
5	0.209557	0.338523	0.340777	2.52453	4.5005	4.01248	0.0229884	0.100014	0.089875	0.880002	2.0802	2.10661
Propargyl-L-selenohomocysteine/mM	rel. m6A/A / %			rel. 2'-O-m A/A / %			rel. 2'-O-p A / A / %			rel. 2'O-pA/2'O-mA / %
	mean	SD		mean	SD		mean	SD		mean	SD
0	0.28413	0.0277485		3.5461	0.245188		0	0		0	0
0.25	0.332211	0.0376924		3.87103	0.559811		0.0160598	0.0019018		0.399326	0.0356939
1.25	0.319974	0.0197796		4.0766	0.316175		0.0693013	0.0107499		1.59884	0.119086
2.5	0.295212	0.00542375		4.13509	0.631776		0.097292	0.0097439		2.2338	0.346538
5	0.296286	0.0751178		3.67917	1.02929		0.070959	0.0418519		1.68894	0.700682
