# Supplementary material for: MePMe-seq: antibody-free simultaneous m6A and m5C mapping in mRNA by metabolic propargyl labeling and sequencing
Source: Nat Commun. 2023 Nov 7;14:7154. doi: 10.1038/s41467-023-42832-z (PMC10630376; doi:10.1038/s41467-023-42832-z)
Supplement: Supplementary file 11 — Source Data [file 41467_2023_42832_MOESM11_ESM.zip › Source Data SF 16 - SELECT.xlsx]

## Sheet: Demethylation
		m6A/A / %
		+ FTO	- FTO
	replicate 1	0.05	0.13
	replicate 2	0.059	0.14
	replicate 3	0.039	0.198
	replicate 4	0.043	0.106
	replicate 5	0.033	0.115
	mean	0.0448	0.1378
	SD	0.0100598	0.0361276

## Sheet: SELECT
			Measured		Average		Machine Error		Correction for N site	Machine Error		Normalized ΔCq	Machine Error		Mean biological replicates	Error biological replicates		Error technical replicates
	Replicate	FTO	Cq X site	Cq N site	Average Cq X site	Average Cq N site	STD X site	STD N site	ΔCq	STD ΔCq		ΔCq			Mean ΔCq	STD biol.		STD tech.
									[Cq X - Cq N]
MAT2A	1	-	31.0288	25.2951	30.9034	24.9329	0.136231	0.512264	5.97048	0.648495		1.21678	0.648495	FTO -	1.15292	0.721429		0.685922
			30.7585	25.0412
			30.9228	24.5707
		+	29.644	24.1418	29.7643	24.0106	0.170092	0.185553	5.75369	0.355645		1	0.355645	FTO +	1	0		0.808111
			29.8845	23.8858
			29.7407	23.8794
	2	-	31.0106	25.1393	30.8504	24.8985	0.140878	0.340562	5.95188	0.48144		0.959981	0.48144
			30.7459	24.3737
			30.7947	24.6577
		+	29.4761	23.7188	29.6872	23.6953	0.29853	0.0331574	5.9919	0.331688		1	0.331688
			29.8983	23.7099
			29.6561	23.6719
	3	-	29.9685	23.3341	29.6404	23.7079	0.620197	0.52858	5.93247	1.14878		0.174513	1.14878
			30.0276	23.4317
			28.925	24.0817
		+	29.6741	23.193	29.425	22.6671	0.352177	0.743818	6.75795	1.09599		1	1.09599
			29.176	22.6252
			29.072	22.1411
	4	-	30.3505	24.0148	30.3088	24.4072	0.0589198	0.554895	5.90163	0.613815		1.22191	0.613815
			19.0616	24.3752
			30.2672	24.7996
		+	29.3521	24.3311	29.6409	23.9612	0.408424	0.523176	5.67972	0.9316		1	0.9316
			29.9297	23.9872
			30.1799	23.5912
	5	-	30.471	24.0379	30.6024	23.9282	0.381973	0.155112	6.67418	0.537085		2.19143	0.537085
			31.0327	22.5321
			30.3035	23.8185
		+	28.6476	24.1022	29.3265	23.8437	0.96013	0.365495	5.48275	1.32563		1	1.32563
			30.0054	24.3672
			29.0899	23.5853											outlier (Grubbs' test) excluded from calculation
