# Supplementary material for: MePMe-seq: antibody-free simultaneous m6A and m5C mapping in mRNA by metabolic propargyl labeling and sequencing
Source: Nat Commun. 2023 Nov 7;14:7154. doi: 10.1038/s41467-023-42832-z (PMC10630376; doi:10.1038/s41467-023-42832-z)
Supplement: Supplementary file 11 — Source Data [file 41467_2023_42832_MOESM11_ESM.zip › Source Data SF 22 - Cluster analysis.xlsx]

## Sheet: Tabelle1
Rep1_cluster1	Rep1_cluster1	Rep1_cluster1	Rep1_cluster1	Rep1_cluster1	Rep1_cluster1	Rep1_cluster2	Rep1_cluster2	Rep1_cluster2	Rep1_cluster2	Rep1_cluster2	Rep1_cluster2
-3	-2	-1	0	1	2	-3	-2	-1	0	1	2
-2.1	-7.85	-26.21	-1.56	15.01	2.71	-4.94	-43.14	5.25	-43.78	4	65
2.45	2.46	-31.53	-0.66	-1.04	-1.18	-5.52	-5.3	-17.69	-33.11	21	35.08
2.86	-67.04	-23.5	-5.37	2.86	9.06	-1.45	2.03	-25.14	-40.38	-5.67	24.76
-0.05	9.06	-36.68	-0.51	-0.51	2.86	0.15	0.77	-15.8	-82.65	5.8	60.9
0.5	-53.95	-20.9	-20.9	-0.78	-0.44	-4.43	-5.13	-22.52	-48.56	-2.92	27.78
-1	-0.05	-53.95	-2.34	-28.89	-14.29	-1.43	-4.12	-22.7	-42.34	16.67	43.33
-6.76	-1.45	-56.05	1.85	-2.07	-0.6	-42.31	22.1	-29.47	-63.08	-26.92	27.11
1.13	-8.02	-21.12	-1.39	2.86	-9.56	-4.88	-4.12	-21.95	-15.62	-13.51	34.37
-6.74	-3.74	-35.99	-2.39	4.33	4.12	-1.75	-10.17	-20.93	-15.91	35.71	45.71
9.09	-8.2	-21.29	-29.36	5.88	3.85	-5.47	-2.5	-43.64	-77.79	-4.05	26.92
-0.14	6.06	-23.33	54.89	7.41	10	-2.15	-3.3	-20.75	-57.52	17.59	46.94
1.27	-1.08	-8.97	-4.79	2.33	-0.4	-32.74	24.24	-38.75	-46.81	-23.02	65.58
23.14	12.1	-49.53	2.86	1.85	4.88	-1.29	-6.83	-20.05	-59.56	-7.08	50
-2.13	-4.76	-65.79	-1.16	-3.45	-5.56	9.8	-4.81	-23.94	-56.2	-9.25	23.95
3.51	-4.44	-51.61	0.29	1.3	4.76	-1.02	-2.27	-33.3	-58.51	40.91	4.03
2.27	-3.45	-48.23	13.33	-3.85	3.85	3.45	-8.11	-25	-41.28	-45.24	12.39
-2.44	-0.52	-66.67	-14.93	8	-2.94	32.7	-6.83	-31.15	-57.15	-2.5	26.61
3.85	-1.47	-94.03	1.82	10	-5.71	-0.71	3.77	-25.64	13.53	0.37	20
-2.33	-6.67	-66.84	4.35	7.14	14.29	22.15	19.36	16.07	-46.18	-25	66.67
-1.82	-1.39	-56.63	25	5	-1.14	-0.48	-5.71	-23.04	-50	-37.7	25.2
-3.03	-2.63	-35.56	4.55	5.19	5.41	-1.16	-10.23	-21.95	-39.42	-26.12	29.44
-2.13	-8.93	-34.15	-2	3.9	6.88	1.25	-3.69	-20.29	-13.65	7.05	22.78
3.17	-5.63	-47.5	-6.67	3.08	-1.43	-5.56	-4.72	-33.33	-30.11	-62.96	29.74
-0.5	-1.56	-36.59	-5.26	6.67	5.26	-12.79	-4.4	-23.53	-18.93	1.57	40
2.7	-1.54	-24.14	-6.06	-1.45	25	0.14	37.79	-20.12	-43.21	-16.35	47.24
-1.96	-4.35	-38.89	3.53	-2.44	6.67	17.14	-5.84	-23.94	-81.36	15.6	25.28
-1.05	-8.7	-51.72	3.8	0.98	-5.66	-3.4	-6.72	-26.45	-70.39	-7.88	29.6
5.88	-2.44	-40.58	1.28	0.55	-2.56	10.65	0.85	-28.23	-55.94	15.16	-3.92
-1.1	-1.37	-24.21	-2.84	2.86	-2.63	-0.8	22.65	-22.88	-66.67	-20.57	58.97
-1.89	-0.34	-36.17	-12.5	3.23	-0.93	-1.15	2.65	-23.65	-17.85	25	39.39
-2.63	-1.95	-25	-28.12	2.13	-2.15	-3.37	12.35	-19.55	-26.17	2.02	43.08
-4.08	-0.74	-37.84	-2.75	6.67	3.45	6.44	25.11	-30.07	-42.45	-25	34.13
3.45	1.92	-23.26	-1.72	8.33	-2.67	8.44	6.71	-21.21	-13.36	10.21	52.9
0.35	-1.66	-29.41	-2.78	12.28	4.55	-2.98	20.88	-47.44	-42.32	-9.42	30.24
-0.86	-2.2	-49.25	-1.43	2.08	-3.7	-5.62	-6.67	-26.28	-67.65	-31.9	50
-1.49	-1.88	-44.44	0.03	-1.23	6.12	-10	25.49	-20.48	-24.24	18.22	26.73
-1.03	-1.19	-13.85	-1.53	4.76	-56.97	-15.1	-10.51	-22.01	-60.16	-9.39	35.71
-1.82	-3.03	-20.34	1.96	4.76	4.76	-6	-4.25	-11.97	-0.87	-17.86	45.48
-1.02	14.31	-56.82	8.82	2.22	5.15	0.8	-3.5	-24.07	-24.57	31.75	38.95
-16.14	-4.05	-71.43	9.56	-3.7	-6.98	-1.39	11.38	-21.17	-45.87	-1.33	33.7
-1.61	-3.85	-18.18	2.13	8.33	-3.85	1.59	-8.25	-40.58	-8.23	5.54
0.29	-2.78	-28.81	-10.26	-1.35	16.67	-0.91	-5.63	-20.74	-28.22	-14.08
-1.69	-1.34	-28.46	3.33	14.29	-4.76	-2.7	-2.28	-30.88	-47.07	-4.17
2.44	-6.92	-28.87	2	6.25	-1.54	-1.94	-5.48	-26.81	-7.99	16.01
-1.54	-0.22	-30.05	-30.34	20	2.55	7.31	5.19	-19.14	-14.32	-7.87
-1.56	-1.56	-44.36	-7.69	11.11	-13.33	-4.49	-5.26	-23.33	-24.36	-0.15
-1.03	-1.03	-68.09	2.17	5.56	6.45	27.14	-6.57	-24.39	-64.56	16.32
-3.06	-1.79	-53.95	-13.79	5.88	5.26	-0.76	-1.56	-24.7	-36.32	-8.82
-2.22	0.65	-42.11	-6.45	1.45	-1.69	-1.09	-1.54	-21.83	-41.14	-50
-1.43	9.66	-32	-2.27	21.43	9.09	8.95	-5.13	-23	-54.79	-2.13
-3.45	2.71	-45.56	-6.25	7.14	-5.71	5.49	-1.39	-21.26	-7.29	-4.92
-0.51	-1.69	-48.89	-6.25	-2.56	-25	20	-6.6	-21.62	-20	-6.46
-1.09	-2.44	-26.45	2.31	15.38	6	-14.13	-2.25	-20.29	-39.29
-1.75	-6.45	-33.72	1.7	-12.5	-5.26	-5.5	33.59	-49.36	-5.92
1.41	-4.11	-15.94	-2.14	2.53	12.5	-2.97	-3.63	-4.75	-2.28
-5	-1.52	-26.42	-1.61	-6.67	-1.18	-11.43		0.38	-56.74
-4.94	-3.64	-20.93	-82	3.33	-6.67	-0.45		-27.33	-15.2
-3.51	-2.11	-45.83	3.45	6.06	2.5
-1.92	-2.27	-39.53	-5.88	9.68	-30.68
10.82	-6.06	-20.83	-11.36	1.14	-2.78
14.97	-4.35	-34.29	2.33	-1.53	2.94
0.5	-1.16	-32.1	-2.7	5.16	5.56
-4.44	-1.49	-21.3	-4.35	3.03	0.73
-0.75	-1.15	-35	-11.11	-1.27	1.67
7.41	-0.28	-20.51	3.51	10	5.52
15.59	-5.26	-42.19	1.59	-1.59	2.67
-0.86	-1	-40.62	3.3	5.71	-1.38
5.57	-2.02	-21	-2.78	1.82	2.17
-1.45	-3.37	-22.22	-1.92	10	3.03
2.63	22.5	-34.55	1.14	-19.68	-2.56
-2.22	-5.8	-37.2	6.25	-0.86	8.33
-1.87	-2.5	-39.58	-13.08	-1.72	-2.8
2.27	-1.59	-32.79	5	2.63	-25
-0.75	-1.26	-30.26	5.88	2.33	5.88
3.36	-1.53	-52.49	-5	-1.26	-3.7
-1.52	-0.91	-21.29	-28.57	-4.55	12.5
2.7	-1.59	-78.33	-4	2.78	6.67
11.67	4	-38.18	-3.41	-11.11	4.35
-2.11	-21.74	-45.76	2.44	-1.4	-3.77
-12.74	-2.04	-40.82	1.72	2.88	-8.33
-4.84	-2.56	-21.05	-2.78	-5.56	-4.81
-1.3	2.56	-24.56	18.18	3.7	-19.62
1.54	-8.57	-24.49	-6.67	7.14	1.89
4.76	-7.89	-52.54	-1.56	3.57	1.82
-0.4	-18.25	-28.57	-24.29	-3.7	-23.53
-2.04	-2.7	-37.68	-2.5	4.35	-3.45
-2.08	8.33	-50.77	-3.64	-2.33	2.22
-5.49	-1.52	-19.19	-0.03	3.85	2.22
0.5	-1.1	-71.7	1.96	25	1.01
-1.85	-1.52	-76.09	1.28	-12.5	2.08
1.3	-2.29	-21.88	2.38	-1.61	-0.35
-3.5	-6.95	-28.57	2.22	-3.7	2.94
-0.3	1.79	-32.56	-1.12	-11.11	-2.13
-1.82	-1.56	-53.12	-1.86	-4.35	1.56
-3.64	-2.33	-46.27	-18.61	-32.35	0.69
-0.65	0.86	-60	1.22	1.89	1.73
2.13	-1.49	-22.99	10.44	2.27	2.37
-2.7	-0.18	-51.43	0.71	11.11	-1.32
-0.89	-9.23	-53.85	-4.84	-6.45	-5.71
-0.12	-4.17	-58.59	-16.67	1.37	2.96
0.69	-5.56	-24.96	14.29	-15	0.79
0.58	-1.07	-56.32	-1.56	2.94	-4.31
-0.24	-8.09	-41.67	-3.22	8.16	0.94
0.99	-5.56	-48.28	4.41	2.04	-2.56
1.01	-8	-66.25	2.28	-2.27	2.17
1.18	-0.74	-40.91	5	1	6.9
2.38	-2.44	-16.67	-3.69	-0.34	-1.28
-1.49	-4.76	-27	5.88	0.31	-12.5
2.22	-3.7	-67.86	-50	2.57	-1.04
2.19	-1.54	-20.27	4.17	12.5	-0.05
-5.66	-1.89	-56.41	-6.82	8.82	14.29
-2.07	2.6	-67.69	-2.81	5.56	4.87
-2.42	-2.56	-78.05	1.37	1.1	-6.67
-3.65	1.96	-48.44	6.67	2.42	1.57
-5.26	-2.94	-26.83	-8.82	1.37	0.19
-0.7	-4.26	-25	-22.22	-0.47	-17.86
-1.12	-1.2	-74.44	10.75	0.93	8.33
-0.14	-2.38	-25	-3.15	1.71	0.12
-1.85	-9.38	-41.67	-3.12	3.7	4.87
-1.22	-4	-17.2	-11.11	2.27	4.76
0.59	0.74	-2.94	-2.08	1.33	-3.03
3.45	12.87	-36.73	-1.34	3.7	-3.12
6.25	-5	-45	-6.96	1.9	-0.93
-1.96	-0.81	-56.25	-4.76	2.22	-76.6
0.63	-2.38	-64.1	1.96	-9.13	7.35
-2.44	-1.59	-32.14	-10	-3.03	6.67
-2.27	5.36	-42.86	29.02	-5.88	10
-1.14	-5.77	-37.21	-4.55	-1.27	10
-2.25	-3.64	-25.56	-4.44	-9.62	5.83
-2.56	-2.78	-53.12	1.1	-20	20
-4	-1.56	-10.38	0.72	1.92	-2.78
-0.96	-2.56	-22.22	-2.7	3.03	3.85
-1.61	-1.69	-19.88	-2.63	7.02	0.83
-2.56	-2.38	-65.45	-2.36	2.94	-4.17
-6.52	-2.17	-22.22	-0.98	-10	-3.85
-0.99	-15.96	-52.31	-1.74	5.78	1.96
-1.52	2.17	-28.09	-16.67	7.69	-1.56
-2	-2.44	-23.91	5.26	0.78	-2.27
-0.61	-3	-34	1.09	1.15	1.04
-0.7	-1.04	-26.28	0.97	-12.5	7.14
1.75	-1.6	-26.92	1.39	20	-1.28
-13.39	-1.06	-51.03	1.13	8.33	-1.25
-2.56	-1.45	-36.14	-4.17	7.69	1.08
26.74	-2.32	-33.59	-0.3	13.33	-0.28
-2.56	-4	-39.53	1.23	-0.69	-2.56
-3.51	-4.08	-32.93	-1.72	5.06	2.56
2.5	-0.48	-36.17	-2.22	1.82	-7.72
-2.13	-1.98	-42.89	-1.84	4.76	15.51
-6.67	-2.13	-54.03	-6	-11.11	5.26
11.27	-1.03	-52.46	0.21	6.67	14.29
-1.53	0.22	-11.27	2.17	17.3	-2.88
-1.82	-1.02	-21.28	1.96	12.5	-1.18
0.03	-1.52	-22.22	-6.44	-2.94	-2.32
-1.16	-0.29	-25.88	-24.44	8.7	7.62
-1.43	1.59	-25	6.91	10	0.88
0.72	1.96	-24.17	2.27	2.86	-9.09
-2.53	-1.23	-25	-25.71	7.69	-2.08
-9.04	-1.83	-53.19	0.88	-4.44	-1.69
-6.45	-4.35	-16.88	3.61	-4.13	-12.5
-7.24	-4.51	-54.07	-1.82	48.85	0.61
-1.65	-1.33	-27.5	1.1	2.78	-1.89
30.77	-2.86	-5	-28.57	8.33	3.12
17.08	-13.04	-50.94	-23.08	-2.33	-2.33
-2.27	-12	-16.42	-17.48	-4.76	5.3
-0.67	-2.56	-17.65	-2.33	4.76	-3.23
-2.68	0.93	-26.87	2.42	1.92	10
-3.92	-2.15	-33.33	0.81	2.2	-10
-2.8	-2.15	-63.16	-45.76	2.22	-3.03
-0.31	-1.08	-25	5	-0.32	-4.76
-7.95	-1.52	-18.67	-4.76	1.72	1.74
-2.44	-14.59	-30.54	-1.72	12.5	0.63
-1.05	6.67	-26.67	3.35	11.25	5.26
-2.78	-2.38	-23.53	-40.79	14.29	0.38
-1.05	-3.57	-45.36	-9.09	2.94	1.6
-0.73	-1.63	-22.45	1.72	2.33	-35.48
-0.47	-1.92	-66.67	-21.43	1.69	1.92
-2.78	-3.8	-78.05	-9.09	-35.29	15.83
3.35	-2.86	-75.86	3.87	3.09	3.7
-1.15	-1.82	-42.86	-3.85	2.06	3.85
-1.14	-2.5	-27.66	6.25	0.99	1.25
4.55	-3.88	-35.48	8.33	1.76	10.53
-5.81	-3.03	-31.46	-9.09	1.52	-5
-4.17	-3.03	-47.37	-7.14	2.9	2.43
4.17	-3.85	-5.88	11.11	2.5	17.92
-0.52	5.88	-78.05	-7.2	4.26	-8.33
-1.89	-4.76	-23.81	1.5	-0.8	-2.35
15.05	-4.44	-32.47	-5	6.06	0.94
-2.78	-8.16	-32.28	-0.04	15.09	-1.75
8.21	-2.47	-30.77	-7.69	12.5	12.88
-2.78	-1.11	-29.77	-43.43	3.33	1.61
4.47	-3.33	-37.5	-17.24	0.83	2.5
3.33	-4.44	-44.44	-12.96	10.17	7.69
-1.41	-5.17	-21.15	5.8	2.17	-5.56
-0.93	-0.34	-25	-4.55	1.94	-3.45
-1.23	9.27	-68.75	-2.27	-21.43	4.76
-2.56	-1.89	-53.85	-21.05	-4	-1.85
-2.5	-2.94	-36.37	-1.16	2.7	2.78
-2.25	-1.61	-78.05	-9.52	1.23	13.64
1.72	-2.7	-54.55	-1.37	2.36	-2.36
-5.26	-2.33	-33.2	0.74	-0.86	5.88
-0.74	-5.26	-38.46	-2.88	0.18	5
-3.51	-2.88	-29.5	-0.31	4.76	-1.41
-2.36	-4.65	-21.43	-31.36	4.66	3.17
-2.33	-4.17	-65.45	-10.11	-1.96	-0.39
-1.02	-1.35	-22.44	-3.85	-2.94	2.38
1.52	-4.21	-53.85	2.78	12.5	1.52
-8.95	-1.27	-58.16	2.5	0.87	-6.25
-1.32	-4.55	-17.42	-5.56	-5.26	10
-0.85	-39.35	-19.69	-6.06	-2.86	-3.12
-2	-2.63	-45.74	-11.11	25	2.17
-18.31	-2.5	-65.38	-2.01	3.62	4.76
-2.56	-6.17	-33.12	-17.24	9.52	-5
-4.88	9.29	-72.22	1.5	4.35	0.87
-1.56	-1.75	-74.47	1.98	2.31	0.36
0.15	-5.66	-8.77	2.53	6.9	1.46
-0.72	-4.4	-44.68	2.97	4.55	2.42
-1.24	-3.6	-19.64	-3.88	10.67	-0.56
-0.89	-2.04	-40	-4.46	5.45	1.75
-1.01	2.04	-37.45	-2.7	5.11	5
-2.86	2.27	-39.13	-5.06	-3.85	-2.38
-2.41	-2.63	-21.2	-4.91	3.57	-0.29
-1.05	-28.91	-27.86	-4.44	3.7	0.87
-3.8	-2.5	-21.16	-11.66	-5.5	-0.77
3.57	-9.76	-47.76	-6.82	4.35	-1
-4.41	-2.21	-33.53	-3.23	-3.45	-1.12
11.11	-0.98	-40.74	-10	2.94	3.57
-4.49	-0.04	-43.34	-0.82	5.26	4.55
-2.94	-1.56	-34.63	-1.16	-0.92	1.19
-2.27	-1.2	-24.06	-12	2.12	5.88
7.69	-1.49	-39.39	-60.38	-1.23	-9.19
-0.61	2.5	-74.49	0.84	3.55	2.94
3.36	2	-20.45	0.65	30	1.61
4.55	8.73	-35.62	-24.56	-3.12	9.09
12.16	9.52	-20.79	-5.66	1.64	-4.17
-1.56	-4.76	-43.24	6.25	13.33	-8.33
-1.88	33.93	-47.62	-13.33	-2.44	3.67
0.58	-1.68	-20.45	-10.53	2	-5
-0.48	-2.67	-73.68	-2.63	1.92	-1.4
-1.69	-11.32	-46.15	-2.39	2.7	1.43
-0.92	-1.59	-39.47	0.04	6.52	13.33
-0.38	-1.28	-32.65	-4.55	1.9	-3.23
-1.27	-6	-41.67	-3.23	8.33	-5.32
-0.53	-5.64	-26.42	-1.85	1.82	-4.17
-5.77	2.11	-20	0.77	1.92	-1.38
1.06	-4.69	-78.49	-13.95	-2.94	-0.89
0.93	-12.2	-76.92	2.05	-2.38	2.7
-3.64	-1.61	-37.09	-2.12	11.11	-3.23
-4.84	-8.57	-25.45	3.23	1.79	3.23
-2.04	-1.59	-39.53	-4.17	8	-18.81
-7.14	-2.07	-46.15	7.14	-6.59	2.9
3.7	0.48	-44.44	-5	-3.57	-3.45
2.76	-1.43	-26.43	-2.56	2.08	1.61
2.99	8.1	-44.2	4.55	-2.22	-1.79
1.18	-5.81	-22.37	-3.62	2.13	4.17
-1.74	-2.27	-41.67	-10.53	6.67	0.91
-37.87	-1.72	-37.84	6.88	4.76	-1.12
-3.51	7.17	-60	-12.5	5.26	2.88
7.14	-1.11	-30.49	-1.53	5.56	-2.7
5	-4.17	-25.56	-21.3	2.16	2.13
3.92	-1.2	-21.18	4	0.74	-2.7
-0.34	-3.39	-63.08	0.79	0.01	3.33
-0.18	-0.76	-36.9	3.95	1.62	11.11
6.25	-5.71	-22.08	6.4	2.17	5
1.82	-4	-67.71	-50	5.56	-8.7
1.65	-1.96	-56	2.94	2.35	3.23
-2.78	4.76	-28.57	-43	9.43	4.17
-0.04	-3.23	-35.44	-3.28	3.63	-4.17
-2.04	-7.71	-36.36	7.14	7.62	2.99
3.37	-77.58	-32.5	1.43	4.17	1.75
1.92	-16.04	-26.67	-4.55	-1.43	2.25
-4.17	3.85	-38.18	-5.26	1.02	7.46
-4.65	3.57	-50	-3.33	2.6	3.17
-0.78	-2.27	-69.57	4.35	-13.33	4.88
-2.41	-4.23	-81.26	-5.56	3.85	1.64
-2.86	3.84	-43.29	-0.12	7.14	-5
-2.13	-0.95	-44.3	0.92	3.7	5.56
-1.59	-22.5	-16.67	1.39	4.53	4.55
16.07	-2.7	-63.16	3.25	3.33	-3.33
-2.17	-7.41	-32.2	1.49	-3.57	8
-1.52	3.85	-38.1	-0.94	1.18	2.33
1.2	-2.04	-21.05	29.49	-3.03	6.59
-0.06	-0.74	-31.03	-3.85	-33.33	2.33
-1.59	-1.67	-65.24	8.33	2	-3.12
-0.67	-2.42	-41.52	6.01	-9.19	10
1.06	1.08	-42.5	-6.57	1.45	-10
-1.47	-2.04	-23.68	-4.65	4.84	6.67
-0.85	1.44	-44.23	3.64	-2	5.88
11.11	27.07	-26.76	-4.76	-6.45	5.26
-3.06	2.81	-23.76	6.12	3.7	-1.72
-2.44	-4	-25.86	-1.41	-2.04	-6.56
-1.14	43.69	-41.33	5	16.67	2.7
1.15	7.69	-36.36	3.45	5.77	18.18
-1.82	-1.69	-30.56	-4.8	4.76	1.47
-2.27	-1.82	-81.19	1.92	-0.89	1
-1.16	-3.54	-23.15	-1.35	11.11	27.99
-0.36	-1.52	-37.25	1.89	-5.94	1.79
5.56	1.32	-43.21	-8.51	2.27	18.75
-2.27	-0.62	-56	-3.57	16.67	3.08
-2.7	-1.94	-47.86	-5.2	11.11	4.35
-11.46	-1.27	-51.25	-7.14	-1.32	1.41
-8.16	-2.08	-41.35	-5.88	-2.27	-0.76
10	-2.63	-66.72	8.33	-0.98	-3.03
-2.63	0.45	-24.4	3.24	-0.21	-3.7
-1.3	-2.38	-15.99	3.85	2.7	-5.88
2.97	-6.52	-67.57	-20	10.46	0.61
-1.09	-2.7	-23.08	-25	9.09	-10.81
1.69	-4	-23.01	-7.69	1.47	0.69
-1.94	-7.5	-68.92	-2	7.55	-2.95
-0.95	2.82	-42.5	5	-6.67	-2.38
-4.08	-5.05	-53.57	5	4.05	6
-2.56	-5.17	-48	0.48	2.64	3.7
-2.63	-2.35	-56.67	-9.09	9.09	2.5
5.56	-1.12	-42.86	-5.26	4.35	7.87
-2.56	-1.85	-37.66	-2.38	3.23	-2.27
4.74	-11.5	-22.92	0.45	-4.17	2.5
6.06	-1.32	-53.49	-6.39	-4.76	2.99
1.14	-9.09	-46.16	-3.26	-4.65	20.83
-2.63	2.32	-38.46	-3.25	1.1	2.78
5.26	-3.12	-74.07	1.59	12.5	2.7
-4.35	-3.33	-13.51	-1.15	-1.88	-4.88
14.29	-1.61	-22.83	-1.55	13.95	-1.6
-1.52	4.78	-25.64	0.37	8.82	2.78
-1.97	-3.45	22.97	-2.67	6.25	-0.73
0.98	1.34	-38.89	12.73	-0.64	1.92
1.46	-2.78	-81.25	-0.73	-4	2.72
-1.8	-2.91	-22.55	-2.93	-14.81	-1.22
-4.35	0.41	-16.67	-5.71	7.14	0.36
-1.96	-2.63	-33.01	3.57	4	0.02
2.36	1.2	-48.6	-15.15	5.41	-0.85
-2.35	-1.03	-22.22	11.76	4.05	1.32
-6.38	-1.27	-26.24	4.76	-1.75	-0.96
-2.7	-0.54	-43.28	-3.03	0.04	-0.68
-2.78	29.33	-22	-7.69	18.52	4.85
1.82	-3.33	-24.27	1.18	1.82	-0.86
-0.97	-1.39	7.89	-20.59	-5	-1.8
-1.35	-0.89	-61.4	-0.51	6.25	2.17
-10.71	-6.9	-56.67	-10	6.25	1.89
0.06	-5.41	-21.42	-2.94	-5.26	0.56
20.91	-1.59	-77.78	-55	-3.45	-0.69
-1.41	-1.2	-25	-76.92	2.04	2.94
-0.32	1.37	-31.25	2	4.35	0.75
0.39	-4.26	-53.63	3.35	3.88	-1.06
-0.03	-2.56	-31.82	-8.54	2.33	-1.75
2.37	-1.64	-32.05	-3.77	5.88	-0.76
5.19	-9.25	-29.53	-11.43	-11.11	-1.09
1.8	-37.87	-21.52	11.11	12.5	2.86
-2.56	-52.99	-52.22	-9.09	-3.7	-1.14
-0.24	-6.06	-44.12	-1.45	-8.82	1.61
-1.89	14.29	-34.62	14.29	-9.09	-2.67
-1.27	-14.29	-65.57	-3.7	-3.85	1.75
9.09	-3.85	-21.88	-18.18	3.13	5.26
4.55	-24	-21.43	-20	2.22	-0.94
8	-0.67	-40.48	-3.7	5.71	2.04
-1.69	-1.32	-37.63	-5	1.49	0.13
-1.67	45.83	-74.6	1.96	3.38	-2.8
-6.35	-2	-45.95	0.69	41.67	-0.44
-1.92	-6.06	-65.69	-22.58	20.29	1.28
-2.44	2.94	-46.48	-16.13	9.09	2.99
-1.59	-2.13	-47.15	-9.35	1.75	5.88
3.03	-3.17	-50	-10.9	11.32	-2.94
-2.38	-3.88	-54.46	-2.24	1.54	-1.02
0.32	-3.64	-60.71	11.76	-7.93	-1.64
-4.47	3.61	-28.89	-5.95	0.5	1.64
2.78	-2.44	-44.07	-1.08	-1.52	-2.5
-1.46	10	-26.2	-12.5	1.98	-3.03
-1.3	-1.96	-20.65	4.69	-1.63	2.44
-3.67	-2.08	-22.22	8.08	1.61	1.89
-0.62	-1.64	-56.52	-5.71	31.09	-19.64
4	11.62	-31.71	-2.94	7.41	4
2.17	-2.63	-42.11	5.97	3.7	-3.33
-0.13	-7.69	-12.96	-3.51	5.56	-10
-0.94	-1.53	-44.7	-3.14	-5.26	1.18
-2.26	5.56	-65.22	-4.67	-3.23	7.54
2.03	-0.3	-26.83	5.26	3.03	-1.92
-0.32	-2.25	-33.33	3.12	0.92	-12.5
-0.65	-2.63	-50	-8.15	2.5	-1.92
-2.6	-1.61	-75.34	4	-2.63	-2.86
0.21	3.42	-26.09	-4.76	25	1.47
0.53	-5	-52.38	-13.81	4.44	-8
0.25	-2.7	-25.93	16.67	5.56	3.85
-0.54	-2	-32.43	-19.23	5.88	5
-2.67	-3.31	-63.65	1.75	3.33	1.64
4.17	-0.82	-23.81	-6.34	3.23	-3.45
-0.75	-1.85	-21.43	1.89	2.41	14.29
-0.03	1.71	-20.17	9.09	2.94	-0.69
-1.36	-3.3	-22.5	11.11	1.25	3.95
-1.11	-1.62	-48.65	-2.78	50	0.05
-2.16	0.62	-25	-4	3.03	-0.16
-0.83	-1.23	-29.41	-60.85	2.4	0.83
-0.66	-2.86	-48.57	-4.55	1.89	-1.32
-1.99	-2.27	12.09	-1.39	6.67	-0.15
-2.2	-3.57	-79.41	-0.23	-4.65	-0.19
-1.32	-2.27	-29.87	5.88	-1.8	7.69
-0.9	-4.44	-36.59	-11.11	-10.5	-1.39
-0.52	-4	-38.89	-16.67	-8.7	3.23
-0.73	1.47	-52.27	-20	6.25	7.69
-2.38	10	-50.75	-5.26	1.89	-2.22
2.27	-2.63	-39.25	-20.59	0.98	-5.45
-0.77	-4.65	-55.34	9.02	-0.32	-1.49
1.42	-1.41	-26.67	-18.18	4.35	7.05
0.5	-8.14	-62.16	-3.57	1.47	-2.86
-0.81	15.79	-44.74	6.25	1.72	2.94
0.88	-2.17	-65.62	-7.69	0.22	-1.01
-4.48	-4.55	-48.98	-9.21	0.28	-2.38
1.72	-1.11	-28.74	-2.7	4.43	2.8
-0.96	0.2	-33.33	1.14	4	4.17
0.96	-5.1	-67.44	-13.38	-2.3	-1.81
-1.52	-4.62	-31.11	-2.86	3.51	4.3
1.63	-1.92	-20.75	-4.76	3.33	8.33
0.4	-2.27	-39.58	-36.36	0.56	7.56
-3.64	-2.36	-30	-3.57	0.3	4.35
1.67	4.93	-47.22	3.23	1.49	1.39
-1.2	-2.13	-35.71	-3.23	1.59	18.85
0.31	-2.63	-21.05	-2.86	2	-2.64
-2.13	-1.75	-18.97	2.27	4.84	-0.93
-0.58	-2.22	-69.49	-10	4.84	-1.48
-1.49	-6.06	-22.02	0.28	4.17	2.63
-3.14	-1.96	-34.69	-12.31	2.7	-10.42
-0.73	-9.45	-25.88	-0.11	7.85	-3.64
1.85	-5.26	-43.77	2.33	1.52	-4.85
-0.27	-8.57	-55.13	9.09	-2.36	-6.52
-0.71	-2.03	-27.13	-44.74	5.97	1.75
-2.7	-3.01	-91.49	-3.44	1.42	3.12
-1.2	-1.54	-26.83	-7.41	5.36	6.25
-1.25	-4.26	-23.08	1.16	-1.79	-2.86
-0.94	-3.81	-22.4	-3.45	-3.41	0.82
-1.92	-2.5	-30.77	-2.86	0.43	-1.68
-1.84	-5.37	-52.38	-8.33	-3.6	19.37
-2.01	-3.37	-38.71	-1.96	4.08	-3.03
-6.96	-0.92	-24.39	-5.6	-2.7	25
-2.78	2.7	-51.35	-15.83	2.27	-2.78
-2.86	-1.96	-29.89	-0.89	2.57	1.82
-1.64	-9.6	-28	2.86	1.85	2.7
-2.27	16.46	-19.23	1.47	1.84	0.51
-46.54	-2.33	-21.43	1.42	-0.87	-0.7
-1.28	-2.86	-20.26	47.83	2.08	10
-0.73	-3.86	-51.85	-11.72	1.61	3.23
-0.32	-5.45	-34.85	-7.14	1.85	-2.56
-1.37	-1.84	-46.38	-2.78	3.45	-4.92
3.03	-1.49	-22.5	1.69	-1.02	7.69
-2.56	-2.56	-26.67	-28.08	-1.09	-3.53
-5.26	-1.37	-29.58	2.99	0.9	-2.27
3.57	-3.7	-35.71	-2.63	1.59	1.32
2.63	-7.14	-43.14	7.45	8.51	1.75
-2	-1	-11.58	-0.39	1.75	-2.33
-2.78	-4.77	-69.23	-18.18	4.73	-3.16
-0.71	-3.03	-43.24	4.55	2.79	-4.55
-0.3	-1.82	-53.75	7.14	4.17	-25
0.28	1.82	-42.55	5.88	2.44	-1.49
-0.34	5.26	-36.49	-5.88	1.02	-5.41
-0.55	-6.98	-57.35	2.86	-1.64	-2.86
-0.31	-2.47	-28.44	3.64	-0.16	-0.35
-0.45	1.92	-21.15	-1.22	2.13	-4
-2.08	-4.65	-26.15	-52.31	1.45	1.59
-1.55	-4.6	-37.21	0.69	3.64	-5.22
-1.43	-9.43	-23.68	-2.44	4.29	-3.18
-5.45	-1.54	-20.93	-2.38	10.95	3.94
-2.03	-3.85	-30	-8.33	3.85	-3.12
-2.17	-1.2	-26.23	-5.26	6.25	-3.7
-3.64	-4.65	-61.11	1.56	6.25	9.09
-1.27	1.59	-29.17	-4.44	11.76	-4.17
-3.66	-3.51	-47.22	1.22	-4.76	41.76
-2.38	7.14	-30.56	-7.55	4.76	2.08
-0.68	-3.39	-21.57	-6.9	-2.86	0.44
5.26	-2.13	-28.57	-4.49	7.73	-2.44
-2.14	-2.27	-74.47	-10.06	8.18	2.7
-3.23	1.61	-66.06	-8	-3.67	3.57
-2.6	2.86	-41.82	-1.64	1.02	-1.12
-2.78	-2.86	-22.22	5	4.35	12.5
-1.89	-2.44	-21.95	3.08	1.47	-10
-1.92	-3.37	-72.97	4.17	-2.78	23.77
1.04	-1.85	-45.64	5.26	4.36	-7.14
13.16	-3.53	-45.62	-8	14.29	-1.56
-2.99	14.87	-72.82	-4.49	2.78	3.32
-2.17	-0.44	-22.08	2.7	6.9	10.91
2.36	-1.27	-23.08	-4.65	4.76	-11.11
-1.52	-0.61	-33.33	-0.79	-4.76	-3.85
-14.02	-49.7	-55	2.78	11.39	1.96
-2.6	2.13	-43.24	-17.31	-1.32	-4.55
-3.4	-8.89	-58.62	-2.99	-4.35	46.05
-2.08	-2.63	-63.69	4.99	-2.86	5.52
-4.35	2.53	-50	-1.49	1.31	-3.33
0.88	0.56	-51.65	2.88	0.75	6.52
-1.32	-0.51	-59.02	-20.86	0.28	2.94
-2.08	-0.93	-28.33	-8.92	-0.65	14.96
0.79	-2.2	-32.95	2.98	0.82	-4.35
-1.92	1.32	-26.44	-1.69	-0.88	11.11
-1.85	-1.32	-37.66	3	2.29	8.33
-5.41	-0.65	-56.76	-0.83	1.51	2.08
-1.54	0.3	-23.68	1.59	5.41	2.94
-9.31	-1.94	-51.35	1.62	6.06	-6.67
-1.37	0.69	-35.21	-0.99	28.99	0.39
4.55	-4.55	-52.63	-3.01	-4.31	6.67
1.94	-1.54	-54.95	0.55	4	7.69
3.64	-3.1	-20.37	0.65	-1.2	-5.55
-0.84	-5.47	-27.55	0.84	2.5	1.92
-46.06	-3.83	-30.73	-2.22	-2.33	4.88
-1.53	-0.56	-38.22	0.64	16.67	20
-4.84	-2.8	-20.78	-1.85	3.7	-2.27
1.1	1.25	-20.99	-8.65	6.45	-0.69
8.55	-2.9	-23.08	0.55	-1.9	-1.02
6.72	-2.7	-45.19	-8.7	-3.57	27.75
-1.56	-4.31	-31.47	-3.55	-4.55	5.26
-2.17	1.75	-37.13	-4.69	2.17	7.69
-3.12	-1.32	-61.82	-0.69	-3.7	-0.82
-0.57	-0.45	-28.57	0.43	3.09	25
-0.68	-0.71	-55.56	1.56	7.14	-1.23
-1.01	-0.9	-41.94	-5.63	7.69	4.76
-2.44	-1.47	-24.49	-2.04	-4.55	3.12
-5.26	-1.11	-15.91	0.74	6.67	-1.9
-2.13	-1.49	-44.74	-1.47	-7.14	0.44
-1.35	-1	-59.26	2.15	19.74	3.81
11.4	-0.52	-32.5	-7.06	-1.14	7.69
2.38	-3.12	-17.86	-1.33	-0.96	11.11
-0.76	-1.27	-45.65	1.54	-2.63	4
-1.64	-2.21	-29.27	1.72	1.26	7.14
-2.22	-0.39	-65.79	-5.94	-1.75	1.13
0.69	-0.39	-30	-1.39	0.73	1.92
-1.41	-1.56	2.93	-0.05	2.39	3.33
-2.78	-2.11	-52.99	-1.45	-2.78	-3.12
1.85	-2.42	-20.59	-0.76	6.46	3.03
-2.5	-2.07	-63.24	-2.2	-3.57	5.56
0.32	-2.11	-20.83	-1.3	-7.14	-8.33
-1.04	1.65	-48.21	-2.06	-4.86	2.47
2.78	-1.01	-45	0.05	7.14	-0.13
6.25	-1.03	-79.17	0.29	-2.9	2.42
6.96	0.19	-28.57	1.69	-2.78	0.7
-2.06	-2	-57.41	-1.29	5.88	-14.29
2.65	-2	-24	0.91	-2.86	2.19
-1.75	2.04	-76.92	-2.96	2.4	4
-2.13	-2.94	-20.65	-0.42	-0.88	2.17
24.24	1.46	-62.5	-0.81	2.86	1.61
-1.09	-2.11	-31.58	-12.43	2.86	-1.23
0.99	2.16	-75	-2.94	-1.79	-0.08
-1.01	-1.78	-18.42	-4.65	5.06	-1.56
-4.18	-1.14	-44.44	-1	-2.33	4.57
-1.59	-0.75	-46.51	-9.72	-2.56	-6.67
-3.45	-1.97	-41.67	-2.56	-13.51	1.29
-1.32	1.85	-72.22	0.1	-0.14	4.17
-3.57	-4	-22.73	3.39	2.56	1.27
-2.47	-2.05	-48.94	-1.47	5.26	-7.69
-2.27	-1.22	-64.52	-0.06	1.01	-3.23
-1.67	-6.49	-32.35	-3.3	7.14	2.7
-11.67	1.47	-50	-0.78	7.69	-2.78
-3.14	1.82	-34.15	-1.45	-4.17	4.41
0.87	-0.96	-65.6	-3.33	2.56	2.41
-2.06	-11.01	-51.92	1.89	-2.17	2.33
-1.56	-6.25	-46.3	-2.96	20	6.67
12.59	-4.17	-32.26	-0.99	5	-3.85
16.12	-6.67	-42.5	-1.85	7.14	2.27
-2.17	2.79	-23.91	-3.45	-11.11	-5.56
-1.85	-2.04	-22.56	-2.22	2.13	25
-6.98	2.01	-56.96	-0.02	-2.86	-2.86
5.56	-1.96	-85.29	-2.85	1.79	14.29
3.85	-1.41	-34.21	-32.43	0.82	-3.57
5	-3.85	-38	-3.85	2.25	-11.76
-1.22	-40.54	-33.33	-5.56	7.47	-7.14
-2	4.04	-49.18	-4.83	4.73	-7.41
6.67	-3.33	-30.56	10.53	6.67	-3.45
-0.62	-4.9	-20.59	-6.45	-0.19	-9.62
8.08	-0.87	-25.58	-5	4.17	-1.92
1.16	-1.54	-37.84	-8.7	12.5	-1.04
-2.27	-1.67	-33.33	-7.89	0.37	11.11
-2.3	-4.76	-34.88	-14.91	1.56	10
3.33	-0.8	-54.17	-2.2	-3.33	2.25
1.34	-1.33	-42.28	-3.63	11.76	11.11
-1.69	-1.54	-21.43	4.76	3.57	-83.62
7.62	-1.01	-27.76	-3.03	6.25	-1.96
-3.39	-0.12	-30.65	-2.22	1.61	0.69
3.12	-1.52	-31.58	-5	-2.63	0.78
7.6	-0.41	-44.64	-2.78	6.38	-2.5
-2.04	1.02	-43.4	-20	6.06	-1.85
-2.63	-1.59	-15.62	13.33	1.72	-3.45
-2.44	-2.94	-16.92	-17.86	-3.57	10
-1.05	-5.88	-28.57	-3.33	13.1	-12.5
-2.22	-1.85	-81.08	-2.63	1.49	5.62
-2.33	-1	-41.43	-6.67	2.38	-3.23
-2.99	-19.31	-73.97	-0.25	2.43	-2.17
6.25	-12.88	-36	-6.5	8.33	3.23
0.28	-1.89	-29.31	0.18	16.15	-2.44
-16.51	-1.28	-16.9	-3.58	3.69	10
24.99	-1.01	-47.11	-0.06	5	16.67
-2.11	-3.25	-52.92	0.35	3.23	-6.25
0.02	-2.63	-22.64	-0.9	-12.22	3.45
-0.5	-3.19	-36.84	0.51	2.02	2.44
6.67	-1.6	-21.95	-2.7	-2.68	-11.11
-1.96	1.21	-25.97	11.11	3.45	-16.67
3.33	-4.55	-70.37	-1.41	7.89	-5.71
-3.07	-2.78	-39.62	-11.97	-9.38	-2.63
-0.53	-1.72	-76.04	-46.15	27.13	-2.14
-3.05	-2.99	-23.66	8.33	1.14	0.39
-2.6	5.56	-42.86	-18.07	-3.12	3.7
28.77	-6.06	-64.47	-5.3	5.88	13.04
-3.12	-0.35	-81.87	-2.78	6.25	5
-0.45	-1.85	-24.6	-3.64	-3.12	-2.7
-2.27	-2.13	-43.6	-5.41	11.11	-6.62
1.52	-2.27	-36.23	1.65	3.85	-1.79
-1.79	-3.45	-56.9	-1.92	10.53	7.77
0.42	-2.17	-24.44	4.43	1.11	0.93
-1.27	-2.94	-44.19	-19.23	16.67	-0.97
-2.02	-0.88	-48.78	-21.43	7.69	-3.87
-1.15	0.07	-42.86	-2.27	12.5	11.44
5.33	-2.58	-15.38	-7.69	1.92	1.71
-2.5	8.64	-21.11	4.55	-5.71	2.63
-8.89	0.11	-45.07	-4.55	17.59	-5.13
-2.78	-2.17	-22.92	1.69	8.33	5.26
-1.96	-6.82	-25	-31.58	8.7	1.7
-9.89	-1.72	-61.29	-2.85	1.22	-4.17
-0.57	-1.16	-28.77	-8.33	-40	-1.82
3.12	4.51	-51.28	12.77	12.9	22.73
-3.17	-2.17	-65.85	-4.55	3.23	9.09
-2.22	-1.14	-20.93	-5.26	4.26	20.15
-2.15	-1.02	-36.62	2.13	-0.49	-1.54
-0.33	2.22	-25	7.69	4.82	1.06
-0.89	-3.92	-33.33	3.07	2.86	0.61
0.53	-1.89	-21.43	4.93	2.56	10
-6	-5.73	-23.75	-2.82	-3.55	5.42
0.88	-4.93	-18.75	1.14	12.5	0.14
-0.63	-0.55	-24.44	-8.84	4.35	-7.63
-1.85	-3.39	-23.68	-1.64	4.76	-3.33
-0.53	-3.37	-46.15	-2.75	4	-6.45
0.85	-6.72	-21.95	5	3.23	3.63
-2.04	-0.61	12.5	-7.14	2.86	1.96
-2.27	-0.76	-25.84	1.53	2.45	1.97
-1.33	1.39	-43.63	-9.62	6.25	3.7
-2.08	-1.69	-20.22	10	20.06	5.26
-2.63	-2.63	-47.95	-1.51	6.67	1.75
0.66	-5.41	-58.55	-2.5	2.56	3.33
-1.54	8.33	-40.32	-29.44	3.7	6.67
1.32	6.72	-31.39	11.11	4.35	7.28
-1.37	-8.64	-36.96	-27.92	-2.78	-4.65
-2.35	-2.74	-30	-5.19	2.94	9.52
-0.6	-0.58	-43.55	5	-4.26	1.33
1.23	-4.76	-43.48	1.64	1.59	-5.56
-1.79	-3.51	-30.23	0.4	1.09	10
-2.44	-2.37	-27.52	-8.11	19.52	2.94
-1.49	20	-65.62	3.17	-4.76	-2.78
12.76	-5	-21.7	-5.41	-4.44	-5.88
2.08	-2.78	-76.09	1.56	-5.71	2.1
20.93	-0.56	-24.32	0.04	7.69	-4.76
-3.39	-2.08	-47.22	-3.33	2.9	-6.67
-2.04	1.86	-69.44	37.97	4.44	0.04
-2.6	-1.3	-21.62	-5.17	-2.86	1.18
-2.78	-1.79	-41.82	-3.45	2.78	0.86
-1.19	3.85	-46.67	-4.4	6.25	-1.64
-3.88	-7.14	-39.06	3.16	1.57	4.17
7.69	-2.56	-9.68	-6.52	6.67	-1.19
-0.46	-6	-21.62	-20.93	7.69	7.69
-2.17	0.61	-67.57	20	8.33	1.06
-1.89	-2.61	-53.06	-15.22	14.29	3.23
-2.04	-1.35	-22.89	-3.33	-9.68	3.03
5.42	-3.17	-34.78	-7.32	5.77	11.11
-1.47	-1.75	-27.03	-0.83	-4.76	15.35
-0.55	-0.95	-7.41	2.7	-4.76	5.95
-5.56	6.04	-22.5	-5.88	-10.26	-4.17
-3.03	1.17	-54.55	-4.52	-6.82	-2.35
-0.62	-1.05	-15.38	-5.26	1.96	-4.88
-2.44	-6	-50	-9.09	3.03	-5.56
1.06	-1.12	-25	14.29	-7.14	-4.55
-2.08	-1.12	-42.22	2.08	5.26	16.3
-10.83	-4.35	-69.18	-6.43	-4.17	-6.25
-4.35	7.17	-4.76	-5.26	7.69	-0.41
-1.06	-1.89	-13.85	2.44	3.12	-1.61
-3.16	-2.17	-31.11	0.28	-2.31	-3.03
-3.47	-4.69	-30.77	-8.33	0.68	-3.85
-1.82	-6.67	-15.73	1.26	5.34	-4
-0.94	-1.85	-42.45	-30.77	-6.67	2.13
5.31	-2.25	-26.32	-0.14	3.35	-4.55
-1.64	-38.75	-45.74	-5.41	5.56	-6.44
2.96	-2.33	-75.44	-3.23	1.64	-3.23
5.56	-1.02	-81.72	-18.18	-1.05	-2.17
-2.56	-2.77	-23.81	2.13	11.45	-10
-4	-1.03	-68.44	-22.88	-1.69	-10.53
2.39	-1.56	-50.92	-3.03	-3.77	-4.84
-1.32	-2.38	-30.56	-12.9	6.97	0.21
10	-1.75	-28.89	2.76	-3.12	-3.03
-1.82	-2.63	-23.05	20	8.33	-4
7.14	-1.89	-8.63	4.62	0.65	-5.08
5	-1.75	-28.53	6.06	-2.56	-9.09
-6	7.14	-58.14	-5.88	-2.78	2.02
-3.51	-4.35	-54.29	-16.67	-4.35	-1.44
-1.92	16.67	-23.4	-28.57	-2.56	-1.01
-1.2	-2.78	-70.59	0.74	9.09	8.33
-2.38	-1.72	-52.38	17.59	-5.37	-2.38
3.23	-2.27	-24.39	-4.55	7.69	-2.17
3.03	-2.5	-27.4	2.06	2.7	-10
-1.52	11.62	-45.21	0.83	15.38	-5.56
19.13	-1.82	-55.39	1.57	7.79	-2.7
9.09	-2.31	-32.76	2.48	-1.09	-4
-3.03	28.84	-63.04	2.19	-1.38	-9.85
-4.08	-0.54	-51.35	-5.71	-2.38	-15
-1.49	0.44	-31.71	-2.19	1.32	-1.98
1.13	-2.38	-8.33	-3.44	4.55	-0.46
-4.65	-2.5	-28.21	-19.05	1.98	0.85
-1.45	3.45	-37.04	-5.88	16.9	-4.35
-1.85	-3.06	-63.69	-7.14	6.25	5
-2.18	-1.64	-60	11.11	7.14	-1.9
-1.04	-7.02	-23.43	16.67	-3.79	3.23
0.41	-30.72	-24.71	8.93	2.86	4.55
0.94	-3.85	-62.69	-12.12	-8.7	-2.94
-0.46	-2.08	-24.07	-5	-5.26	-7.14
1.22	-2.33	-28	-7.69	14.29	-8.33
-1.79	-3.57	-72.09	10	8.21	-0.82
-2.94	-4	-71.7	-3.57	4.55	1.09
-1.66	-3.03	-31.03	-3.45	-7.41	-3.17
-1.22	-3.77	-12.82	-5.26	2.78	0.95
-28.93	-1.64	-49.15	-7.14	-7.14	-0.16
-2.33	-2.27	-40.54	-54.07	20	-5.26
-6.82	-1.41	-23.08	3.15	1.09	-6.45
-0.32	3.7	-40.21	0.86	-0.98	-7.41
-3.12	-2.13	-34.18	2.44	-3.7	2.38
-0.58	7.83	-34.94	-7.89	16.67	0.42
-1.67	-0.76	-21.05	-1.14	1.44	-7.69
-0.89	3.07	-46.34	3.79	1.09	7.69
-4.17	-0.74	-47.66	-2.5	2.22	-0.09
2.7	-2	-46.34	-21.43	-4.76	-0.44
-2.63	1.84	-23.4	-6.02	4.55	-0.73
-5	-1.18	-20.31	-4.17	11.11	0.65
-4.76	-4.44	-18.42	-3.03	4.76	1.21
-1.56	-1.71	-52.44	-4.44	3.16	-7.69
0.12	-1.52	-21.62	3.85	8.33	-2.42
11.47	-1.79	-55.81	5.56	11.11	14.29
4.55	6.82	-22.03	-6.25	13.04	1.71
-2.94	32.77	-22.95	-28.85	10	-3.99
-2.13	-2.08	-21.05	-5.26	-24.41	-2.63
3.7	-2.04	-72.88	-65.62	15.38	-4.17
-2.56	-1.08	-52.63	-40	11.11	11.76
-9.09	-1.61	-27.43	7.14	11.11	1.52
-0.99	-2.38	-52.17	-3.85	-3.64	6.67
-5.17	-1.75	-36.84	-42.62	2.04	-5.56
1.57	-1.54	-21.15	-32.77	2.29	-1.39
3.57	-4.35	-30	34.72	-2.38	14.29
-0.26	-1.03	-39.13	-4.17	3.85	8.7
3.93	-2.56	-25	-3.23	5.88	-2.13
0.5	-17.95	-60	-3.03	-6.45	4.17
2.67	2.29	-7.69	0.53	4.35	-2
-1.86	-0.71	-9.52	3.12	16.67	0.4
-4.65	-0.7	-23.68	2.04	5.8	-9.01
1.74	0.59	-30.77	-3.12	4.17	5.56
-2.44	-1.1	-34.43	-1.67	27.27	4.76
1.88	-2	-23.53	-11.76	13.33	4
0.56	-4	-46.25	-1.85	9.02	-37.88
-2.25	1.47	-30.96	-2.24	3.23	3.97
-1.13	-3.57	-20.75	7.57	1.82	2.97
-2.35	-1.06	-51.22	-3.45	5.19	-9.64
3.26	0.79	-28.77	-1.89	-2.33	-10.79
-2.59	-12.22	-38.17	-2.22	9.09	17.65
-3.12	-2.8	-51.11	10	3.45	-8
-1.92	3.14	-36.43	-7.14	63.89	0.5
-2.63	-1.89	-38.96	4.55	11.11	2.47
-1.35	-1.06	-28.22	-4.35	4.65	2.22
-1.96	-2.5	-29.84	-24.42	4.58	-11.76
-5.41	-6.45	-20.15	2.56	-2.5	-17.66
3.23	12.41	-43.44	-5.71	-1.56	-0.39
-0.2	-5	-33.33	2.22	3.66	-2.33
2.63	-1.54	-29.41	2.2	1	-1.75
0.45	-1.49	-46.77	-10.42	2.86	8.77
-1.72	-5.77	-28.4	6.25	1.85	3.7
-1.68	-1.85	-41.63	18.59	1.27	1.39
-1.01	-3.03	-41.63	1.58	2.31	-3.85
1.93	-2.5	-33.33	-2.25	1.02	4
-1.69	-3.52	-29.19	-0.89	-1	-2.56
-3.57	-3.9	-41.72	5.8	3.03	2.74
2.3	-2.2	-22	-0.29	15.9	1.69
-1.88	-1.15	-29.74	-4.76	2.1	-1.33
0.03	-1.32	-54.72	-27.27	5.13	-0.56
2.94	-2.63	-42.78	5.88	-0.75	1
-0.7	-2.44	-22.4	-1.4	4.92	-1.98
-2.5	-1.32	-31.73	-25.58	2.7	-2.44
-3.12	-1.89	-25.33	-6.06	2.7	3.57
-2.17	21.49	-36.51	-5.56	3.85	3.85
1.98	-2.38	-33.85	-28.57	47.92	-1.92
-0.64	-12	-56.08	-15.38	-0.68	8
-0.83	-3.23	-71.94	-15.69	-4	-0.99
10.02	-1.64	-29.05	-3.03	79.89	-11.11
16.67	2.5	-36.69	6.45	0.6	5.71
-2.13	-2.94	-69.63	0.66	5.88	-0.73
-2.27	-5.26	-22.4	-14.29	20	2
-1.1	-2.63	-50.98	-3.57	-35.29	5.56
-1.41	17.8	-50.68	-3.7	8.33	-4.55
-1.91	-0.46	-56.76	-3.45	29.5	5
-2.44	-1.36	-31.18	-16.67	5.13	4
-2.86	1.82	-57.5	9.09	1.04	-5.71
-1.54	20.09	-37.78	5.88	1.3	3.85
-0.61	-1.92	-35.21	-8	2.5	1.79
-2.27	-3.7	-24.55	-1.84	9.09	-1.01
-4.55	-1.99	-42.96	11.11	-2.13	13.04
-2.73	-1.89	-41.86	0.73	10	0.88
12.45	-2.04	-58.37	-7.14	-6.5	-1.89
-0.24	-0.58	-21.43	-3.23	-2.17	2.33
2.63	-0.56	-47.94	-4.55	3.4	12.5
2.04	-1.37	-41.13	-21.88	-0.96	-50
-3.45	-2.33	-26.58	-3.03	4.39	-3.33
-1.52	-5.33	-41.91	12.5	8.11	16.67
-3.12	-2.91	-14.29	-7.69	3.08	-1.85
3.33	-2.5	-43.36	-12.5	1.92	3.62
-1.69	5	-29.92	-0.28	-0.07	6.16
-2.94	-6.67	-16.13	-3.03	14.29	-3.33
-1.08	-2.7	-15.18	-4.44	2.44	-2.35
0.9	1.36	-20.83	4.76	-1.38	3.57
1.68	-2.35	-30.58	0.72	2.56	-0.76
-28.49	-3.12	-41.2	-42.81	1.51	4.41
-0.92	-3.03	-42.71	3.12	16.67	-0.47
-12.28	-1.79	-49.69	-15.79	6.11	3.45
-1.82	-6.52	-40.59	-3.45	12.5	-0.81
9.11	3.33	-28.62	1.15	-5.26	-4.49
1.67	-2.56	-28.61	-29.41	6.45	6.67
-0.65	-2.7	-35.53	-12.68	9.09	-1.59
-2.5	-2.38	-21.43	0.52	-0.35	2.63
-1.92	0.06	-32.08	-4.69	2.86	-2.04
-1.68	-4.23	-54.81	-3.33	4.17	9.09
-1.52	-1.59	-46.94	-5.4	14.29	2.45
-5.49	-3.92	-25.56	-31.82	-2.17	14.04
4.35	-2.5	-39.39	-2.52	8.54	1.75
-0.94	-3.08	-52.9	3.85	1.19	4.76
6.67	-4.13	-25.6	-7.37	2.7	10
-1.2	-2.7	-28.72	4.35	3.23	16.67
-1.09	-10.61	-44.44	1.61	5	5
-5.66	-5.41	-29.23	-0.65	-2.94	1.87
-3.57	-2.47	-29.46	-1.01	5	1.34
-0.58	-1.89	-60.13	1.92	7.14	0.51
-2.35	0.54	-49.62	1.54	3.23	-2.04
9.32	1.1	-52	1.56	0.11	-3.85
-0.99	-1.19	-22	-1.82	2.35	-6.9
-0.94	-1.67	-47.89	3.33	0.85	4.83
-23.53	4.76	-27.49	-6.06	3.67	-1.23
-0.96	-1.92	-27.07	-9.09	4	-1.47
1.5	-5.8	-22.97	-10	3.7	-1.96
-1.47	0.31	-22.8	-4.89	15.38	1.4
2.63	-1.47	-25.4	5.88	3.85	-1.61
-1.21	-2.22	-49.61	2.5	-0.66	-4.35
-1.25	2.93	-23.61	-0.07	2.06	13.04
-3.23	-5.26	-62.16	-3.12	-8.51	-0.49
-0.7	-2.11	-47.66	7.69	-4.35	-2.22
1.01	-1.92	-21.05	-2.11	-1.18	-5.88
-2.06	-2.56	-45	6.67	16.67	-2.56
2.52	-1.96	-36.49	2.78	4.29	3.57
3.57	-2.33	-23.96	3.45	-4.35	-19.44
1.33	-1.49	-56.52	0.3	7.69	-14.29
-2.93	-1.04	-62.86	1.28	-9.52	-2.21
-1.92	-2.19	-48.65	2.31	5.88	-0.24
-4.76	-3.12	-56.92	-7.66	0.82	7.14
-2.63	-1.89	-53.52	4.94	0.55	-4.35
7.69	-0.58	-41.67	-2.44	7.41	0.67
-2.22	-2.94	-32.26	-3.33	-3.45	1.75
-2.63	-2.5	-21.95	-3.03	-3.23	1.82
15.08	-7.32	-40.08	1.96	-1.75	-9.09
-1.85	-4.26	-48.18	-73.76	4.55	-2.72
2.27	-1.72	-20.83	-5.26	17.65	1.69
-3.23	-1.77	-14.72	-2.17	6.67	0.74
-1.85	-3.3	-33.23	2.7	-3.12	-1.03
-1.8	-4.08	-26	-2.04	2.47	-3.57
2.32	-2.44	-67.05	-11.54	10	4
3.85	-1.96	-28	1.03	-10.53	-1.2
0.13	-2.94	-23.26	3.48	1.92	-5.26
-0.36	0.83	-20	4.35	14.29	-5.88
1.12	-4.35	-25.35	4.17	4.26	-6.67
-1.08	-1.14	-70.83	6.97	2.17	-4.17
0.66	-1.56	-20	2.5	7.69	0.9
-1.59	-2.86	-40.54	-2.94	15	-0.9
1.61	-0.88	-25.64	-42.86	-4.76	-0.21
-31.99	-1.14	-14.29	-10.71	3.08	-3.7
-2.44	-4.88	-56.58	-3.57	2.88	3.64
-5.47	-3.33	-34.48	0.53	7.88	-8.33
-1.64	4.55	-34.04	-9.68	17.86	-0.99
-2.17	-4.55	-59.62	-21.62	5.88	1.11
-4.55	-2.13	-24.14	-7.94	-5.97	37.5
1	-1.67	-25	2.63	11.76	20
-1.04	-2.5	-56.25	-0.23	2.27	-0.45
-1.74	4.35	-40.54	1.59	3.88	5.28
-2.78	-1.32	-18.06	7.78	26.67	-3.03
-4.65	-6.52	-43.33	-7.69	5	-3.57
11.11	-1.75	-56.1	7.13	7.14	5.26
-1.54	-3.09	-50.2	-22.69	-1.52	-1.85
-6.15	-1.69	-45.22	1.04	-0.99	3.03
-0.94	-1.85	-25.49	-3.12	7.14	5
5.88	-1.89	-27.93	14.29	6.67	5.56
-2.78	-1.92	-26.95	24.54	2.59	-3.33
3.63	-3.28	-27.47	-5	5.56	-3.85
1.41	-2.44	-24.67	-16.67	14.29	3.77
-1.81	-2.5	-44.15	9.52	-6.67	-4.23
37.79	-2.13	-21.74	4.17	2.22	-3.48
-39.83	-5.26	-27.27	2.01	2.22	5.26
-2.27	-3.45	-58.2	1.57	-27.13	-4.08
25	-9.09	-58.21	-5.45	-1.45	-9.09
-1.18	-8.33	-20.83	10	-0.99	-3.45
-2.1	3.33	-57.41	-2.38	1.19	-4.17
-1.79	8.55	-23	-5	-1.67	2.15
-8.33	2.38	-53.66	-1.14	1.08	1.14
-1.96	-3.08	-48.15	-1.82	27.45	-0.6
-0.77	-57.91	-27.31	-3.33	1.85	-16.16
-5.26	-2.38	-9.7	-4.55	4.76	-1.72
-0.22	-2.56	-74.51	4.17	4.35	3.23
1.32	7.78	-5.26	5	5.56	2.86
1.08	-2.13	-20.22	7.39	-4.76	4
1.3	-1.54	-29.49	-4.76	0.65	4.35
-3.08	-5.45	-21.21	3.57	2.22	5.56
-1.67	-1.49	-55.42	11.11	1.59	-3.28
-2.04	-1.47	-29.66	-2.7	-1.25	1.58
3.85	-2.78	-28.08	-34.29	2.47	-1.43
3.85	8.48	-30.43	-14.29	4.35	4
-2.38	-4.11	-71.43	-11.63	2.7	3.17
-2.02	-4.17	-47.25	-2.13	2.17	4.55
-2.82	-0.13	-55.26	-5	-3.57	-0.43
-2.63	-1.05	-40	16.88	-10	7.62
-2.9	-1.52	-57.04	-4.76	2.38	2.22
-2.56	-0.85	-54.39	-15.64	-4.48	-2.38
-1.75	-2.68	-30.77	-2.78	-2.56	-1.69
1	-4.3	-24.32	-4	4.88	3.62
0.17	-3.77	-24.12	-7.14	-4.55	-1.78
-0.83	-16.19	-32.26	6.06	2.17	10
-1.56	1.56	-43.9	-5.26	-0.15	-3.5
-1.22	28.38	-41.33	3.33	4.08	-7.24
-1.45	-7.5	-46.15	-4.99	1.32	-15
-1.1	-2.22	-38.25	3.85	0.97	22.44
3.57	-6.45	-26.42	2.22	2.9	-3.12
1.47	-1.16	-49.28	-16.67	1.54	-1.49
-1.05	-5.08	-75	-1.73	10.77	-5.26
21.3	-0.99	-25.84	-6.25	2.44	0.38
-2.82	2.44	-33.28	-2.04	-4.17	2.33
-4.26	-2.68	-28.12	-24.49	-25	2.5
-1.4	-10	-56.82	-4.88	2.86	2.33
-2.89	-10.64	-20.69	-17.61	6.06	-3.03
-5.26	-2.56	-32.65	-6.25	2.27	7.38
2.94	-5.26	-46.15	-4.17	10	4.76
1.96	-2.78	-50	-18.18	4.35	2.13
-2.5	-5.94	-21.05	-2.63	3.03	-0.83
-30.86	-3.23	-14.63	-4.12	7.14	0.17
-5.45	-0.09	-24.21	-1.79	-2.27	2.08
-1.72	30.62	-36.07	1.06	-5.88	0.91
-1.12	-3.64	-24.01	0.3	5.56	3.7
-3.03	8.33	-22.37	-2.94	-10.95	0.63
3.12	-8.89	-22.86	0.27	1.88	-34.87
-4.55	-12.2	-93.48	5.88	2.78	5
2.56	-2.86	-30.71	-3.51	2.27	-1.18
1.8	-11.54	-35.13	-1.82	-2.44	4.88
1.82	9.09	-18.02	-7.14	5	5.56
-1.96	-4.01	-22.09	-2.49	-1.89	-4.35
-1.39	7.98	-41.82	-10	7.69	-1.58
2.22	-1.14	-28.38	-0.34	3	-2.04
11.11	-1.01	-60.87	2.5	12.59	-0.99
-1.89	-1.27	-32.94	-0.75	26.61	-1.36
0.34	-9.76	-17.53	-2.94	9.98	-0.89
-2.63	-4.87	-7.14	-3.33	5.26	0.68
3.85	-0.85	-38.46	-12.5	8.7	-3.7
3.7	-1.93	-32	2.63	-4.55	1.96
-2.08	-4.65	-25.49	-15.65	6.76	-2.33
-0.42	-2.13	-24.32	11.11	2.26	10.53
-2.04	-0.33	7.69	-3.77	2.18	0.83
-2.42	-4.55	-27.7	3.1	50.48	-3.85
-1.11	-14.76	-45.33	2.63	-15.38	-1.01
3.75	-3.39	-19.13	-1.14	-12.5	-3.45
0.69	-6.82	-34.53	3.7	2.38	-3.12
1.2	-2.38	-11.63	-9.09	-3.14	18.18
-2.33	-1.94	-24.14	-75	2.06	-3.12
-1.16	-4.26	-66.67	11.11	1.3	-2.56
-0.58	-2.7	-28.14	-0.09	1.28	4.55
-1.41	5.56	-34.1	6.12	-4.17	-17.75
5.56	-1.72	-32.82	-55.22	-6.67	-31.05
1.56	-0.99	-22.64	-4.35	5	-9.92
-2.63	-2.13	-43.1	-10.81	-3.12	-1.2
-1.36	-1.12	-53.79	-8.7	1.43	-53.57
-0.85	-1.59	-25.64	-5.56	-0.22	9.27
0.25	-4.76	-21.05	-18.6	3.03	-11.63
2.94	-4.05	-61.54	-8.94	1.67	-3.33
-6.45	-2.78	-52.63	5.36	-6.52	4
-0.8	-10.71	-45.45	0.18	-0.47	-6.98
-22.8	-2.38	-70.83	-4.33	4	5.39
-2.44	-3.93	-24.59	-5.78	2.5	-2.86
-2.56	-4.62	-31.75	7.04	1.72	-19.66
-1.64	11.21	-21.15	9.09	2.56	-16.67
4.55	-0.93	-27.42	11.33	2.44	-3.45
-2.63	-1.19	-36.73	3.12	3.62	-3.23
-0.8	-0.94	-27.27	-1.56	-1.59	-4.17
-0.44	-1.37	-65.03	2.5	-5.71	0.54
5.88	-1.18	-16.28	-26.09	3.57	7.14
-1.39	-0.27	-23.94	-3.3	-2	3.57
-2.44	-3.28	-21.05	2.56	3.12	-2.56
3.57	-0.4	-23.13	2.97	3.33	8.33
-2.7	-8.33	-55	4.55	1.82	-2.63
-0.71	-3.02	-59.58	1.52	3.45	-1.79
-2	-0.76	-63.73	1.89	6.98	23.08
-2.59	-1.82	-66.1	-11.02	19.05	1.2
-0.58	-1.08	-65	3.57	5	-2.78
-6.45	-1.71	-77.19	-1.21	5.66	-3.45
-0.93	-5.66	-60.34	-3.71	2	-1.82
9.09	-2.78	-26.19	1.19	-21.8	6.25
1.82	-2.43	-23.68	-11.81	2.94	4
-1.11	-2.17	-26.67	-2.01	3.57	-1.72
-1.55	-1.45	-34.29	-1.56	2.73	29.41
-2.7	-0.7	-38.46	-0.37	-1.96	-2.13
-6.64	-6.25	-20.83	-1.54	-1.59	-2.78
-0.72	-5	-43.24	-9.68	13.33	20.83
-4.76	-5	-63.93	-5	11.76	3.92
-3.77	-9.09	-26.58	1.64	1.89	15.38
-1.92	-4.84	-24.15	-8	-1.84	-0.26
-7.26	-1.67	-3.23	5.37	2	-19.08
-1.64	-1.72	-57.14	8.33	2.27	13.44
-0.25	-3.51	-47.18	2.17	-9.96	-5.48
1.52	-1.1	-62.79	4.35	6.25	1.82
0.02	-4.17	-72.34	2.78	3.85	-2.56
2.44	-3.91	-38.03	-0.52	16.67	-2.63
1.56	-2.38	-62.96	7.69	16.67	4.55
0.72	-2.27	-30.73	1.2	14.51	0.52
1.54	-1.56	-35.59	3.33	0.9	-0.79
2.71	-0.63	-34.29	0.55	-6.67	0.99
-1.23	-3.49	-13.21	-8.08	2.66	-1.26
7.69	3.85	-22.53	5	-0.54	12.5
-1.27	-2	-16.03	-31.25	-2.13	-3.44
10	-1.14	-43.59	-1.16	-0.69	2.33
-2.86	-1.56	-32.25	5	-6.45	-3.12
-2.38	-5.96	-26.6	-5.71	-2.22	2.29
-4.17	-1.64	-15	-8.57	6.67	1.26
0.2	-0.16	-34.04	-9.09	3.7	1.67
-0.5	-2.5	-18.92	1.12	1.08	1.73
-2.44	-3.57	-48.68	-0.81	2.06	-3.67
6.25	16.67	-23.6	0.11	2.02	2.22
-3.57	-2.86	-34.09	-4.65	4.08	-1.85
6.25	-1.72	-78.87	5.56	-2.27	-8.24
2.53	-3.53	-34.62	-5.02	5.13	-1.7
0.53	-1.23	-39.89	-9.78	-0.8	3.03
1.06	-5.83	-55.56	3.57	3.57	-6.25
30.58	1.92	-53.12	2.44	2.94	4.35
-27.64	1.5	-59.52	7.14	-8.33	-3.85
-1.32	-4.08	-32.08	-1.34	3.33	4.17
1.31	-3.28	-26.79	-1.43	24.05	1.41
-0.3	-6.12	-79.07	-2.99	3.28	2.33
-1.11	-12.9	-46.81	2.07	-1.93	2.2
11.11	-1.11	-47.62	-1.47	16.67	-3.7
4.55	0.33	-23.15	-8.89	3.39	-3.82
4.35	-4.78	-30.19	-2.04	1.05	9.09
-2.17	-0.83	-25.53	6.57	-0.25	18.18
2.66	-3.53	-22.22	-16.67	0.49	-3.95
-3.33	4.55	-22.59	4	3.7	-2.63
-2.56	-2.42	-26.19	-2.38	7.69	10
2.92	-2.13	-50	3.45	4.76	4.17
9.09	-5.56	-36.84	-3.23	6.25	1.96
-2.04	-1.04	-47.17	4.6	3.85	-3.03
-0.63	5.1	-21.28	9.33	9.52	-1.12
2.33	-2.27	-40.78	-13.33	-7.02	-5.56
-1.92	-4.35	-39.29	-11.11	8.33	6.67
-19.23	-3.33	-21.62	-33.33	1.91	4.05
-5.26	-1.22	-28.26	-3.03	13.57	0.86
-2.3	-1.04	-60.53	-5.82	1.16	1.73
-2.63	-2.17	-54.35	-3.23	3.23	0.8
-2.13	-1.98	-22.73	16.67	-22.22	-2.56
-1.94	-0.57	-34.09	-7.89	-13.79	-16.67
4.55	-2.7	-56.41	7.14	5.3	0.75
-2.56	-1.27	-25	-63.44	-2.17	-2.79
1.45	-3.33	-20.93	2.31	4	-0.58
3.06	-30.11	-26.92	7.69	20	-3.11
3.15	-2.94	-22.22	6.67	-7.14	1.33
-2.7	-0.33	-44.68	-0.88	1.56	-0.9
-2.67	-4.44	-42.11	1.6	1.49	0.68
-3.74	-3.85	-25.58	3.7	3.45	2.86
3.28	-1.48	-44.44	-6.25	-63.05	-2.17
-3.66	0.05	-33.33	-1.72	-9.09	6.25
-3.23	-1.82	-40	-2.94	-2.56	3.12
-1.56	-5	-28.95	8.33	3.33	2.63
-0.79	0.82	-74.6	-13.33	-3.7	10.11
-0.57	-5.26	-68.85	-5.88	9.09	7.14
-3.08	-0.68	-34.78	1.32	5.13	3.57
5.06	-1.27	-24.94	-3.57	1.72	2.22
-9.09	-0.88	-22.36	-3.23	1.79	7.14
11.54	-3.12	-16.67	-14.17	2.5	3.12
-1.79	-1.39	-20.75	1.56	1.72	1.35
-1.08	-2.61	-24.2	-8.33	3.33	1.63
-3.39	-2	-25.64	1.56	-1.06	-0.65
-2.77	0.1	-15.09	2.63	2.02	-0.43
7.83	-5	-35.15	-18.18	2	4.76
-1.54	8.33	-52.63	1.4	6.38	3.57
-6.67	-2.17	-33.87	-6.25	-6.45	4
-3.7	-7.94	-27.27	3.03	-2.7	1.82
-33.33	-2.27	-26.76	-9.74	11.61	11.11
-3.08	-2.27	-13.64	8.33	12.5	12.5
1.23	-3.12	-21.95	2.99	5.88	-0.9
1.52	-2.82	-57.97	1.63	2.78	-1.64
-3.64	-5.08	-46	-20	3.16	-2.7
-1.45	-3.85	-33.33	2.69	1.36	6.67
0.72	2.44	-21.86	4.44	13.33	-4.55
-17.94	-2.5	-27.91	-0.85	2.33	-1.11
3.79	-1.21	-18.18	14.84	1.89	-2.5
-8.08	-0.98	-41.67	-9.52	-7.69	13.46
2.27	-1.33	-34.02	5.56	5.88	-1.8
-2.5	0.5	-37.25	-1.5	-9.13	18
-1.54	-1	-40.45	-1.15	2.13	-8.7
1.26	17.02	-56.82	-1.07	37.5	8.17
-2.22	-1.56	-29.55	-9.38	-25.33	6.9
-2.88	-7.14	-31.67	-4.55	2.78	-6.67
-2.02	30.06	-27.16	-0.71	3.85	2.94
0.9	-3.85	-41.3	-2.93	0.27	-4.25
-0.82	-5.13	-41.67	11.11	-2.94	9.09
-0.35	-9.17	-23.26	-1.85	-3.7	4.18
-1.49	5	-33.33	-2.08	4.35	-19.05
-4.29	-2.15	-27.14	-2.04	5	-6.25
7.11	-2.33	-26.53	5.37	5.56	3.23
-1.89	-0.62	-26.19	-2	11.19	-1.06
-0.97	9.09	-27.91	-2.27	11.76	1.43
-3.03	-0.87	-68.48	-11.76	12.5	3.33
1.96	-8.89	-22.64	-8.18	-0.5	-0.74
4.55	-2.5	-77.78	3.03	4	2.17
2.68	-2.5	2.61	-0.53	3.64	-6.25
1.18	-1.53	-39.13	1.06	2.38	-7.41
-3.12	3.81	-82.84	-4	62.1	-2.78
1.59	-6.25	-59.04	-33.33	-5.26	3.57
33.65	-1.61	-31.11	-11.3	-0.63	-5.13
1.09	6.25	-32.65	-2.88	-1.95	7.41
-1.1	-25.31	-36.47	-1.64	28.57	-16.67
5.3	-2.7	-38.55	-11.54	2.08	-3.33
4.89	-3.45	-75.51	-6.19	1.08	34.62
-5.26	-3.45	-52.27	0.98	2.3	-6.25
13.21	-0.56	-34	4.03	6.38	0.99
-3.73	-4.62	-40.61	3.57	1.12	-0.14
-1	-8.96	-47.69	-4	1.27	-8.97
-2.5	-4.17	-38.46	-3.45	1.09	3.12
7.69	-2.88	-55	1.82	21.43	-3.23
-1.19	-2.56	-67.86	-5.88	-10	-1.53
-1.53	2.21	-20.59	-35.24	-23.81	-3.12
-2.78	1.99	-46.15	6.06	-1.69	-2.7
-13.26	-6.82	-29.39	0.46	-3.57	1.12
13.47	-2.39	-47.5	0.85	7.69	-1.56
2.65	-2.56	-25	4.17	4	2.15
1.43	-23.94	-39.58	-0.8	4	0.96
-0.94	4.41	-26.09	2.27	4.35	-2.33
-4.38	-2.56	-36.17	5.88	-3.77	-5.26
-1.33	-6	-20.59	-0.55	-1.57	-4.76
-2.47	0.78	-21.62	1.43	2.08	-7.89
16.35	14.5	-51.02	7.69	-0.35	-1.15
-2.75	-55.46	-35.42	-4.42	-7.14	2.38
5.88	7.14	-23.73	3.16	8.33	7.14
-0.7	-2.7	-22.22	-12.82	13.43	4.65
7.76	-5.08	-75.27	3.12	15.82	3.12
-3.16	-5	-60	-13.98	9.09	5.71
-2.34	-1.96	-19.64	9.09	5.88	-1.72
-3.95	-0.34	-21	-2.28	1.78	2.7
-1.02	-0.62	-9.02	-4.29	-4.35	3.51
-2.08	-4	-42.5	-0.31	10.74	5.88
3.45	-2.86	-23.53	-3.03	2.86	4
3.85	-5.13	-34.48	6.9	6.9	0.18
5.88	-8.11	-57.81	9.09	0.9	1.84
25	-2.15	-40.91	1.1	16.07	28.89
11.11	-4.55	-25.97	8.33	16.67	4.55
3.7	-2.38	-38.46	-5.13	6.98	12.5
-2.99	1.72	-25.58	2.17	-50	3.85
2.17	-3.51	-51.43	2.04	5	3.3
12.35	-6.38	-51.94	-3.45	-2.94	16.67
-2.33	-3.74	-30.43	-31.82	17.14	10.4
12.5	-1.61	-41.4	-1.43	2.33	-3.1
-2.04	-5.41	-41.36	-2.7	2.5	8.33
5.41	1.61	-22.35	-1.39	5	7.69
-0.67	0.94	-58.93	-1.69	3.23	-9.38
-0.16	-2.31	-69.44	-2.12	2.08	9.09
-4.05	5.13	-19.1	0.06	0.88	1.64
-4.08	-2.99	-59.18	-0.38	0.73	26.32
-1.85	-2.7	-20	1.87	4.23	2.27
-2.5	-4.41	-29.55	0.42	-1	3.12
5.36	-6.98	-50	1.51	8.77	-5.88
11.11	-1.56	-33.33	4.12	0.17	4.76
-0.8	-2.35	-24.62	-2.08	-0.7	-1.49
0.71	-2.67	-26.67	2.7	-23.86	7.69
-0.25	-0.83	-16.84	1.56	7.58	1.03
0.11	-6.25	-22.5	9.91	-0.55	9.56
-2.78	-3.23	-38.71	2.38	2.38	2.5
-1.64	-1.55	-45.83	-20	33.33	-4.76
-1.43	-0.81	-71.2	-11.11	1.77	-4
1.25	2.46	-32.26	-14.29	1.47	-1.59
1.48	-2.63	-12.5	-2.44	2.31	3.45
0.85	3.33	-34.15	-1.72	2.08	10.44
2.26	0.45	-20.9	-2.56	-0.15	4.26
1.17	-0.94	-37.04	0.97	2.7	2.08
0.66	1.91	-23.4	-4	6.67	3.85
-0.53	-1.08	-43.59	10.11	1.04	-0.72
-2.27	-4.7	-22.42	-3.45	-1.18	-0.81
-6.25	-1.64	-77.5	2.91	9.62	-0.86
-0.07	-5.26	-64.29	-3.29	9.52	-0.87
-0.6	-2.22	-5	7.14	3.57	3.06
7.69	-1.22	-43.14	6.67	-46.43	-0.07
-1.19	-2.37	-33.33	-0.65	14.29	-3.7
-0.76	2.35	-47.22	-5.88	0.85	-70.16
-1.16	-7.69	-2.22	-8.33	6.67	-1.13
-0.65	-2.17	-36.11	5.26	10.53	-8.71
-0.13	-3.03	-42.11	-2.7	-6.25	12.5
-1.92	-2.08	-76.56	-3.85	-3.08	-35.45
-2.04	-4.99	-24.24	-5.88	30.46	8.33
4.35	-1.28	-26	-27.78	-20	-0.57
-3.39	-2.5	-26.42	12.5	29.44	-10.53
-9.38	-2	-42.11	0.2	4.55	-4.93
-0.7	-4.65	-27.27	-13.19	-9.68	6.19
-0.83	-9.36	-27.5	-5.26	1.64	0.49
-0.67	-2.44	-33.36	1.03	-3.12	-0.28
-0.53	-6.52	-84	4.49	-2.27	-2.06
-0.68	-1.85	-48	5	40.48	-0.34
-2.17	-2.67	-34.13	-1.79	40	-0.7
-1.72	6.67	-21.43	-5.71	12.5	1.68
-2.7	7.69	-43.3	-2.38	7.14	0.33
-1.27	-1.92	-63.74	5.33	6.25	0.86
-1.18	-4.48	-21.95	-2.22	6.67	-0.75
1.39	-1.02	-36.05	-1.03	0.85	-1.06
1.18	3.33	-34.67	-8.7	-22.5	-6.35
-0.19	-2.44	-66.67	7.05	-3.45	-1.8
0.09	0.94	-75.68	9.41	-16.46	-1.69
-1.75	-2.5	-16.67	9.52	1.49	-3.62
-1.64	-2.63	-17.5	-12.5	1.28	0.7
-4.17	1.89	-62.5	0.15	-2.44	5.26
1.03	-14.41	-38.67	-7.14	5.88	-3.23
-0.77	-2.7	-38.57	-8.33	-1.92	-4
-0.85	-7.69	-42.62	-76.76	11.11	-2.7
1.94	-2.5	-23.08	0.7	3.03	-0.28
-1.07	-1.01	-11.11	-30.39	4.17	-1.41
-0.32	-2.97	-21.43	19.52	-1.72	3.92
-3.03	-2.29	-68.33	9.09	27.27	1.75
-0.77	-1.63	-23.81	-12.31	-1.45	1.96
6.67	-0.5	-63.33	1.15	2.22	8.33
-3.33	-2.22	-31.82	-28.21	22.78	5.26
-7.65	-0.81	-68.35	-4.55	-4.08	-3.45
-2.56	-1.13	-30.3	4.66	10	1.19
-1.02	0.77	-25	-1.29	-5.66	-3.39
-7.91	-5.79	-26.35	1.19	3.36	-4.55
-4	-1.16	-21.11	-8.91	0.63	9.09
2.17	-6.51	-34.12	-4.76	9.8	7.69
-3.64	3.17	-46.52	1.04	-3.17	-3.12
-2.7	-1.33	-45.66	1.08	5.11	-6.25
-2.78	4.29	-40.34	5	-3.85	-27.27
-0.79	-1.3	-52.17	-1.72	1.45	-35.88
-0.88	0.17	-31.72	-8.09	6.96	1.72
-0.57	-1.52	-77.07	-5.13	-2.63	1.28
-0.33	-1.54	-40.88	-3.12	4.35	-5.26
-21.2	-0.41	-29.41	-5.51	17.86	4
-2.22	2.82	-20.99	3.95	1.18	-4.17
3.22	-5.26	-20.21	-4.33	4.62	1.1
-4.84	-1.65	-25.44	-8.47	1.92	-0.94
-38.43	3.23	-31.33	8	3.45	-5.41
32.1	-1.15	-12.57	-4.19	3.11	1.09
-3.03	-1.35	-27.27	-2.17	1.82	4.58
0.63	1.33	-65.12	1.32	1.96	-2.43
-1.69	0.8	-29.41	-2.5	7.14	-3.03
-0.74	-3.79	-39.05	1.39	2.67	-5.88
-0.81	-1.79	-58.97	-1.55	2.14	-0.04
2.33	4.55	-7.14	-9.8	2.94	-1.54
2.33	-5.17	-30	1.92	0.84	3.12
-1.1	2.31	-12.2	-0.3	0.2	6.06
0.93	-2.19	-57.14	-1.69	1.23	-4.35
-1.39	-0.86	-60	2.17	1.7	8
-1.45	-2.86	-36	-7.25	7.69	-3.57
-0.68	-4.72	-39.47	3.57	2.39	9.09
-5.56	-1.37	-38.6	0.54	-9.68	3.33
-1.25	-5.05	-24.33	-2.7	6.38	-1.1
-3.62	-5	-68.67	-1.69	-0.71	22.18
-1.06	-3.64	-27.75	-0.53	-2.38	3.39
-2.5	-3.41	-20.36	3.33	1.45	-0.84
-10.34	-2.11	-28.57	-1.38	4.17	4
-2.38	20.65	-61.9	2.02	-0.7	-1.43
5.09	-1.67	-32.2	-17.91	4.41	0.83
-7.57	26.61	-31.65	2.03	-3.12	-4
-1.71	-1.54	-38.1	-10.34	-11.11	2.7
-4.35	-1.49	-40.42	-2.99	2.94	-2.5
4.17	-1.44	-10.26	4.76	2.7	8.33
-2.27	-2.44	-75	-4.76	2.74	-3.33
-2.27	-2.7	-37.5	1.22	4.55	-5
5.71	-3.85	-28.3	-3.28	10.53	-5
-1.15	-2.44	-35.19	1.82	-6.06	-4.17
5.26	-1.96	-81.4	3.84	5.26	-2.13
-0.64	-2.78	-86.84	2.78	7.69	-5.71
1.2	-1.69	-20.37	1.92	1.45	-4.66
0.14	-1.49	-23.23	4.35	7.5	-5.26
-6.06	15.44	-64.24	3.85	-0.96	5.08
-1.72	-7.14	-31.85	-9.68	-0.25	-2.13
3.71	4.35	-31.34	6.36	-4.17	0.48
-4.35	-2.22	-35.7	-3.08	-44.44	-3.7
-1.22	-3.45	-25.45	-3.85	4.55	-1.35
1.56	1.75	-40.54	10	2.86	3.7
-2.5	-2.38	-22.5	0.86	4.17	-1.61
2.44	-1.65	-35.29	-4.88	3.92	0.95
-1.82	-4.55	-58.26	-9.73	2.27	-2.22
-0.43	-1.5	-36.11	-4.35	10.26	-3.28
-4.88	-1.25	-30.3	-2.04	5.08	2.68
2.44	-2.21	-11.43	-5.56	11.11	-3.85
1.75	3.77	-65.75	0.89	2.38	-0.47
0.52	2.04	-22.03	1.89	5.75	8.7
6.9	-2.44	-52.78	-5.11	-1.33	3.85
-2.7	-2.63	-37.97	-1.48	-2.18	3.33
-29.58	-1.64	-43.79	-8.82	-1.02	2.63
-1.64	11.11	-28.21	-42.12	1.64	-6.19
-0.4	-6.74	-22	1.89	2.38	2.7
-0.92	-1.41	-70.91	-0.53	-8.33	-51.81
-3.95	-4.88	-68	-9.14	7.14	-2.13
3.06	0.93	-24.66	-3.45	0.71	-3.23
3.08	-8.7	-54.65	-3.23	0.11	-1.33
5.1	-0.37	-6.78	-2.86	-1.63	-2.86
-2.22	-0.8	-38.6	-6.25	1.33	3.8
2.15	-2.38	-27.78	-3.39	-0.05	1.82
1.19	2.33	-39.56	-1.9	-0.59	-2.78
-1.6	-4.1	-58.46	-4.2	-0.07	-2.7
-0.85	-3.85	-21.69	-2.72	-2.01	-5.21
1.14	-2.13	-30.29	12.5	7.14	2.63
-4.35	-5.95	-27.08	-13.95	9.09	-1.79
2.13	-3.05	-46.39	-11.54	11.11	4.17
4.35	-20.33	-22.22	-0.6	11.76	-23.53
-1.28	30.58	-64	-4.17	2.56	7.14
-1.56	-2.38	-32.43	1.62	9.44	5.88
2.47	3.91	-15.65	-0.94	-10.14	-11.11
-2.27	-1.21	-66.67	2.69	4.76	22.22
-14.44	-4.35	-30	-5.19	20	-4
11.11	-2.33	-63.89	-1.92	2.86	0.4
2.38	-5.41	-25.17	-2.15	1.28	-4.76
-3.92	-1.28	-31.11	-9.09	-1.65	-3.33
2.21	-4.44	-58.82	6.67	0.68	2.78
-1.58	-1.2	-28.21	5.88	0.22	4.17
-1.92	-1.34	-26.53	-5.89	50	-3.03
1.43	-2.56	-24.71	2.86	-4	6.25
-1.1	4.76	-7.46	1.2	54.55	-4.07
1	-5.41	-13.22	3.23	2.13	10
-2.22	-1.37	-20.79	-2.08	10	-3.33
4.76	-4.55	-41.11	-2.37	-4.55	-0.58
9.09	-2.08	-23.53	-23.07	6.25	2.43
-2.56	-2.86	-32.26	-11.11	-0.88	1.61
-1.98	-0.64	-31.48	16.67	-2.31	1.87
-2.33	-2.08	-18.52	-6.52	16.67	-0.63
-2.94	0.77	-28.21	6.38	-2.63	2.08
-3.17	-6.57	-53.18	7.69	3.33	-7.41
-5.13	-2.7	-26.56	0.58	3.12	-1.75
0.84	-2.33	-82.05	-4.51	1.72	-1.96
11.35	-2.94	-35.9	-3.23	11.11	5.26
0.93	-4.29	-63.16	2.17	4.17	-11.11
-1.48	-2.38	-22	3.57	-2.17	-1.92
-0.45	-4.55	-28.26	-1.85	5.88	-3.12
-2.52	-4.88	-39.66	-10	5.56	2.94
1.27	-1.37	-35.29	-4.69	-3.03	4.61
-5.17	-6.52	-58.62	3.57	5.41	-2.04
-2	1.62	-30.44	-3.53	2.66	7.24
-2.5	-1.92	-31.82	-30.49	-15.38	3.7
-3.92	-3.33	-35	-2.7	-19.05	-4.08
-1.2	3.85	-51.16	8.33	3.96	5.88
6	-1.12	-52.5	-57.45	2.91	2.94
-3.03	-1.11	-52	-6.25	-1.13	5.41
0.53	-6.25	-27.45	-5.41	1.75	-3.92
-2.38	0.02	-33.33	14.52	6.45	-3.96
4.35	-0.47	-36.54	-8	3.92	-25.33
-2.56	25.87	-20.59	-17.14	2.47	-5.17
1.37	-5.56	-21.77	1.82	2.84	0.91
5.54	-4.44	-21.15	-30.21	6.67	-1.92
1.55	0.56	-21.99	8.7	5.26	3.57
-1.15	1.61	-47.89	-14.29	11.76	4.55
-1.12	-1.59	-30.65	4	1.38	1.72
-1.32	-1.45	-69.12	-5.26	-6.67	-7.41
-5	-1.12	-21.24	16.15	2.5	-1.75
-0.65	-11.11	-29.07	-42.31	-6.25	3.7
-2.04	0.58	-74.36	-3.23	-1.83	-1.22
2.33	-2.38	-33.33	-27.27	4.55	0.39
-3.45	6.84	-67.24	-1.52	1.49	-46.7
-1.33	-2.5	-38.46	-14.19	2.38	1.19
-2.49	-3.85	-34.62	4.55	7.32	1.56
-1.9	-1.59	-40.54	7.14	2.22	2.44
2.81	-2.27	-79.79	5.8	7.69	6.25
-0.55	7.76	-59.09	-2.1	-2.5	14.29
-0.64	12.8	-39.58	4.35	-39.02	4.55
0.71	-3.45	-39.66	-1.34	-2.44	-1.73
-2.22	-5.45	-42.11	2.32	5.13	1.11
-0.85	-3.23	-25	-1.52	1.89	-10
-1.59	-5.88	-43.48	2.27	-6.9	13.33
-2.05	4.76	-55	1.95	-7.11	4.17
-2.82	-4.44	-41.45	-7.72	6.44	-1.72
-0.28	-1.52	-21.62	0.32	-1.01	-2.04
-3.23	2.33	-20.93	4.76	2.55	7.74
-1.49	-8.82	-27.27	3.28	-10.23	-1.16
-0.71	-17.49	-27.78	3.12	2.27	0.6
-58.96	-5	-31.37	1.45	10	1.03
-23.97	-2.27	-37.5	1.05	1.79	-1.03
0.94	-4.96	-24	0.13	5.56	-1.2
-1.68	-3.08	-62.16	-1.22	11.76	2.78
1.34	-1.41	-23.21	11.11	18.18	3.57
-4.47	-6.67	-51.06	-0.41	1.03	3.33
-18.76	1.59	-66.67	-6.35	2.73	-2.78
0.56	-1.02	-58.49	-20.83	2.41	7.14
-2.17	-2.69	-43.75	-13.23	1.3	2.5
1.78	0.99	-34.92	10	1.12	-4
-0.06	-0.76	-36.84	5.88	3.45	2.94
-0.33	0.74	-21.82	-3.57	5.21	2.22
-0.02	-0.74	-20.51	-12.4	1.89	5.31
0.14	-0.93	-38.46	-28.57	4.71	3.12
0.16	-2.66	-61.4	-1.87	-2.33	3.23
-0.48	-3	-25	-0.48	16.67	4.08
-0.78	12.76	-17.39	-4.35	4.76	9.09
1.21	4.74	-27.78	0.73	2.94	-3.7
-6.54	-1.27	-23.82	-18.75	1.16	20.37
4.02	-0.18	-25	2.56	1.52	11.29
1.96	0.22	-58.54	-25.48	4.92	6.67
-0.81	-0.74	-20.83	4.21	13.33	-3.45
4.35	-1.14	-47.5	-25.33	3.1	3.85
4	-0.17	-50	-24.21	6.52	8.33
2.63	-2.05	-61.74	-21.26	3.12	4.17
-3.12	26.12	-80	22.37	4	-1.35
4.35	-0.3	-21.95	-10.34	-3.45	4.92
4	1.37	-29.41	-5.26	3.85	-0.4
-3.23	3.39	-55	-0.84	3.38	-5.26
-2.82	-1.52	-22.71	-2.13	-4.46	3.85
1.92	-1.42	-36.36	4.76	-3.64	2.31
-2.44	5.56	-18.18	-4.99	3.03	0.78
-0.87	-2.27	-52.5	10	9.52	5.56
-0.64	-4	-51.43	6.15	4.76	5.56
-1.64	-7.69	-31.41	-10	3.33	3.12
-1.2	-2.86	-50.79	0.18	3.03	-7.11
-2.04	7.09	-60.68	-2.17	-6.45	0.41
-1.82	0.98	-57.14	2.42	-4.55	1.46
1.69	-0.81	-29.05	-17.85	1.67	2.99
3.45	-3.45	-68.29	-1.89	-1.96	-1.89
-1.49	5.26	-34	2	-1.18	-35.16
2.25	-5.51	-47.37	1.01	-1.08	2.17
-5.62	-2.01	-25	2.43	0.09	-2.06
-6.12	1.9	-22.86	-83.42	-0.26	-2.17
-1.43	-1.19	-36.36	1.69	3.53	-5.26
-2.13	-2.06	-25.76	-3.85	40	-4
5.56	-2.7	-23.08	3.03	4.55	19.83
1.75	-4.34	-19.64	-6.25	3.7	1.75
-21.7	12.6	-25.53	6.67	0.96	-4.17
-2.63	-19.55	-37.88	-4	2.13	1.96
-1.1	-1.6	-63.41	-34.62	-2.17	-3.57
-0.58	-1.87	-28.99	-3.45	-23.26	-1.92
14.29	-2.22	-59.7	-4.17	4.55	-1.33
2.27	-5.33	-41.67	1.06	7.69	-3.45
-2.56	-2.67	-30.77	1.12	-7.14	1.79
3.45	4.1	-24.39	6.06	-1.35	-3.57
-2.56	-1.9	-29.73	-6.67	-5.76	10
5	-2.27	-20.37	5.56	4.17	5.88
-2.08	-3.3	-38.2	-18.18	-1.82	2.86
-0.52	-1.32	-37.17	-81.36	-0.31	11.11
1.05	4.35	-13.42	-4.84	6.96	6.45
-4.17	-3.28	-38.1	6.99	3.45	7.14
-1.15	7.7	-26.69	6.25	2.94	-1.92
4	11.67	-32.74	-10.11	4	-2.56
2.13	-11.69	-54.55	-18.52	6.06	-1.64
-2.17	2.01	-52.94	-6.25	-6.25	20
-1.02	-1.37	-43.27	0.55	9.09	-2.74
-2.38	-2	-24.73	-2.13	2.17	-1.27
-1.33	14.29	-79.77	3.7	2.44	0.53
-2.86	-4.65	-21.15	16.93	-1.15	-2.78
-2.78	-4.35	-21.95	2.94	16.67	-0.19
-0.94	-1.41	-20.93	3.7	-3.57	-0.65
-1.79	-0.05	-73.68	3.12	1.43	1.79
-1.85	-3.92	-25	-2.25	3.45	-6.67
6.45	-1.08	-39.77	-3.44	-0.22	-4.55
7.15	-0.83	-61.58	-4.76	2.38	1.75
-1.25	-3.16	-27.91	-5.81	4.55	2.13
-1.32	-30.07	-43.86	-0.92	10	-16.67
5.44	-6.25	-26.44	-3.25	-4.55	1.24
-1.85	-1.61	-39.29	7.14	-7.89	-0.02
5.26	-4.17	-41.18	-6.45	6.25	4.65
2.63	48.42	-70.97	-2.44	1.89	-0.6
-2.22	-1.64	-24	-6.45	3.28	-2.04
-1.75	-2.08	-71.82	1.15	1.66	5
-2	-0.77	-50	-6.25	-0.8	2
-2.63	-0.18	-25.35	-8	-3.28	0.67
1.2	-1.08	-33.33	9.43	-5.56	-0.75
-0.32	-2.8	-24	2.78	-0.32	-5
-1.71	-2.22	-26.32	4.76	0.63	-2.27
-2.5	-11.43	-61.11	4.82	0.38	-1.04
-7.41	1.45	-67.57	-16.67	-0.61	1.35
-1.51	-2.15	-59.26	-71.03	-1.28	3.12
3.97	-2.04	-21.51	-11.11	-0.82	3.57
4.17	-1.56	-16.46	-25	-4.17	-4.76
4.03	-0.4	-51.61	-11.11	-1.45	-1.05
-7.69	-1.79	-20.21	-11.54	-43.84	2.41
-2.99	-0.21	-26.19	-2.11	15.38	1.72
-5	0.13	-13.47	-1.25	-0.52	-8.7
2.7	-1.67	-26.37	-1.12	-20.31	11.11
-1.56	-1.54	-33.8	6.96	-4.93	-1.43
0.76	-5.56	-51.35	-2.33	-24.66	3.49
-2.63	-5.45	-55.71	4.55	-3.04	14.81
10	-1.56	-57.41	-22.22	4.35	4
-1.75	-2.63	-55.88	10.18	-0.32	-1.02
-0.82	-2.56	-46.15	-6.11	-0.1	4.08
-1.25	-2.56	-43.08	-16.67	-14.47	-2.13
-1.75	-0.81	-43.59	6.06	-3.18	4.17
5	0.85	-38.89	-2.26	0.11	7.5
4.76	-1.23	-27.78	-4	-0.1	-10.34
-0.68	-2.84	-47.08	-1.92	1.02	-0.88
-1.75	2.75	-56.52	-1.86	-1.06	-6.06
3.36	-0.07	-6.67	-2.13	-4.06	4.55
-0.69	6.9	-20.1	2.74	-3.7	5.26
38.21	-0.57	-21.15	2.56	-1.8	-5.88
-7.14	-5.26	-32.63	-9.57	-47.16	-4.17
0.13	-2.44	-34.47	1.75	-15.56	-1.37
-2	-1.89	-30.81	-28.44	-6.37	-2.94
-2	1.56	-72.36	-25.76	-0.17	1.89
-3.33	0.56	-39.53	-29.03	-6.06	-1.59
-0.76	-2.23	-35.29	-8.41	-5	2
-0.9	-2.63	-48.72	1.78	2.56	5.56
21.45	-1.67	-22.66	6.25	2.04	-0.07
-1.11	-2.27	-58.82	-2.27	1.98	9.09
-1.22	-1.69	-31.4	-6.67	0.33	-17.12
2.37	2.9	-21.43	-12	-4.35	-1.51
2.22	-2.22	-46.22	-13.51	-0.23	-3.03
2.5	2.28	-55.27	0.26	1.92	2.33
-1.75	-2.13	-42.5	1.47	-5	-0.56
6.84	-1.39	-25.4	1.79	1.92	6.98
9.09	-2.78	-50.07	2.13	2.69	7.69
-14.75	-2.63	-31.91	3.76	-0.08	-2.86
-0.95	-1.89	-20	1.31	1.96	1.06
0.39	-4.23	-24.77	-0.69	-7.14	-0.89
-2.56	-6.96	-27.71	-2.33	5.88	6.32
-1.75	-1.03	-41.26	-20.91	2.69	-5.26
-2.13	-1.59	-52.63	-5.26	-2.08	2.94
4.17	-1.43	-65.85	10	-0.77	-5.65
-2.13	-1	-34.69	-10	2.38	-1.5
-2.82	0.46	-12.5	17.72	-4.17	-0.3
-3.66	-0.7	-36.14	-0.57	-4.55	-2.13
-2.7	-2.28	-34.4	-1.92	-3.7	5.95
-6.82	-4.48	-53.59	11.11	12.5	-33.72
3.45	-1.3	-36.73	-3.17	8.33	51.36
-0.81	-1.69	-68.81	5	12.5	-5.41
-4.26	-2.63	-20.93	5.88	-2.5	4.76
-1.69	-3.3	-46.43	-5.4	5.56	0.37
0.26	-4.76	-42.86	-0.09	9.09	2.88
-1.68	-1.88	-33.87	10.83	3.7	-11.11
-0.62	1.27	-30.93	-15.38	9.09	0.64
-1.34	-0.3	-32.61	-16.13	-15.38	-8.33
-2.04	-7.14	-32.14	-5	-23.38	-1.75
-1.59	-1.67	-53.33	15.6	-3.64	1.79
10	-2.38	-40.05	-1.89	16.67	0.97
7.14	-2.7	-16.67	-20.51	5.56	3.7
-1.96	-4.35	-38.36	-5.26	11.11	2.59
-3.03	-3.7	-28	1.64	1.46	16.67
-1.08	1.9	-52.63	-3.03	7.69	2.78
3.45	0.66	-79.37	-2.27	5	4.35
-0.79	-0.5	-16.22	-14.29	6.67	-1.56
0.99	0.62	-3.85	16.67	2.15	-1.2
3.57	1.41	-27.5	-5	-5.13	3.03
16.24	-0.64	-52.94	1.5	5.48	-3.57
1.56	-4	-50	5.77	2.43	-1.69
1.59	-0.8	-23.81	-5	3.7	-0.85
-1.27	0.42	-23.81	-3.3	14.51	11.93
-1.04	-8.2	-63.89	-11.11	0.76	-8.33
-1.83	-3.7	-48.75	4.35	3.33	-2.78
2.22	-3.57	-32.39	-26.85	2.13	11.11
3.28	-7.87	-40	-3.22	4.35	2.86
-1.71	-11.76	-21.54	2.8	2.33	2.94
-2.47	-4.08	-31.71	-0.23	4.12	4.76
-1.55	-7.22	-22.52	6.45	2.94	3.03
0.19	2.95	-24.24	-1.89	-8	-3.64
-0.85	-2.13	-37.74	-9.52	13.75	-1.37
-5.13	-2.78	-23.08	3.85	7.69	5
-1.57	-3.57	-27.35	-7.69	2.13	-6.67
1.19	-1.34	-27.5	-6.67	3.03	0.44
-2	-3.82	-63.46	2.33	3.39	-0.08
-1.61	-1.53	-34.16	-3.23	-2.86	3.8
-0.93	-0.77	-87.8	-7.88	22.35	-1.02
-2.5	-2.83	-23.26	-8.33	-1.1	-0.64
-4.44	-1.94	-20.95	-1.92	3.45	1.05
2.86	-3.57	-40.48	2.38	-7.41	-0.48
1.89	-4.44	-23.26	7.14	2.7	-2.44
4	-2.22	-21.15	-7.69	7.14	5.88
-1.89	-0.71	-54.67	-2.33	16.67	-2.44
-2.2	1.71	-72.62	-25	1.69	-2.38
-2.03	3.26	-61.54	-3.57	13.65	10
-0.81	-3.39	-23.08	-1.46	3.57	-5.88
-1.33	32.1	-39.81	0.33	1.82	-3.77
3.85	-60.37	-11.48	-4.91	5.26	4.55
-2.63	-2.78	-35.59	-3.85	-4.43	3.12
-3.23	5.88	-26.79	7.14	3.04	1.44
-2.5	-1.63	-69.44	-17.63	2.17	1.5
2.42	17.75	-30.61	-10.19	-1.42	-6.67
2.44	-4.5	-29.77	-5.88	25.64	1.35
-1.05	-5.71	-43.4	1.47	3.28	1.33
16.97	-1.88	-65.59	-2.43	1.59	-12.5
5	-2.19	-28.81	0.94	4.17	4.17
-0.81	0.05	-26.92	-9.09	6.67	-2.22
-0.25	1.72	-27.27	-3.57	1.85	-2.38
-1.01	-6.21	-20.83	-6.59	18.52	-0.56
0.01	-1.11	-62.44	-2.03	0.88	2.44
-2.59	-3.92	-24.72	0.95	1.61	-23.96
-0.8	-3.7	-14.93	0.63	4.48	0.08
4.35	-2.44	-52.11	-10	5.88	3.7
-2.3	-2.5	-87.5	-3.85	-2	-14.29
16.67	1.79	-30.56	-15.64	-2.55	-1.65
1.22	-8.57	-51.11	-17.65	-2.99	-1.45
-1.69	-11.43	-36.84	2	6.67	-1.85
1.61	-2.7	-21.67	-5.26	2.56	-4
-0.97	-1.12	-85.37	3.9	4	-8.7
-2.08	-15.22	-48.57	-4.83	25.71	-2.42
1.59	-1.41	-24.65	0.75	0.32	5
-2.17	-3.08	-44.19	0.84	-9.68	6.25
-1.92	24.36	-30.43	-10.55	-16.81	-4.76
-26.55	-11.9	-25.42	1.21	10	0.15
3.03	-4.55	-30.43	48.18	-2.86	1.72
-4.17	-6.41	-38.71	0.56	2.44	-1.01
-5.41	-21.74	-72.31	3.7	4.55	3.03
-1.52	-7.57	-34.02	1.6	1.25	5.88
-3.03	-7.5	-23.26	-11.67	1.82	8.33
13.81	-2.27	-22	-2.04	8.33	3.03
-1.39	9.09	-63.79	-23.08	8.33	-2.13
2.7	-5.95	-31.11	1.25	-3.03	-0.67
5.88	1.98	-9.52	-19.05	4.35	-0.25
3.23	1.22	-57.78	-4.35	7.14	8.33
-2.11	0.71	-39.47	-2.56	-3.7	5.88
-4	-2.04	-67.61	-2.04	5.88	0.59
-6.67	-4.35	-7.36	-3.23	-5.45	-1.79
-2	-6.98	-23.81	-2.86	-32.14	3.57
-2.13	-2.54	-20.93	-3.77	1.95	-3.12
4.35	16.67	-24.39	-1.02	-6.67	16.67
-2.74	-3.04	-22.86	-4.76	-3.7	16.77
2.97	2.17	-52.38	5	2.63	-3.33
-0.03	-3.77	-27.27	-8.33	0.69	-1.43
-1.82	-2.44	-25.98	-8.33	1.89	-2.86
-4.26	-2.5	-20.63	1.3	9.3	9.09
0.78	-4.76	-21.62	11.76	-1.39	0.49
1.25	-1.72	-30.95	-2.47	11.11	-0.76
-1.49	3.45	-35.42	-8.77	-22.22	2
5	-2.04	-32.31	-1.35	-1.69	-4.05
3.57	-2.22	-17.07	-6.7	1.75	4.76
-22.94	18.98	-26.19	0.38	1.61	-5.88
0.88	3.08	-58.54	0.34	-2.54	-7.41
-1.6	-3.7	-50.77	-6.11	-2.74	7.5
-1.37	-1.41	-35.09	1.34	2.94	-4.55
-3.45	-3.85	-65.05	16.67	2.78	-1.63
12.01	-1.18	-29.73	-31.25	-13.33	2.08
7.69	-1.66	-30.48	16.67	6.25	-7.83
-15.26	-2.75	-23.33	5.66	7.69	-3.86
-4.76	-1.54	-31.58	1.11	8.33	1.47
-1.89	-2.44	-48.9	5.26	10.13	3.35
30.89	-6.79	-60.32	-3.45	4.76	0.58
-1.67	15.08	-40.48	-3.9	11.11	-1.62
-1.92	0.19	-17.31	-3.33	5.26	-36.29
-2.33	-3.03	-30.3	-2.74	0.48	-0.3
-18.76	5.56	-72.5	-24.37	3.7	2.04
3.57	1.59	-40.74	-1.02	-3.57	-1.68
-2.22	-1.61	-68.75	-1.81	-2.04	1.8
-2.38	-4.27	-46.88	2.33	9.87	5.41
-1.43	2.53	-20.51	-8.89	2.86	1.52
3.57	-1.23	-34	-3.12	2.5	1.79
-41.46	-0.96	-77.61	-2.08	1	5.56
-2.56	-3.33	-35.09	-28.57	5.26	1.82
5	-1.33	-46.81	1.32	14.81	2.94
-1.96	-1.65	-40.55	-21.47	-11.36	6.45
-3.66	-1.43	-47.31	-6.25	7.69	7.14
7.14	-1.68	-52.5	-8.06	-0.88	2.44
-5.88	1.45	-44.44	0.34	-0.28	7.35
-1.79	-5.13	-25.68	-1.27	2.13	2.78
-0.61	3.12	-27.45	-1.43	-3.77	9.09
-1.37	-1.9	-8	25	3.45	9.09
-0.41	-0.08	-29.73	-7.6	3.23	19.17
-1.33	-1.61	-23.34	-2.71	-2.33	-12.33
-0.23	-0.47	-41.3	6.67	2.13	3.03
-2.15	-1.28	-53.33	-5	2.41	3.7
-2.48	-4.76	-70.53	12.5	4.44	3.85
-4.76	7.37	-56	5.56	-0.2	0.41
-2.08	-1.43	-25.81	-7.27	2.33	2.17
-4.92	-0.59	-41.03	-24.77	7.14	2.27
-0.44	2.5	-51.28	-10	2.27	-33.63
-0.74	-2.94	-77.27	26.48	32.75	4.35
-1.32	-0.93	-72.27	-5.71	14.29	-0.07
-1.54	-2.81	-31.25	0.21	0.48	3.85
-4.6	-4.55	-32.93	-7.14	-3.61	-1.75
-8.25	-2	-35	4.44	3.33	-2.19
0.86	-4.69	-48.78	10	-1.47	0.12
-0.23	-1.3	-41.9	-8.33	1.18	2.7
-0.62	-1.96	-20.16	-14.81	1.56	0.18
3.11	-1.8	-35.37	-3.23	20	-0.04
-4.17	-1.97	-7.69	-1.6	-2.14	1.14
1.03	-3.52	-42.55	0.02	5.88	-5.98
-1.06	-1.18	-41.57	0.72	7.69	6.25
2.88	-1.12	-30	-0.21	-5.41	-5
0.05	-2.13	-46.32	-34.95	3.85	1.5
-1.2	-2.27	-60.55	7.69	4.55	2.22
-2.38	-7.5	-20.31	-20	-3	5.56
-1.52	-2.04	10	-2.88	1.11	-9.74
-0.29	0.03	-70.45	-2.2	2.13	-2.32
-0.36	-1.49	-31.11	-1.69	3.45	-2.86
1.61	-2.27	-51.14	-4.55	3.23	14.29
1.39	-1.92	-62	-43.71	5.13	-1.56
-3.23	-12.24	-40	54.55	6.25	-2.13
1.54	-0.42	-37.29	1.82	-5.26	3.33
-0.74	-5.13	-59.04	-8.33	12.5	8.57
-1.23	-4.65	-42.86	-3.45	5.94	2.22
-3.57	-2.23	-63.64	2.15	3.03	5.97
-1.88	2.12	-16.22	5.23	-0.29	2.99
-1.98	3.85	-45.83	-6.55	1.65	1.18
-1.14	-0.74	-32.65	-2.27	2.02	-2.27
1.16	-0.78	-40.12	-8.99	5.41	1.15
-4.35	-0.88	-43.27	3.33	3.23	1.3
-1.45	-2.94	-27.78	3.23	11.54	6.67
-1.96	-2.04	-30.77	-25.83	1.59	-2.78
-0.38	0.21	-21.95	-17.07	-2.13	-13.33
1.27	-1.96	-22.41	0.4	3.7	-3.17
-1.75	-1.19	-37.7	-0.37	6.67	-5.87
-11.89	-6.02	-47.52	-6.25	0.23	2.38
-2.44	-1.79	-27.78	-1.89	2.55	2.7
-0.85	-7.32	-22.22	-14.29	6.9	-9.09
-1.13	-4.17	-40	4	-2.33	5.88
-1.03	-3.03	-23.91	14.29	-3.57	-2.5
11.11	-2.27	-26.09	7.27	3.03	-3.7
4.76	-2.33	-86.05	-2.11	-6.25	-4.17
-3.85	-2.5	-65.38	0.88	2.04	-12.5
-1.28	-1.61	-17.86	6.82	5	2.05
-1.2	5.88	-48.21	-4.69	3.57	1
-1.45	-3.82	-29.41	-12.29	4.88	4.29
9.09	-5	-25	-0.51	5	-5.71
-2.13	-1.82	-55.7	2.57	1.61	4.49
-3.83	-2.3	-38.06	-7.14	20.81	1.32
-2.61	-3.95	-55.56	5.7	6.06	1.33
-2.04	-6.25	-37.34	5	1.82	2.82
-1.85	-3.31	-39.09	-6.67	6.67	-0.8
3.15	-1.64	-23.46	28.57	6.67	-1.79
-1.24	-0.65	-56.67	60.12	-0.64	-1.39
2.92	-2.13	-73.68	3.96	1.44	7.69
-4.64	-2.78	-37.5	-22.48	-1.69	4.17
-1.72	-7.27	-24.39	-2.76	2.86	-12.5
-1.35	-3.85	-30.56	-10.53	2.63	6.82
-0.97	-1.57	-20.35	2.38	6.67	16.57
-0.94	-2.67	-22.36	-2.94	20	9.09
-0.97	-24.22	-48.72	11.26	4.36	1.72
2.94	-10.2	-48.78	2.77	4	-2.04
-2.99	-6.8	-28.28	-1.1	7.69	-3.23
-2.3	-4.17	-25.58	-0.53	1.54	2.85
11.11	-11.94	-25.51	-4.27	-5.52	2.42
-0.73	-8.78	-60.11	-2.7	1.64	0.28
1.61	-24.79	-29.2	-12.5	-5	3.59
-0.34	-1.28	-27.55	1.67	-2.94	-6.67
6.25	-10.27	-24.85	-42.11	1.55	28.57
-3.23	4.15	-22	12.5	3.05	16.67
0.75	-2.63	-33.6	-9.57	5.26	-5.26
-3.33	-43.84	-47.17	-5.12	2.11	-3.45
-1.75	-11.11	-41.03	-7.41	-2.22	10
-1.18	-1.64	-86.05	-33.33	-1.39	2
0.07	-15.92	-35.14	-5.6	-4.88	4.76
-0.32	-18.12	-46.15	-20	7.14	0.13
0.77	-23.57	-21.28	1.33	9.09	-2.38
-1.61	-16.67	-49.18	2.44	16.67	4.08
-1.13	-57.37	-32.56	-0.34	9.09	-9.09
1.49	-23.97	-50	-4.35	-11.96	3.64
1.64	0.94	-31.71	1.82	2.08	-6.76
-1.59	-11.4	-37.5	7.69	-1.02	-0.85
3.57	-15.57	-23.64	3.85	8.33	2.7
0.64	-30.96	-44.19	1.08	0.99	2.56
-1.22	-0.14	-33.93	1.52	4.84	-2
-9.09	-1.66	-22.22	-5.56	-2.7	7.02
1.08	-18.6	-41.94	-8.57	2	1.92
-2.94	-8.55	-48.57	2.69	5.88	5.88
-2.46	-4.47	-25.61	-1.9	1.32	5.88
-20.29	-19.21	-37.25	-9.33	-14.29	-3.33
-2.38	-0.83	-44.95	-1.02	-6.25	-2.22
-2.17	-27.89	-60.47	-6.78	3.85	-5
2.5	0.16	-47.5	-55.37	-1.79	40.38
2.94	-12.74	-26.19	4	-0.96	1.89
3.03	-32.37	-23.1	-3.87	15.38	-3.85
-0.81	1.21	-24.06	-4.35	1.82	6.25
1.46	-0.9	-49.41	4.76	3.7	11.11
-0.95	-8.43	-25.84	-0.57	1.69	4.35
7.72	-18.51	-20.38	6.82	5.88	-7.69
9.09	-3.85	-70.31	5.56	-7.69	-1.42
-5.26	-2.7	-20.31	1.47	7.89	2.49
6.67	-1.05	-58.33	-2.63	-4.76	2.48
-3.08	2.13	-6.6	2.98	6.67	-2.63
-1.43	-4.41	-23.08	61.05	-2.94	-14.74
-2.35	-3.23	-23.21	2.35	2.78	3.9
1.08	-1.67	-61.54	1.28	6.9	-0.57
-1.19	-1.69	-27.03	-1.62	3.12	-3.12
12.5	-4.09	-36.36	-2.83	-2.5	-5.41
5.88	-1.82	-23.36	-2.6	-3.77	3.57
-1.35	-3.64	-74.19	2.33	4.94	-5.33
-26.67	-2.5	-54.95	-2.27	1.35	4.26
8.7	-1.64	-33.9	-8.51	2.78	4.55
-4.76	-7.14	-46.36	-5	-1.37	3.85
-1.39	-1.21	-44.19	-2.7	4.55	2.22
0.43	-4	-40	1.71	3.38	0.26
0.41	-2.38	-39.83	-0.27	3.06	1.72
1.8	-2.04	-32.2	-2.85	2.41	-3.03
-0.7	-1.75	-61.43	1.47	-1.91	-4.55
-0.67	17.01	-34.21	4.92	7.69	2.56
-0.61	-3.92	-42.02	-3.7	-3.33	2.13
-0.72	4	-29.27	6.25	1.52	-4.76
-1.04	-5	-34.88	-4.76	2.56	0.78
4.35	-7.14	-38.46	-10	-3.23	3.66
-8.7	-2.75	-44.17	1.89	3.23	8.33
-3.26	-1.63	-75.76	-0.59	-3.57	3.33
-3.51	-3.23	-20.51	1.18	1.39	-20.65
5	-1.2	-39.02	-11.34	-3.92	-1.82
-0.87	-2.78	-81.25	2.38	4.84	0.54
0.68	-2.7	-86.24	-4	-2.56	32.41
-1.98	-2.44	-48.72	14.47	-0.05	7.22
-0.5	-5.41	-43.55	3.12	5	8.33
0.72	-5.13	-22.22	-1.64	1.23	-0.29
0.76	3.45	-56.65	-2.61	2.5	5.56
-2.46	0.55	-24.19	2.04	4.44	23.33
2.59	2.38	-36.11	-2.33	5.56	5.88
4.55	-1.25	-35.14	2.22	2.86	-7.14
-0.23	-0.52	-28.57	-0.08	-2.6	-2.9
-1.67	-4.65	-36.67	3.92	0.73	0.65
1.37	-1.17	-49.43	-3.33	1.69	-3.12
2.33	-2.04	-49.21	-0.44	-2.33	-21.05
7.77	-2.86	-57.38	0.72	3.92	29.63
1.1	9.09	-38.57	-19.44	-0.8	2.86
2.22	-2.7	-22.6	-11.76	1.79	-1.1
-0.56	-2.78	-23.14	3.23	6.14	-3.53
3.56	-3.33	-43.56	0.98	10.34	1.95
-0.98	-3.92	-24.32	-3.37	-5.49	3.39
1.96	-2.44	-28.95	-3.33	2.53	0.51
-0.99	-1.92	-30.77	-3.51	-3.85	0.64
-1.09	-3.85	-23.21	4.17	7.69	4.55
-1.33	-2.22	-60.56	-3.7	4.17	-3.85
-2.17	-1.87	-31.71	-71.71	-4.76	30
-1.59	2.94	-24.61	-14.29	5.56	-1.85
2.72	-3.7	-39.47	2.44	-1.61	7.69
7.69	-1.85	-43.21	-17.65	-1.03	-11.59
0.33	-3.03	-54.28	7.14	2.33	-33.87
-5.41	7.15	-41.45	1.11	-0.91	14.29
-1.55	-23.33	-81.82	-32.65	0.4	-5
-2.44	-2.86	-29.73	-16.46	-13.29	-6.9
-1.89	1.76	-69.05	-36.74	1.15	16.08
-4.55	-2.63	-38.46	-1.96	4.76	10.15
-4.88	-1.85	-21.55	-7.32	10	-11.54
3.23	-25.52	-21.83	3.33	-1.05	0.99
-0.75	-21.05	-12.5	-0.67	7.14	3.7
0.48	5.26	-72.92	2.49	-7.14	-1.47
4.35	-1.89	-21.72	-21.71	3.22	-1.89
-1.32	-3.28	-13.67	-11.11	-2.94	0.74
6.67	-2.27	-83.67	-5	-3.23	-6.45
6.11	-1.79	-5.96	2.04	-0.75	-7.69
-1.79	-6.12	-75	0.48	3.43	1.17
-0.93	-2.7	-56.14	4.55	-1.56	1.17
2.94	4.94	-31.48	9.09	3.03	1.58
3.6	-3.45	-45	-4.4	-1.37	-4.55
-1.75	-2.22	-22.01	-18.18	-4	-7.41
-2.78	-1.82	-40.91	4.65	1.52	-13.51
2.86	-1.09	-74.51	-2.08	2.08	9.09
-3.03	-11.32	-31.65	-30.3	-2.43	-5.88
-6.67	5.56	-48.49	-9.62	7.69	5.26
-2.27	-3.12	-20.23	8.33	9.09	6.25
7.69	3.62	-40.58	2.46	-4.35	-3.57
-0.06	-3.9	-56.41	-17.46	-4.35	5
-8	-2.27	-44.12	-4.55	-21.67	-7.14
4.57	-2.08	-44.57	12.5	1.65	2.18
3.45	-5.88	-34.31	5.88	0.82	6.25
0.7	-4.17	-26.53	-32.76	11.11	0.49
-2.22	1.69	-52.46	-1.54	-3.03	2
-5.26	-1.56	-46.94	-4.29	7.14	-46.67
-1.06	3.1	-32.14	-5.1	6.25	-3.23
-2.74	5.56	-28.89	5.56	10	-1.18
-1.54	-4.08	-76.3	1.85	1.64	-2
-1.47	0.49	-22.5	1.61	1.06	1.02
-1.47	-2.78	-36.68	-17.79	3.23	1.78
-0.69	2.49	-61.87	-5.34	2.44	0.33
2.17	-1.22	-21.31	-2.24	3.85	0.27
2.92	-1.54	-68.57	-4.76	2.42	0.32
-2.94	-2.27	-21.95	-7.6	-1.89	6.25
-5.36	-3.62	-38.54	-7.51	4.55	-0.43
0.12	-1.23	-83.53	-0.24	12.5	-2.13
-1.06	-2.01	-40.43	-6.83	11.11	3.45
3.12	3.85	-38.9	-0.6	-0.7	3.33
4.17	-1.79	-31.58	-2.22	2.94	1.03
-7.58	-1.75	-36.97	-6.09	25	1.54
-2.77	-1.54	-31.92	-33.53	3.23	-0.82
-1.46	-0.69	-48.44	-4.17	-3.45	-4.41
0.69	-2.5	-25.02	-2.82	2.08	-0.66
-34.75	-1.94	-39.47	-1.41	6.78	-2.63
-0.68	-2.08	-10.71	-1.03	2.44	5.56
-1.27	-2.04	-21.95	-6.12	2.33	8.33
10	-2.59	-52.78	-10.53	2.82	-10.2
-3.45	-1.15	-24.67	-23.57	8.51	-5
2.5	-3.82	-23.81	-4.93	-6.23	-2.04
-1.61	-5.05	-26.51	-24.66	0.99	0.66
-0.94	-0.98	-21.01	-57.37	1.88	-0.74
-0.81	28.07	-45.45	-10.08	1.45	4.35
1.23	-1	-23.4	-1.8	0.93	0.94
-0.58	-0.92	-54.17	0.03	0.67	-1.67
-4.17	-1.61	-47.25	-8.43	2.89	1.69
-2.44	-1.96	-32.76	-0.06	2.33	2.22
-1.37	-0.06	-29.17	-4.4	-18.06	1.66
26.61	-1.92	-23.17	-0.1	-14.62	1.35
-5.49	-1.75	-41.54	-7.22	7.97	-0.4
-1.01	-1.72	-52	0.08	1.25	5
-2.33	-1.13	-37.34	-4.06	5.26	6.25
-2.17	-6.12	-24.32	-45.31	1.01	3.57
2.13	-7.84	-43.96	-7.69	0.93	2.86
2.86	-5	-23.61	-47.16	3.85	-5
-2.44	1.6	-68.75	-52.74	1.26	-4.23
-1.12	3.45	-34.97	-75.04	3.85	-2.94
-0.78	-3.7	-35.51	-3.55	-1.12	-10.71
-1.11	-2.27	-47.87	0.09	8.55	-5.71
-1.61	30.77	-65.59	-7.35	3.57	6.67
-2.13	-7.89	-57.15	-2.86	5.71	-1.52
0.59	-6.75	-53.33	-5.88	14.29	-1.47
-3.33	-5	-28.95	-4	2.5	-1.19
-1.52	-2.56	-79.07	-4.76	4.17	3.33
-5.13	-1.89	-51.16	-0.71	6.82	1.28
-1.89	-2.94	-30.73	-2.56	-1.1	30
-1.41	6.67	-62.65	-19.67	-1.2	-2.86
-0.62	-4.88	-29.63	1.73	-1.52	0.53
-0.32	-1.45	-31.58	-8.33	4.55	-1.76
2.32	-2.44	-36.96	-4.46	-1.67	-6.67
-1.05	-2.5	-45.36	3.08	7.39	-4.55
5.56	-5.26	-29.14	5.56	8.33	-2.32
-2.63	7.14	-22.22	-1.72	2.04	3.12
0.83	-1.69	-65.02	-1.64	4.55	-1.66
-3.8	-2.38	-38.96	3.64	1.75	-1.44
3.85	-2.33	-46.15	-7.81	3.51	-2.09
-1.64	-0.83	-23.68	-2.46	2.04	-1.32
-2.33	-2.15	-38.78	-4.55	3.12	-2.7
0.74	-2.17	-31.71	10.53	3.03	6.3
-4.62	-3.02	-27.36	1.18	-21.43	-2.56
-3.28	-0.85	-37.86	3.12	-1.33	-2.27
-0.92	-1.23	-21	1.64	4.33	-1.96
-1.37	-1.57	-48.98	-8.33	-3.49	7.14
-4.17	2.33	-70.37	-27.03	0.92	3.28
-6.52	-0.94	-67.95	6.15	-4	5.56
-4.76	-1.54	-21.57	5	6.43	-1.64
1.93	-1.82	-28.73	-2	-0.21	-4.08
-2.9	2.14	-47.37	-11.11	-0.77	-11.11
-0.48	-2.04	-21.57	0.47	-0.49	1.85
-2.32	-2.94	-43.14	-2.63	8.59	-0.77
0.87	5.56	-23.44	-4.17	4.62	-8.7
-2.63	-1.09	-34.02	3.45	7.69	4
-1.68	-2.3	-27.27	-5.88	-2.7	2.22
2.41	-6.58	-30.23	-35.88	7.14	2.7
-0.36	-1.64	-22.22	-7.14	3.45	8.19
-1.02	-6.12	-55	-5.62	6.25	-2.5
-0.88	3.57	-11.76	-1.18	4	-4.35
-7.84	-3.33	-26.35	-5	-2.78	-0.37
-3.23	-2.05	-42	1.65	4.83	-7.32
-2.08	-2.22	-21.62	-3.23	-7.53	-3.51
1.96	-1.37	-27.03	14.29	0.76	-0.47
-1.18	-0.71	-50	-11.74	-13.52	3.85
-1.37	-2.17	-23.53	5.56	3.28	15.79
1.62	-4.62	-33.33	7.14	1.37	-2.38
-2.56	-2.86	-29.73	-4.76	-6.06	-1.5
-1.14	0.79	-50.91	7.12	-3.85	10.42
2.7	-0.92	-23.81	-5.88	-2.78	20
-5	-0.64	-39.81	2.16	5.41	0.27
-1.52	1.04	-32.76	2.86	-3.23	-4
-2.78	-1.49	-80.56	-2.22	-3.85	-6.25
-1.97	1.17	-40.48	11.31	2.1	-1.56
-1.03	-3.26	-53.49	0.34	3.57	-4.88
-2.33	-2.08	-58.57	2.14	2.44	1.32
-1.9	1.14	-44.64	1.39	2.33	1.32
-4.07	-2.6	-69.44	-3.45	22.32	-4.76
-1.67	-2.38	-19.51	7.84	2.78	-1.96
1.84	-0.37	-21.95	9.09	-1.85	1.01
-0.81	7.3	-35.56	-6.62	-3.61	9.8
-2.5	-6.98	-21.12	3.23	6.67	5
-3.92	4.61	-24.7	5.88	6.25	2.46
-0.47	1.56	-65.08	-1.78	4.06	-5.88
-1.6	-1.23	-26	-6.25	-7.69	1.39
-0.79	-2.04	-28.26	2.76	3.85	2.78
-1.75	-3.28	-26.45	-13.64	-0.85	4.35
-1.82	-0.94	-34.34	-4.76	-14.29	-4.76
1.23	-4.55	-32.5	2.08	2.5	-7.69
-2.33	-2.13	-21.37	-11.11	-2.83	31.95
3.17	-5.88	-58.97	6.35	-3.45	0.13
-3.09	3.21	-20.45	-3.57	-3.33	5.26
-0.8	2.67	-45.35	-6.45	9.29	1.43
16	-2.13	-46.47	-3.57	7.69	-0.9
29.46	1.9	-47.41	2.88	-24.87	-3.57
-1.45	1.56	-25.86	-8.08	-4.17	4.55
-1.47	-5.41	-29.32	0.62	12.5	4.17
-1.85	-2.13	-38.22	-5.41	0.76	5
-1.47	-2.44	-63.51	-8.82	-0.85	7.11
-1.89	-4.88	-80.56	-45.74	6.67	-3.24
-1.59	-2.04	-24.32	22.35	-7.69	-2.5
-0.64	-1.45	-82.67	-0.99	2.94	-1.54
-0.36	-8.33	-21.65	-12.5	4.76	-5.26
14.29	-1.69	-34.92	-1.69	-3.45	0.83
-3.57	1.96	-23.19	-12.67	-1.99	0.04
-4.17	-2.86	-24.62	2.44	3.33	0.38
-2.48	-1.59	-17.5	-32.5	2.82	0.05
-1.72	-2.63	-21.88	-7.41	-8.33	0.86
-6.57	-2.33	-17.24	-26.19	-0.89	-9.09
-2.63	-3.08	-55.16	-2.63	7.69	-1.02
-2.56	-1.06	-59.61	-4.35	1.47	3.7
-2.5	-1.56	-75.68	0.78	11.11	2.86
-2.38	-3.7	-42.44	-12.5	-2.38	1.83
3.74	1.61	-68.29	1.16	50	-5
-5.13	-0.2	-41.67	-21.68	-2.5	0.63
-2.56	-2.18	-55.81	-0.51	12.5	-0.2
-3.92	-6.27	-26.98	5.36	2.22	-0.04
-2	0.01	-42.86	-8.33	8.67	0.47
-2.86	0.95	-9.2	3.7	2.76	-1.6
5.88	-1.61	-66.67	-6.25	1.37	0.73
-0.46	-1.49	-36.84	-2.94	-1.33	8.33
-4.65	1.6	-27.09	-5	3.33	7.69
3.28	-2.3	-38.36	5.88	-3.12	-3.73
-24.22	33.55	-29.6	1.09	0.78	7.36
-2.63	-2.7	-23.33	-4.76	4.88	6.11
-1.48	3.45	-27.27	7.13	11.11	0.18
-0.63	-2.56	-22.22	-5.41	5.88	-6.45
-27.91	-1.75	-56.55	2.78	10	1.92
-1.52	3.97	-29.63	-5.26	9.09	-1.52
-4.88	7.14	-29.41	-3.85	0.18	-2.94
-2.08	-3.57	-25	1.59	2.22	3.03
3.7	-1.52	-51.56	2.17	-8.73	-4.55
1.67	-1.3	-55.07	6.25	-3.64	50
-1.54	-1.36	-29.41	-3.85	-30	7.14
1.64	-1.18	-28.45	10.53	-1.33	27.71
14.29	1.64	-45.83	-0.74	0.83	1.67
-2.13	3.03	-40.32	2.74	4.49	0.36
-2.17	-1.89	-20.59	4.23	-1.18	2.5
1.95	-2.78	-28.77	3.7	2.72	12.04
0.21	-4.55	-44	1.59	14.71	5
-1.33	1.63	-89.58	1.45	12.9	-1.59
0.65	-5	-35.9	0.86	10.71	-1.89
[truncated: 2,637 more rows]
