# Supplementary material for: MePMe-seq: antibody-free simultaneous m6A and m5C mapping in mRNA by metabolic propargyl labeling and sequencing
Source: Nat Commun. 2023 Nov 7;14:7154. doi: 10.1038/s41467-023-42832-z (PMC10630376; doi:10.1038/s41467-023-42832-z)
Supplement: Supplementary file 11 — Source Data [file 41467_2023_42832_MOESM11_ESM.zip › Source Data SF 23 - Termination pattern around all identified modified A sites in mRNA.xlsx]

## Sheet: Tabelle1
Rep1	Rep1	Rep1	Rep1	Rep1	Rep1		Rep2	Rep2	Rep2	Rep2	Rep2	Rep2
-3	-2	-1	0	1	2		-3	-2	-1	0	1	2
-2.1	-7.85	-26.21	-1.56	15.01	2.71		-2	15.41	-6.89	-40.74	1.48	-2.98
2.45	2.46	-31.53	-0.66	-1.04	-1.18		0.22	3.44	-23.98	-1.19	1.18	-1.39
2.86	-67.04	-23.5	-5.37	2.86	9.06		1.9	0.75	-0.39	-0.37	1.9	7.45
-0.05	9.06	-36.68	-0.51	-0.51	2.86		-0.87	0.64	-6.8	2.52	-1.45	0.64
0.5	-53.95	-20.9	-20.9	-0.78	-0.44		1.68	-32.47	-9.11	-1.45	-1.18	1.9
-1	-0.05	-53.95	-2.34	-28.89	-14.29		-0.52	-0.87	-32.47	-9.11	-21.96	-1.47
-6.76	-1.45	-56.05	1.85	-2.07	-0.6		0.52	-1.51	-44.38	-2.8	2.94	-20
1.13	-8.02	-21.12	-1.39	2.86	-9.56		-1.09	-4.94	-20.5	2.21	0.78	-6.25
-6.74	-3.74	-35.99	-2.39	4.33	4.12		-0.73	-3.05	-30.9	0.36	-3.48	-1.02
9.09	-8.2	-21.29	-29.36	5.88	3.85		-0.45	1.5	-4.64	-4.47	-2.78	-10.49
-0.14	6.06	-23.33	54.89	7.41	10		0.15	0.51	-3.79	15.8	-7.41	0.96
1.27	-1.08	-8.97	-4.79	2.33	-0.4		13.53	6.77	-20.41	1.4	-2.7	-2.86
23.14	12.1	-49.53	2.86	1.85	4.88		-2.94	8.46	-36.79	-6.35	10	-5.08
-2.13	-4.76	-65.79	-1.16	-3.45	-5.56		-5.66	11.11	-35.48	-5	20	-5.13
3.51	-4.44	-51.61	0.29	1.3	4.76		-0.78	-4	-34.21	-2.33	-3.7	-5.13
2.27	-3.45	-48.23	13.33	-3.85	3.85		-1.01	-4.14	-29.15	-20	-1.09	11.11
-2.44	-0.52	-66.67	-14.93	8	-2.94		-1.1	-3.09	-61.36	-4.84	-1.32	8.33
3.85	-1.47	-94.03	1.82	10	-5.71		12.5	-3.33	-58.33	-3.45	-0.83	3.03
-2.33	-6.67	-66.84	4.35	7.14	14.29		-1.72	3.59	-55.63	-2.17	-1.06	-0.51
-1.82	-1.39	-56.63	25	5	-1.14		-0.72	13.33	-23.91	-2.69	2.33	4.17
-3.03	-2.63	-35.56	4.55	5.19	5.41		-1.43	-9.09	-17.98	-1.77	-7.14	-1.64
-2.13	-8.93	-34.15	-2	3.9	6.88		-1.08	-1.59	-57.35	-1.5	-2.63	-1.12
3.17	-5.63	-47.5	-6.67	3.08	-1.43		-0.51	-3.55	-17.86	2.94	3.45	-1.59
-0.5	-1.56	-36.59	-5.26	6.67	5.26		-1.55	-1.6	-38.98	-5.56	-3.35	-1.09
2.7	-1.54	-24.14	-6.06	-1.45	25		4.26	1.54	-30.56	-5.36	-0.69	-9.44
-1.96	-4.35	-38.89	3.53	-2.44	6.67		9.09	-2.22	-10.53	8.28	-5.69	-2.63
-1.05	-8.7	-51.72	3.8	0.98	-5.66		-4	-1.52	-44.44	-3.09	3.03	-2.63
5.88	-2.44	-40.58	1.28	0.55	-2.56		8.33	14.29	-19.15	-3.08	-2.7	-26.37
-1.1	-1.37	-24.21	-2.84	2.86	-2.63		3.45	-2.63	-44	-2.53	-4.55	6.67
-1.89	-0.34	-36.17	-12.5	3.23	-0.93		-9.68	-1.64	-28.26	-2.17	3.1	-1.59
-2.63	-1.95	-25	-28.12	2.13	-2.15		6.97	-0.39	-28.57	-1.75	16.67	-5.88
-4.08	-0.74	-37.84	-2.75	6.67	3.45		-0.79	-3.51	-40	-3.15	-5.41	11.11
3.45	1.92	-23.26	-1.72	8.33	-2.67		-1.24	2.5	-44.44	-2.53	-6.06	-4.44
0.35	-1.66	-29.41	-2.78	12.28	4.55		-0.72	-1.27	-29.82	3.7	57.61	-3.4
-0.86	-2.2	-49.25	-1.43	2.08	-3.7		2.86	-1.64	-36.51	-2.17	-6.25	8.33
-1.49	-1.88	-44.44	0.03	-1.23	6.12		-4.93	-3.28	-21.28	-6.67	-4.35	-2.7
-1.03	-1.19	-13.85	-1.53	4.76	-56.97		6.67	-3.85	-34.94	-10.81	-2.27	-22.73
-1.82	-3.03	-20.34	1.96	4.76	4.76		-7.89	-3.9	-24.73	-1.96	-2.85	2.13
-1.02	14.31	-56.82	8.82	2.22	5.15		11.11	-5.33	-36.43	3.85	-4.26	7.69
-16.14	-4.05	-71.43	9.56	-3.7	-6.98		-3.85	-8.16	-36.26	-31.66	-15.87	-17.39
-1.61	-3.85	-18.18	2.13	8.33	-3.85		5.88	20	-28.65	-13.33	-1.31	2.94
0.29	-2.78	-28.81	-10.26	-1.35	16.67		-7.14	-5	-16.55	10.89	-1.41	7.97
-1.69	-1.34	-28.46	3.33	14.29	-4.76		-1.71	-1.06	-23.02	50	3.85	-4.35
2.44	-6.92	-28.87	2	6.25	-1.54		15.44	0.68	-14.67	-4.17	16.67	-23.56
-1.54	-0.22	-30.05	-30.34	20	2.55		-1.48	3.03	-16.67	-18.18	1.82	-8.33
-1.56	-1.56	-44.36	-7.69	11.11	-13.33		-2.5	-2.77	-55.66	-3.45	-10.42	-1.72
-1.03	-1.03	-68.09	2.17	5.56	6.45		-5.41	7.69	-16.44	-8.11	-3.23	-1.3
-3.06	-1.79	-53.95	-13.79	5.88	5.26		5.41	1.43	-32.79	-8.77	37.5	4
-2.22	0.65	-42.11	-6.45	1.45	-1.69		4.76	-2.38	-24.64	-8.29	-8.11	-0.88
-1.43	9.66	-32	-2.27	21.43	9.09		-8.51	-1.32	-16.33	14.29	4.17	-8
-3.45	2.71	-45.56	-6.25	7.14	-5.71		-0.66	-4	-26.32	-1.92	-1.59	-1.12
-0.51	-1.69	-48.89	-6.25	-2.56	-25		4.35	-2	-10.26	2.13	11.11	-6.82
-1.09	-2.44	-26.45	2.31	15.38	6		-1.92	-5.41	-21.3	-3.33	-2.94	22.22
-1.75	-6.45	-33.72	1.7	-12.5	-5.26		-1.57	-1.21	-9.09	-7.14	-3.7	36.91
1.41	-4.11	-15.94	-2.14	2.53	12.5		-1.89	-5.59	-26.67	-8.49	-0.88	-2.94
-5	-1.52	-26.42	-1.61	-6.67	-1.18		-4.65	-48.44	-51.28	-31.02	-39.13	7.83
-4.94	-3.64	-20.93	-82	3.33	-6.67		-4.05	-2.08	-23.33	5.54	36.36	-6.25
-3.51	-2.11	-45.83	3.45	6.06	2.5		-1.02	-1.57	-25	-7.41	-3.33	5.56
-1.92	-2.27	-39.53	-5.88	9.68	-30.68		4.65	-7.05	-14	-2.65	-3.08	-1.54
10.82	-6.06	-20.83	-11.36	1.14	-2.78		15.75	-1.61	-19.61	-4.17	-0.31	-6.82
14.97	-4.35	-34.29	2.33	-1.53	2.94		-42.68	-1.69	-32.43	-2.08	-3.33	6.67
0.5	-1.16	-32.1	-2.7	5.16	5.56		-17.48	2.89	-32.05	3.45	-3.88	-1.54
-4.44	-1.49	-21.3	-4.35	3.03	0.73		1.14	-6	-2.55	-9.86	-2.27	-1.68
-0.75	-1.15	-35	-11.11	-1.27	1.67		-1.33	3.21	-78.33	4.38	-5.26	5
7.41	-0.28	-20.51	3.51	10	5.52		-1.64	8.94	-38	9.09	16.06	-53.66
15.59	-5.26	-42.19	1.59	-1.59	2.67		18.03	2.88	-36.11	5.02	2.88	56.55
-0.86	-1	-40.62	3.3	5.71	-1.38		11.11	-0.68	-9.38	-4.5	2.08	-7.14
5.57	-2.02	-21	-2.78	1.82	2.17		-4.92	-1.27	-38.1	4.08	-1.8	-2.38
-1.45	-3.37	-22.22	-1.92	10	3.03		-7.97	-1.29	-27.27	-1.79	2.5	7.69
2.63	22.5	-34.55	1.14	-19.68	-2.56		6.05	-1.94	-22.83	-13.33	-5.88	-15.91
-2.22	-5.8	-37.2	6.25	-0.86	8.33		-2.13	-7.38	-11.76	-2.15	-0.4	40
-1.87	-2.5	-39.58	-13.08	-1.72	-2.8		-8.16	-5.77	-42.5	1.75	-2.13	-6.45
2.27	-1.59	-32.79	5	2.63	-25		13.33	-10.42	-36.51	-42.68	-4.73	-25.25
-0.75	-1.26	-30.26	5.88	2.33	5.88		-4.26	-2.87	-43.59	-18.42	2.78	2.13
3.36	-1.53	-52.49	-5	-1.26	-3.7		15.38	-1.54	-9.15	-3.67	8.89	1.45
-1.52	-0.91	-21.29	-28.57	-4.55	12.5		-8.33	7.41	-21.28	-5.13	-3.85	-1.18
2.7	-1.59	-78.33	-4	2.78	6.67		1.47	-3.55	-63.57	-5.88	-2.63	-4.92
11.67	4	-38.18	-3.41	-11.11	4.35		5	-2.86	-22.22	6.27	1.02	7.69
-2.11	-21.74	-45.76	2.44	-1.4	-3.77		4.76	-4.94	-43.33	-2.22	-1.42	3.92
-12.74	-2.04	-40.82	1.72	2.88	-8.33		-2.33	-2.7	-62.5	-3.57	7.5	10
-4.84	-2.56	-21.05	-2.78	-5.56	-4.81		-1.64	-0.9	-23.78	-1.96	-5.26	-1.01
-1.3	2.56	-24.56	18.18	3.7	-19.62		-0.94	-1.96	-37.21	-3.51	-1.72	-0.07
1.54	-8.57	-24.49	-6.67	7.14	65		-1.46	-1.67	-67.57	-2.78	-1.03	5.73
4.76	-7.89	-52.54	-1.56	3.57	1.89		-1.18	-1.12	-19.23	-4.2	-2.94	-1.85
-0.4	-18.25	-28.57	-24.29	-3.7	1.82		5.24	-2.56	-46.34	-6.9	9.09	2
-2.04	-2.7	-37.68	-2.5	4.35	-23.53		-1.41	-2.78	-30.68	-28.57	-1.71	2.38
-2.08	8.33	-50.77	-3.64	-2.33	-3.45		-1.92	-1.75	-49.09	-2.16	47.4	-2.5
-5.49	-1.52	-19.19	-0.03	3.85	2.22		-1.6	-3.85	-30.67	-41.07	-3.03	16.67
-4.94	-1.1	-71.7	1.96	25	2.22		-1.64	-12.4	-39.58	-2.25	25	7.14
0.5	-1.52	-76.09	1.28	-12.5	1.01		-1.94	-42.42	-36.17	-1.45	-15.69	0.77
-1.85	-2.29	-21.88	2.38	-1.61	2.08		0.82	6.67	-36.17	5.19	-3.57	-0.15
1.3	-6.95	-28.57	2.22	-3.7	-0.35		-1.5	7.69	-72.19	-2.78	9.77	-1.26
-3.5	1.79	-32.56	-1.12	-11.11	2.94		-0.44	-1.92	-10.99	-6.67	-2.63	-1.59
-0.3	-1.56	-53.12	-1.86	-4.35	-2.13		-1.35	4.17	-30	-15.62	-31.18	-4
-1.82	-2.33	-46.27	-18.61	-32.35	1.56		-4.81	-17.98	-26.8	-4.88	-51.74	-2.56
-3.64	0.86	-60	1.22	4	0.69		-4.55	9.09	-25	16.67	-1.2	-15.79
-0.65	-1.49	-22.99	10.44	1.89	1.73		-3.92	13.37	-18.4	-3.12	-1.55	0.6
2.13	-0.18	-51.43	0.71	2.27	2.37		-2.19	4.35	-29.27	14.5	12.56	15.38
-2.7	-9.23	-53.85	-4.84	11.11	-1.32		0.18	-1.23	-57.89	-11.11	-12.54	-0.07
-0.89	-4.17	-58.59	-16.67	-6.45	-5.71		-4.65	5.56	-47.17	-0.11	8.02	6.9
-0.12	-5.56	-24.96	14.29	1.37	2.96		-1.85	-3.51	-21.54	-2.56	2.63	-10
0.69	-1.07	-56.32	-1.56	-15	0.79		-0.96	5.26	-40.48	-3.23	-1.96	-3.39
0.58	-8.09	-41.67	-3.22	2.94	-4.31		-0.88	-1.75	-25.42	-0.86	10	-72.22
-0.24	-5.56	-48.28	4.41	8.16	0.94		-5.13	-4.03	-12.12	-1.49	-1.56	10
0.99	-8	-66.25	2.28	2.04	-2.56		-2.5	-1.69	-21.15	-6.06	-12.5	36.67
1.01	-0.74	-40.91	5	-2.27	2.17		-1.85	-5.83	-45.65	-1.08	-1.22	-4
1.18	-2.44	-16.67	-3.69	1	6.9		5.63	-4.35	-25.42	2.33	-3.7	-4.35
2.38	-4.76	-27	5.88	-0.34	-1.28		11.11	-4.21	-19.3	-0.79	2.5	-2.27
-1.49	-3.7	-67.86	-50	0.31	-12.5		7.26	-2.83	-20	-0.85	7.14	-5.88
2.22	-1.54	-20.27	4.17	2.57	-1.04		14.74	-0.57	-16.67	-5.45	-20.18	-51.74
2.19	-1.89	-56.41	-6.82	12.5	-0.05		-5.31	-0.22	-47.89	-5.56	3.57	-10
-5.66	2.6	-67.69	-2.81	8.82	14.29		-0.92	-2.27	-46.67	-8.33	19.52	2.44
-2.07	-2.56	-78.05	1.37	5.56	4.87		3.23	-1.41	-23.33	1.45	20.56	-13.18
-2.42	1.96	-48.44	6.67	1.1	-6.67		-2.19	2.08	-29.63	4.55	33.33	18.21
-3.65	-2.94	-26.83	-8.82	2.42	1.57		-1.39	-8.51	-45.72	-25.76	2.27	-3.85
-5.26	-4.26	-25	-22.22	1.37	0.19		-0.93	-6.67	-9.84	2.13	-1.47	8.02
-0.7	-1.2	-74.44	10.75	-0.47	-17.86		-1.82	7.14	-26.67	2.5	1.89	31.11
-1.12	-2.38	-25	-43.78	0.93	8.33		-10.24	0.9	-29.53	-3.23	33.33	3.7
-0.14	-9.38	-41.67	-3.15	1.71	0.12		2.44	0.68	-41.54	0.47	-5.88	-1.96
-1.85	-4	-17.2	-3.12	3.7	4.87		7.69	-0.01	-26.19	1.87	-5.88	1.39
-1.22	0.74	-2.94	-11.11	2.27	4.76		7.51	2.7	-32.86	-2.27	58.33	-1.84
0.59	12.87	-36.73	-2.08	1.33	-3.03		-5.82	-5.41	-2.86	-2.78	10.24	2.94
3.45	-43.14	-45	-1.34	3.7	-3.12		4.17	-13.54	-5.15	-5.88	11.11	-5
6.25	-5	-56.25	-6.96	1.9	-0.93		-1.54	-4.17	-11.76	2.71	8.99	-4.35
-1.96	-0.81	-64.1	-4.76	2.22	-76.6		-2.38	-1.75	-34.42	-5.71	3.23	-0.71
0.63	-2.38	-32.14	1.96	-9.13	7.35		-2.3	-0.96	-15.15	-5	1.33	-3.9
-2.44	-1.59	-42.86	-10	-3.03	6.67		-4.29	-1.02	-6.82	2.1	-2.78	2.56
-2.27	5.36	-37.21	29.02	-5.88	10		-16.96	-1.57	-21.09	0.68	9.09	-1.59
-1.14	-5.77	-25.56	-4.55	-1.27	10		-4.35	-2.27	-39.68	-55.79	-3.23	3.85
-2.25	-3.64	-53.12	-4.44	-9.62	5.83		-1.75	-3.03	-36.36	-30.7	-2.33	-9.09
-2.56	-2.78	-10.38	1.1	-20	20		-4.55	-0.16	-21.52	3.33	2.04	10
-4	-1.56	-22.22	0.72	1.92	35.08		23.31	-6.33	-35.51	-3.33	-5.88	-4.85
-0.96	-2.56	-19.88	-2.7	3.03	24.76		7.58	-2.17	-26.47	-3.33	-4.17	-2.7
-1.61	-1.69	-65.45	-2.63	7.02	-2.78		-2.5	-2.38	-22.22	-2.02	-8.33	11.67
-2.56	-2.38	-22.22	-2.36	2.94	3.85		3.33	-4	-27.63	-11.11	-6.67	-2.22
-6.52	-2.17	-52.31	-0.98	-10	0.83		-7.84	-4.26	-21.13	-28.57	-5.26	25
-0.99	-15.96	-28.09	-1.74	5.78	-4.17		2.04	-2.56	-20.78	21.43	3.33	7.69
-1.52	2.17	-23.91	-16.67	7.69	-3.85		-0.85	4.36	-6.67	10.95	-2.94	1.41
-2	-2.44	-34	5.26	0.78	1.96		-3.45	-3.08	2.34	-50.72	2.18	6.25
-5.52	-3	-26.28	1.09	1.15	-1.56		-0.96	-1.39	-26.19	-0.12	-0.99	-0.72
-1.45	-1.04	-26.92	0.97	-12.5	-2.27		-2.22	-3.23	-22.45	-15	0.81	-7.37
-0.61	-1.6	-51.03	1.39	20	1.04		-1.35	18.38	-15.38	-53.05	18.81	-1.22
-0.7	-1.06	-36.14	1.13	8.33	7.14		-4.71	0.38	-5.71	-54.89	-4.17	-0.49
1.75	-1.45	-33.59	-4.17	7.69	-1.28		-2.33	4.6	-25	-7.37	7.14	30
-13.39	-2.32	-39.53	-0.3	13.33	-1.25		4.35	-7.14	-29.35	-4	-4.6	54.12
-2.56	-4	-32.93	1.23	-0.69	1.08		-1.19	-8.11	-30	-2.4	-6.12	11.11
26.74	-4.08	-36.17	-1.72	5.06	-0.28		4.52	-10	-42.64	0.26	23.85	5
-2.56	-0.48	-42.89	-2.22	1.82	-2.56		-13.98	0.85	-55.56	-5.88	-58.66	-0.84
-3.51	-1.98	-54.03	-1.84	4.76	2.56		9.51	-0.77	-32.2	-1.41	17.48	-3.85
2.5	-2.13	-52.46	-6	-11.11	-7.72		-2.63	-2.72	-8.33	9.09	6.83	2.63
-2.13	-1.03	-11.27	0.21	6.67	15.51		-2.08	-2.28	-11.83	4.44	-14.29	-6.67
-6.67	0.22	-21.28	2.17	17.3	5.26		-3.27	-30.6	-23.68	-13.33	-5.24	-2.22
11.27	-1.02	-22.22	1.96	12.5	14.29		6.25	-4.88	-23.01	4.36	-20.83	-2.22
-1.53	-1.52	-25.88	-6.44	-2.94	-2.88		10	-2.94	-28.57	-8.16	-5	1.43
-1.82	-0.29	-25	-24.44	8.7	-1.18		-1.34	2.33	-25	-5.88	3.57	-2.56
0.03	1.59	-24.17	6.91	10	-2.32		-1.92	9.09	-4.26	17.5	3.85	14.29
-1.16	1.96	-25	2.27	2.86	7.62		-1.79	-9.73	-19.77	-22.19	-37.5	52.86
-1.43	-1.23	-53.19	-25.71	7.69	0.88		-2.3	-5.82	-23.08	-31.18	8.33	4.55
0.72	-1.83	-16.88	0.88	-4.44	-9.09		-7.02	-24.52	-30.77	-7.14	14.29	-0.72
-2.53	-4.35	-54.07	3.61	-4.13	-2.08		8.33	-3.85	-26.79	-40.77	-1.85	-3.45
-9.04	-4.51	-27.5	-1.82	48.85	-1.69		3.05	-7.25	-31.11	10.58	13.76	5.56
-6.45	-1.33	-5	1.1	2.78	-12.5		-4.35	0.21	19.44	-2.35	-5.41	8.33
-7.24	-2.86	-50.94	-28.57	8.33	0.61		-31.15	-1.92	-14.89	4.26	-2.86	-1.26
-1.65	-13.04	-16.42	-23.08	-2.33	-1.89		-8.33	-3.03	-61.7	-1.41	2.44	-2.13
30.77	-12	-17.65	-17.48	-4.76	3.12		1.69	-2.42	-19.44	-2.22	-1.14	-1.49
17.08	-2.56	-26.87	-2.33	4.76	-2.33		3.85	-3.57	-31.33	-2.44	-0.18	4.01
-2.27	0.93	-33.33	2.42	21	5.3		0.54	2.94	-52	-1.37	7.14	2.7
-0.67	-2.15	-63.16	0.81	-5.67	-3.23		-0.58	-1.58	-26.19	-2.63	-1.69	29.19
-2.68	-2.15	-25	-45.76	1.92	10		10	16.38	-29.41	-9.22	-4.29	-2.38
-3.92	-1.08	-18.67	5	2.2	-10		5.56	-5	-38.46	33.33	-3.57	-13.64
-2.8	-1.52	-30.54	-4.76	2.22	-3.03		-1.05	7.58	-28.26	-46.46	-5.56	4.17
-0.31	-14.59	-26.67	-1.72	-0.32	-4.76		16.67	-29.41	-2.7	-12.54	-26.53	-38.13
-7.95	6.67	-23.53	3.35	1.72	1.74		-4.94	-1.22	-38.1	-4.41	-1.04	64.29
-2.44	-2.38	-45.36	-40.79	12.5	0.63		-1.12	3.85	-20.35	11.68	2.63	13.04
-1.05	-3.57	-22.45	-9.09	11.25	5.26		-4	-7.58	-14.8	1.35	3.7	6.83
-2.78	-1.63	-66.67	1.72	14.29	0.38		11.09	-0.79	-32.61	12.1	10	-2.19
-1.05	-1.92	-78.05	-21.43	2.94	1.6		10	15.74	-23.23	-2.56	-38.24	-10.53
-0.73	-3.8	-75.86	-9.09	2.33	-35.48		-1.35	2.08	-20.34	-5.41	-4.55	28.85
-0.47	-2.86	-42.86	3.87	1.69	1.92		5.36	-1.79	-45	15.79	-2.78	3.38
-2.78	-1.82	-27.66	-3.85	-35.29	15.83		-4.65	-1.93	-23.73	-4.17	-6.25	-5
3.35	-2.5	-35.48	6.25	3.09	3.7		-2.82	1.05	-64.71	-4.03	3.12	6.67
-1.15	-3.88	-31.46	8.33	2.06	3.85		1.37	-1.2	-61.9	-1.42	-6.52	-0.93
-1.14	-3.03	5.25	-9.09	0.99	1.25		-0.43	11.11	-48.78	-3.85	6.82	-8.33
4.55	-3.03	-47.37	-7.14	1.76	10.53		2.78	-1.16	-27.66	-7.02	-2.86	-7.6
-5.81	-3.85	-5.88	11.11	1.52	-5		-1.49	-2.6	-30.43	-5.97	6.67	6.94
-4.17	5.88	-78.05	-7.2	2.9	2.43		-3.76	-3.33	-42.52	-8	-1.63	-2.86
4.17	-4.76	-23.81	1.5	2.5	17.92		-7.41	4.35	-27.1	-2.86	-1.37	-11.76
-0.52	-4.44	-32.47	-5	4.26	-8.33		16.67	-5.26	-20.69	4.35	-3.7	2.44
-1.89	-8.16	-32.28	-0.04	-0.8	-2.35		-2.44	-0.86	-15.64	-3.33	-10.42	-1.67
15.05	-2.47	-30.77	-7.69	6.06	0.94		12.5	-2.78	-16	-1.67	-2.9	6.01
-2.78	-1.11	-29.77	-43.43	15.09	-1.75		14.29	-1.01	-7.94	-13.64	10.28	-0.05
8.21	-3.33	-37.5	-17.24	12.5	12.88		-0.37	-7.32	-57.65	-3.7	-25	-1.67
-2.78	-4.44	-44.44	-12.96	3.33	1.61		-2.68	-3.57	-25.35	-0.7	-16.66	3.57
4.47	-5.17	-21.15	5.8	0.83	2.5		-2.91	-3.7	-15.69	-2.86	-35.48	3.57
3.33	-0.34	-25	-4.55	10.17	7.69		-27.6	1.23	-23.61	-38.71	5.42	-17.09
-1.41	9.27	-68.75	-2.27	2.17	-5.56		-9.54	-2.5	-31.48	-8	-3.12	16.67
-0.93	-1.89	-53.85	-21.05	1.94	-3.45		13.5	-66.94	-9.38	-8.2	1.18	-1.08
-1.23	-2.94	-36.37	-1.16	-21.43	4.76		-17.45	-8.87	-15.65	-38.24	-2.65	-1.23
-2.56	-1.61	-78.05	-9.52	-4	60.9		-4.92	-6.82	-51.76	-6.67	-8.33	-2.44
-2.5	-2.7	-54.55	-33.11	2.7	-1.85		-1.25	-5.88	-6.56	-4.76	-1.54	-14.29
-2.25	-2.33	-33.2	-40.38	1.23	2.78		-1.92	2.73	-26.09	-45.3	50	-3.12
1.72	-5.26	-38.46	-1.37	2.36	13.64		-0.84	-2.7	-4.82	1.49	-1.54	-4.17
-5.26	-2.88	-29.5	0.74	-0.86	-2.36		-0.47	25	-10.02	-5.26	-1.14	-25
-0.74	-4.65	-21.43	-2.88	0.18	5.88		2.42	-2.38	-29.55	-4.35	-0.84	-4.76
-3.51	-4.17	-65.45	-0.31	4.76	5		-4.35	-1.49	-21.43	-27.27	-7.32	-2.7
-2.36	-5.3	-22.44	-31.36	4.66	-1.41		-6.52	11.11	-70.59	-1.89	-0.85	-1.13
-2.33	2.03	-53.85	-10.11	-1.96	3.17		-5	-0.91	-32.61	5.88	-1.24	-2.73
-1.02	-1.35	-58.16	-3.85	-2.94	-0.39		-7.14	-1.29	-18.97	-5.56	-1.9	9.09
1.52	-4.21	-17.42	2.78	12.5	2.38		-6.06	-0.98	-34.16	-23.33	3.12	11.11
-8.95	-1.27	-19.69	2.5	0.87	1.52		-3.64	-2.41	-34.35	-2.17	-2.22	-4
-1.32	-4.55	-45.74	-5.56	-5.26	-6.25		5.88	-6.98	-23.33	-2.25	-0.83	11.11
-0.85	-39.35	-65.38	-6.06	-2.86	10		-3.33	13.8	-47.46	-1.19	-0.77	-1.63
-2	-2.63	-33.12	-11.11	25	-3.12		-1.19	-2.9	-75.71	1.2	-1.79	-2.04
-18.31	-2.5	-72.22	-2.01	3.62	2.17		-5.26	9.09	-48.73	3.64	8.33	-1.23
-2.56	-6.17	-74.47	-17.24	9.52	4.76		-1.69	16.67	-26.09	-40	4.17	-1.55
-4.88	9.29	-8.77	1.5	4.35	-5		36.57	-2.22	-41.46	-4.11	-2.65	-4.76
-1.56	-1.75	-44.68	1.98	2.31	0.87		-2.86	-5.26	-28.07	-8.11	-4.59	16.67
0.15	-5.66	-19.64	2.53	6.9	0.36		-2.13	10.71	-22.45	11.11	-1.52	-6.59
0.15	-4.4	-40	2.97	4.55	1.46		12.07	-1.69	-18.64	-52	-1.6	8.33
-0.72	-3.6	-37.45	-3.88	10.67	2.42		-0.9	-1.28	-15.64	14.29	-2.86	2.14
-1.24	-2.04	-39.13	-4.46	5.45	-0.56		-1.32	-1.01	-23.77	-1.45	-1.41	-3.23
-0.89	2.04	-21.2	-2.7	5.11	1.75		-2.04	-2.87	-44.44	-69.45	-1.11	3.28
-1.01	2.27	-27.86	-5.06	-3.85	5		-2.27	0.91	-15	-6.67	8.7	-1.56
-2.86	-2.63	-21.16	-4.91	3.57	-2.38		-1.41	-2.73	-52.83	-3.85	-2.15	28.42
-2.41	-28.91	-47.76	-4.44	3.7	-0.29		-2.92	1.32	-14.71	-0.34	-1.59	17.99
-1.05	-2.5	-33.53	-11.66	-5.5	0.87		12.5	-3.57	-10.77	-4.35	-2.3	-0.23
-3.8	-9.76	-40.74	-6.82	4.35	-0.77		3.33	-1.89	-17.17	-2.33	-1.57	-0.54
3.57	-2.21	-43.34	-3.23	-3.45	-1		-0.92	-1.23	-46.88	-5	-0.62	-0.16
-4.41	-0.98	-34.63	-10	2.94	-1.12		2.39	-2.86	-20.34	-8.51	-2	-1.89
11.11	-0.04	-24.06	-0.82	5.26	3.57		-4.44	-3.23	-2.5	-2.17	-1.67	-6.67
-4.49	-1.56	-39.39	-1.16	-0.92	4.55		0.3	-4.08	-60	-4.81	-1.96	0.99
-2.94	-1.2	-74.49	-12	2.12	1.19		-0.51	-3.92	-34.78	-1.72	-2.38	40
-2.27	-1.49	-20.45	-60.38	-1.23	5.88		11.11	-0.9	-21.95	-4.08	3.23	4.2
7.69	2.5	-35.62	0.84	3.55	27.78		-2.78	25	-37.5	-11.11	8.33	-2.44
-0.61	2	-20.79	0.65	30	-9.19		-8.57	-0.58	-14.29	-27.66	-3.28	0.6
3.36	8.73	-43.24	-24.56	-3.12	2.94		-2	-1.96	-34.09	-7.84	-1.72	-2.63
4.55	9.52	-47.62	-5.66	1.64	1.61		25	-3.95	-11.11	-1.41	-3.3	-5.77
12.16	-4.76	-20.45	6.25	13.33	9.09		-3.12	-7.78	-14.89	10	-2.38	-2.78
-1.56	33.93	-73.68	-13.33	-2.44	-4.17		16.67	-2	-72.22	5.26	-15.71	4
-1.88	-1.68	-46.15	-10.53	5.8	-8.33		10.71	12.5	-72.55	9.52	2.86	-2.66
0.58	-2.67	-39.47	-2.63	2	3.67		-2.63	-14.08	-21.62	-1.79	-1.54	-0.97
-0.48	-11.32	-32.65	-2.39	1.92	-5		-4.08	3.12	-36.36	3.87	74.02	-0.62
-1.69	-1.59	-41.67	0.04	2.7	-1.4		-1.92	-0.93	-22.22	2.32	-0.61	3.57
-0.92	-1.28	-26.42	-4.55	6.52	1.43		-2.27	1	-16	-2.94	-1.81	4.35
-0.38	-6	-20	-3.23	1.9	13.33		-6.25	-3.85	-22.58	0.16	10	7.69
-1.27	-5.64	-78.49	-1.85	8.33	-3.23		1.85	-5.56	-40	-2.47	4.35	3.17
-0.53	2.11	-76.92	0.77	1.82	-5.32		-4.26	-5	-21.82	3.85	-4.29	3.33
-5.77	-4.69	-37.09	-13.95	1.92	-4.17		9.17	4.48	-10.85	-0.99	20	-1.28
1.06	-12.2	-25.45	2.05	-2.94	-1.38		17.56	3.12	-56	-2.96	25	4.76
0.93	-1.61	-39.53	-2.12	-2.38	-0.89		-1.37	-2.27	-22.09	-5.31	-0.39	5.26
-3.64	-8.57	-46.15	3.23	11.11	2.7		-2.04	-1.56	-12.56	-4.65	-1.22	1.37
-4.84	-1.59	-44.44	-4.17	1.79	-3.23		-3.09	1.96	-41.18	-6.25	0.04	4
-2.04	-2.07	-26.43	7.14	8	3.23		-2.04	-1.01	-21.15	-15.15	0.54	-0.78
-7.14	0.48	-44.2	-5	-6.59	-18.81		11.11	5.83	-13.73	-25	3.45	-0.81
3.7	-1.43	-22.37	-2.56	-3.57	2.9		-1.16	-1.37	-28.24	-15.38	1.54	-2.25
2.76	8.1	-41.67	4.55	2.08	-3.45		-3.08	-5.17	-45.3	-7.14	-3.45	-0.63
2.99	-5.81	-37.84	-3.62	-2.22	1.61		-1.08	-4	-41.58	-6.45	-3.3	-1.45
1.18	-2.27	-60	-10.53	2.13	-1.79		2.44	-8.33	-44.55	14.29	9.77	-1.97
-1.74	-1.72	-30.49	6.88	6.67	4.17		2.59	12.5	-0.9	14.29	-7.69	-6.67
-37.87	7.17	-25.56	-12.5	4.76	0.91		-5.53	-1.67	-33.99	-1.64	-0.93	-1.96
-3.51	-1.11	-21.18	-1.53	5.26	-1.12		-1.4	-2.56	-21.88	-5.87	-1.16	5.26
7.14	-4.17	-63.08	-21.3	5.56	2.88		-1.41	3.57	-30	-79.91	7.14	-2.47
5	-1.2	-36.9	4	2.16	-2.7		20	-5.18	-30.77	13.04	2.94	-2.33
-4.43	-3.39	-22.08	0.79	0.74	2.13		-4.44	-5.97	-41.03	-43.67	-6.25	5.26
3.92	-0.76	-67.71	3.95	0.01	-2.7		-5.56	-43.67	-51.25	-24.18	-2.01	-0.58
-0.34	-5.71	-56	6.4	1.62	3.33		5.88	-18.48	-39.44	17.48	-15.19	21.43
-0.18	-4	-28.57	-50	2.17	11.11		-13.2	-17.45	-15.91	20	-5.05	-9.09
6.25	-1.96	-35.44	2.94	5.56	5		-0.86	-29.43	-37.5	-9.52	-37.5	-3.76
1.82	4.76	-36.36	-43	2.35	-8.7		-1.79	-5.13	-29.27	-50	-0.95	-1.51
1.65	-3.23	-32.5	-3.28	9.43	3.23		-32.1	-2.94	-3.33	3.33	-1.19	-1.23
-2.78	-7.71	-26.67	7.14	3.63	4.17		-8.51	2.71	-62.22	-42.05	-2.35	-0.68
-0.04	-77.58	-38.18	1.43	7.62	-4.17		0.6	-3.49	-22.73	-1.79	-0.96	-4.55
-2.04	-16.04	-50	-4.55	4.17	2.99		0.74	-1.92	-16.98	-2.06	-6.25	10
3.37	3.85	-69.57	-5.26	-1.43	1.75		-1.6	-23.53	-24.52	-3.03	-4.49	10
1.92	3.57	-81.26	-3.33	1.02	2.25		0.34	4	-22.19	-5.71	21.02	-2.86
-4.17	-2.27	-43.29	4.35	2.6	7.46		-1.82	-0.91	-44	-4.35	-1.52	2.94
-4.65	-4.23	-44.3	-5.56	-13.33	3.17		-1.47	22.67	-31.58	-13.79	-1.54	0.8
-0.78	3.84	-16.67	-0.12	3.85	4.88		-0.21	-1.92	-17.91	4	-0.84	0.02
-2.41	-0.95	-63.16	0.92	7.14	1.64		7.14	-2.27	-49.83	3.12	1.92	0.46
-2.86	-22.5	-32.2	1.39	3.7	-5		42.86	-3.23	-16.67	-8.33	-0.93	-0.16
-2.13	-2.7	-38.1	3.25	4.53	5.56		-5.13	-1.67	-22.64	-28.57	-1.9	-0.07
-1.59	-7.41	-21.05	1.49	3.33	4.55		-4.08	-2.38	-8.86	6.67	32.17	-3.03
16.07	3.85	-31.03	-0.94	-3.57	-3.33		2.86	-4.35	-28.57	-2.17	13.46	50
-2.17	-2.04	-65.24	29.49	1.18	8		-6.38	-0.17	-19.75	-2.63	2.94	-8.33
-1.52	-0.74	-41.52	-3.85	-3.03	2.33		-5.45	13.03	-20	-15.38	-1.85	11.76
1.2	-1.67	-42.5	8.33	-33.33	6.59		-1.15	-3.24	-30.77	-13.33	-10	-1.19
-0.06	-2.42	-23.68	6.01	-2.92	2.33		-4.26	3.7	-15.69	-13.18	-9.09	-2.7
-1.59	1.08	-44.23	-6.57	2	-3.12		-17.25	3.45	-17.65	-2.86	-1.43	-2.94
-0.67	-2.04	-26.76	-4.65	-9.19	10		-0.88	8.15	-24.06	2.44	-1.47	-0.74
1.06	1.44	-23.76	-82.65	1.45	-10		12.5	-3.51	-46.67	-4.8	-2.33	20.23
-1.43	27.07	-25.86	3.64	4.84	6.67		1.28	-0.25	-32.73	-3.6	18.95	1.01
-1.47	2.81	-41.33	-4.76	-2	5.88		-0.42	-2.45	-11.59	-0.12	12.92	-1.54
-0.85	-4	-36.36	6.12	-6.45	5.26		-0.29	3.44	-15.25	-7.58	-6.25	-0.85
11.11	43.69	-30.56	-1.41	3.7	-1.72		2.94	8.7	-45.83	-38.46	1.01	6.82
-3.06	7.69	-81.19	5	-2.04	-6.56		-4.41	-1.26	-29.41	-1.03	-10.14	-0.96
-2.44	-1.69	-23.15	3.45	16.67	2.7		-1.12	-3.23	-46.46	-1.19	-1.12	-3.23
-1.14	-1.82	-37.25	-4.8	5.77	18.18		-1.42	6.18	-15.38	-2.41	-5.13	-3.85
1.15	0.77	-43.21	1.92	4.76	1.47		2.22	11.37	-12.66	16.67	-4.08	31.48
-1.82	-3.54	-56	-1.35	-0.89	1		-0.84	6.35	-31.82	-4.17	-33.62	-10.31
-2.27	-1.52	-17.69	1.89	11.11	27.99		-0.72	-1.21	-16.39	-8.11	-8.1	-1.89
-1.16	1.32	-25.14	-8.51	-5.94	1.79		-1.79	-3.33	-19.33	-6.58	4.76	-3.23
-0.36	-0.62	-47.86	-3.57	2.27	18.75		2.47	0.78	-15.79	-9.09	8	4.58
5.56	-1.94	-51.25	-5.2	16.67	3.08		-2.44	-0.51	-26.83	-3.12	22.62	-1.4
-2.27	-1.27	-41.35	-7.14	11.11	4.35		-0.44	-8.33	-49.02	-29.41	19.82	-2.03
-2.7	-2.08	-66.72	-5.88	-1.32	1.41		-1.99	-2.78	-38.98	5	-4.44	-1.92
-11.46	-2.63	-24.4	8.33	-2.27	-0.76		-1.01	-3.12	-21.74	8.33	-11.11	-6.38
-8.16	0.45	-15.99	3.24	-0.98	-3.03		8.7	-2.17	-27.87	-23.28	-3.57	7.69
10	-2.38	-67.57	3.85	-0.21	-3.7		-2.53	16.67	-55.45	-8.82	-2.38	-2
-2.63	-6.52	-23.08	-20	2.7	-5.88		-1.45	-2.38	-16.13	-7.69	9.78	-2.78
-1.3	-2.7	-23.01	-25	10.46	0.61		-0.6	-5.33	-63.3	-6.25	3.76	-0.45
2.97	-4	-68.92	-7.69	9.09	-10.81		-1.04	-2.08	-43.48	-2.22	1.72	-3.45
-1.09	-7.5	-42.5	-2	1.47	0.69		-1.03	-1.43	-41.1	-6.82	-2.67	-2.7
1.69	2.82	-53.57	5	7.55	-2.95		4.29	-2.27	-36.59	-0.42	-1.79	50
-1.94	-5.05	-48	5	-6.67	-2.38		-1.23	-1.92	-49.15	-2.22	6.43	-2.86
-0.95	-5.17	-56.67	0.48	4.05	6		-3.33	-1.28	-34.09	18.75	5.26	8.33
-4.08	-2.35	-42.86	-9.09	2.64	3.7		6.25	5.88	-35.14	16.67	0.18	-0.3
-2.56	-1.12	-37.66	-5.26	9.09	2.5		8	-6.38	-22.73	-10	1.65	9.02
-2.63	-1.85	-22.92	-2.38	4.35	7.87		-1.77	4.17	-26.47	1.9	7.14	-1.31
5.56	-11.5	-53.49	0.45	3.23	-2.27		6.25	4.76	-47.22	-2.56	2.86	-1.52
-2.56	-1.32	-46.16	-6.39	-4.17	2.5		6.67	-1.3	-18.82	-6.25	0.59	26.67
4.74	-9.09	-38.46	-3.26	-4.76	2.99		-0.91	1.09	-32.31	-9.09	0.37	45.29
6.06	2.32	-74.07	-3.25	-4.65	20.83		-0.64	-1.67	-21.05	20	1.63	-1.82
1.14	-3.12	-13.51	1.59	1.1	2.78		-2.78	-2.38	-26.5	-12.5	-0.61	-15.38
-2.63	-3.33	-22.83	-1.15	12.5	2.7		-1.98	-23.21	-52.78	-3.77	-12.5	25
5.26	-1.61	-25.64	-1.55	-1.88	-4.88		-2.31	-2.6	-15.31	-4.03	-5.56	-4.67
-4.35	4.78	22.97	0.37	13.95	-1.6		-0.78	-2.44	-14.29	-12.5	-0.65	-4.17
14.29	-3.45	-38.89	-2.67	8.82	2.78		-0.61	-2.27	-41.03	-9.09	0.62	1.59
-1.52	1.34	-81.25	12.73	6.25	-0.73		-1.2	9.92	-10	-3.9	52.57	-0.97
-1.97	-2.78	-22.55	-0.73	-0.64	1.92		-1.67	-1.52	-50	-5.68	0.53	1.54
0.98	-2.91	-16.67	-2.93	-4	2.72		-0.83	12.59	-43.14	-1.43	-2.78	-1.48
1.46	0.41	-33.01	-5.71	-14.81	-1.22		-1.16	-4.71	-6.45	2.44	13.29	-7.58
-1.8	-2.63	-48.6	3.57	7.14	0.36		-1.14	-1.44	-64.29	-1.52	-3.45	22.88
-4.35	1.2	-22.22	-15.15	4	0.02		-1.8	-1.08	-22.5	-15.15	-1.64	6.67
-1.96	-1.03	-26.24	11.76	5.41	-0.85		-4.6	-1.45	-9.45	-2.61	-3.45	-5.88
2.36	-1.27	-43.28	4.76	4.05	1.32		-1.14	-3.84	-12.2	-2.08	-5.56	-4.4
-2.35	-0.54	-22	-3.03	-1.75	-0.96		-1.41	2.65	-21.05	-23.81	7.14	-2.13
-6.38	29.33	-24.27	-7.69	0.04	-0.68		-0.84	-2.74	-21.21	-13.64	-53.55	-6.15
-2.7	-3.33	7.89	1.18	18.52	4.85		-1.79	25	-51.93	-19.05	-0.74	17.12
-2.78	-1.39	-61.4	-48.56	1.82	-0.86		3.7	-2.33	-26.32	2.43	-2.44	-25
1.82	-0.89	-56.67	-20.59	-5	-1.8		-1.25	8.33	-35.81	-2.54	-30	16.67
-0.97	-6.9	-21.42	-0.51	6.25	2.17		-0.96	-3.52	-33.21	-2.56	-1.56	12
-1.35	-5.41	-77.78	-10	6.25	1.89		-0.85	-2.39	-23.08	-65.35	-0.63	14.29
-10.71	-1.59	-25	-2.94	-5.26	0.56		-1.98	-4.73	-3.45	-11.11	-12.5	42.04
0.06	-1.2	-31.25	-55	-3.45	-0.69		-1.67	19.16	-43.24	-5.71	0.37	-13.33
20.91	1.37	-53.63	-42.34	2.04	2.94		-1.54	3.12	-43.14	6.06	-10.53	-3.85
-42.31	-4.26	-31.82	-76.92	4.35	0.75		1.64	-0.57	-12.5	-1.44	5.56	50
-1.41	-2.56	-32.05	2	3.88	-1.06		-50.64	-0.15	-26.95	-57.51	2.13	-1.35
-0.32	-1.64	-29.53	3.35	2.33	-1.75		-2.59	1.28	-27.68	-4.59	-1.08	-31.22
0.39	-9.25	-21.52	-8.54	5.88	-0.76		3.51	-4.08	-35.48	-20	9.09	-1.72
-0.03	-5.13	-52.22	-3.77	-11.11	-1.09		-1.27	-13.51	-39.47	-8.89	-1.89	9.86
2.37	-37.87	-44.12	-11.43	12.5	2.86		-3.82	-5.71	-62.5	-0.68	7.41	25.63
5.19	-52.99	-34.62	11.11	-3.7	-1.14		2.08	-1.47	-46.34	-1.45	-4.17	3.12
1.8	-6.06	-65.57	-9.09	-8.82	1.61		11.11	-1.61	-20.9	-1.82	-2.63	2.86
-2.56	14.29	-21.88	-1.45	-9.09	-2.67		11.57	-1.33	-26.67	-9.09	22.22	-3.45
-0.24	-14.29	-21.43	14.29	-3.85	1.75		14.29	-2.78	-46.55	-5.7	-2.38	1.81
-1.89	-3.85	-40.48	-3.7	3.13	5.26		1.76	-2.7	-8.33	4.35	9.13	17.05
-1.27	-4.12	-37.63	-18.18	2.22	-0.94		-2.5	-2.56	-15	-1.39	8.56	47.91
9.09	-24	-74.6	-20	5.71	2.04		-3.03	-1.64	-10	-2.78	6.82	3.03
4.55	-0.67	-45.95	-3.7	1.49	0.13		0.14	17.73	-29.55	-6.25	-2.7	-0.62
8	-1.32	-65.69	-5	3.38	-2.8		-0.19	-3.23	-9.87	-3.57	11.21	-5.88
-1.69	45.83	-46.48	1.96	41.67	-0.44		0.03	-3.12	-22.12	10.71	-3.45	-4.29
-1.67	-2	-47.15	0.69	20.29	1.28		-1.96	7.14	-38	-3.23	-2.67	2.81
-6.35	-6.06	-50	-22.58	9.09	2.99		0.88	14.29	-23.64	-1.72	0.27	-2.67
-1.92	2.94	-54.46	-16.13	1.75	5.88		-1.05	-2.44	-30	-5.13	-1.2	-1.67
-2.44	-2.13	-60.71	-9.35	11.32	-2.94		1.47	25	-14.94	-4.08	0.85	-3.57
-1.59	-3.17	-28.89	-10.9	1.54	-1.02		-1.19	-4.88	-24.32	-1.59	-20	1.66
3.03	-3.88	-44.07	-2.24	-7.93	-1.64		-1.28	-1.85	-34.49	-3.64	-0.62	57.14
-2.38	-3.64	-26.2	11.76	0.5	1.64		20	-5.26	-52.24	-3.85	-1.32	0.37
0.32	3.61	-20.65	-5.95	-1.52	-2.5		2.17	-4.71	-29.81	-0.87	-1.63	50
-4.47	-2.44	-22.22	-1.08	1.98	-3.03		-2.38	-2.33	-17.07	6.03	-3.23	1.31
2.78	10	-56.52	-12.5	16.67	2.44		3.75	21.92	-5.26	-0.81	-3.57	-2.33
-1.46	-1.96	-31.71	4.69	-1.63	1.89		-0.73	0.25	-5.95	-6.23	-9.09	-4.35
-1.3	-2.08	-42.11	8.08	1.61	-19.64		-0.57	-0.89	-45.45	-2.04	-15.38	13.75
-3.67	-1.64	-12.96	-5.71	31.09	4		-0.56	-1.49	-15.56	6.59	20	7.14
-0.62	11.62	-44.7	-2.94	7.41	-3.33		-4.48	-1.98	-14.58	-0.56	-0.19	3.77
4	-2.63	-65.22	5.97	3.7	-10		3.33	-1.39	-35	5.85	4.97	-0.62
2.17	-7.69	-26.83	-3.51	5.56	1.18		7.69	-0.82	-29.73	-1.6	-5	3.28
-0.13	-1.53	-33.33	-3.14	-5.26	7.54		-2.04	-5.17	-39.58	2.6	-5	1.28
-0.94	5.56	-50	-4.67	-3.23	-1.92		-3.85	-1.85	-25	1.67	-5.26	1.29
-2.26	-0.3	-75.34	5.26	3.03	-12.5		-1.19	-2.56	-17.24	2.12	25	50
2.03	-2.25	-26.09	3.12	0.92	-1.92		5.59	-1.24	-6.33	-1.09	16.67	3.7
-0.32	-2.63	-52.38	-8.15	2.5	-2.86		9.98	-2.84	-27.55	-21.15	-11.39	-1.52
-0.65	-1.61	-25.93	4	-2.63	1.47		-1.96	-0.59	-27.59	-5.26	9.09	-3.33
-2.6	3.42	-32.43	-4.76	25	-8		-18.65	-2.04	-18.18	-0.23	-1.75	-2.7
0.21	-5	-63.65	-13.81	4.44	3.85		-0.86	-0.76	-2.94	-8	-2.78	1.92
0.53	-2.7	-23.81	16.67	5.56	5		0.13	-1.81	-61.34	-1.77	-1.33	9.09
0.25	22.1	-21.43	-19.23	5.88	1.64		-2.63	-0.77	-29.73	-4.76	-2.78	14.29
-0.54	-2	-20.17	1.75	3.33	-3.45		-1.07	-0.57	-25.45	11.11	-2.78	5.71
-2.67	-3.31	-22.5	-6.34	3.23	14.29		-2.1	-2.12	-23.68	-2.6	27.41	-2.27
4.17	-0.82	-48.65	1.89	2.41	-0.69		-0.89	-1.41	-3.7	-6.45	-0.59	40
-0.75	-1.85	-25	9.09	2.94	3.95		-2.27	4	-11.11	3.23	-0.91	3.75
-0.03	1.71	-29.41	11.11	1.25	0.05		-1.84	-1.22	-26.92	-3.12	17.29	-0.27
-1.36	-3.3	-48.57	-2.78	50	-0.16		-12.64	-1.82	-18.6	-1.63	5.26	31.94
-1.11	-1.62	12.09	-4	3.03	0.83		-0.88	-3.03	-23.26	-1.87	2.68	3.51
-2.16	0.62	-79.41	-60.85	2.4	-1.32		-3.79	-2.56	-50	-7.59	-0.02	-2.44
-0.83	-1.23	-29.87	-4.55	1.89	-0.15		-1.12	-1.28	-10.51	-2.08	-2.41	7.69
-0.66	-2.86	-36.59	-1.39	6.67	-0.19		-1.84	-4.81	-18.31	-1.82	3.12	32.72
-1.99	-2.27	-38.89	-0.23	-4.65	7.69		7.69	-3.03	-43.48	-1.79	-6.9	-1.43
-2.2	-3.57	-52.27	5.88	-1.8	-1.39		-1.61	-1.3	18.75	-1.28	-13.51	-0.63
-1.32	-2.27	-50.75	-11.11	-10.5	3.23		-2.02	-2.56	-8.16	6.53	-2.7	-1.32
-0.9	-4.44	-39.25	-16.67	-8.7	7.69		0.46	-0.81	-6.25	-4.76	-0.46	-2.5
-0.52	-4	-55.34	-20	6.25	-2.22		-35.3	-2.75	-8.98	-3.96	46.15	1.9
-0.73	1.47	-26.67	-5.26	1.89	-5.45		9.09	-0.72	-50	-1.5	10	-72.18
-2.38	10	-62.16	-20.59	0.98	-1.49		-1.14	2.28	-20	-2.78	11.11	-4
2.27	-2.63	-44.74	9.02	-0.32	7.05		7.14	-0.54	-39.73	-1.19	-1.19	-1.22
-0.77	-4.65	-65.62	-18.18	4.35	-2.86		-5.75	1.47	-74.7	-1.9	-15.09	-10
1.42	-1.41	-48.98	-3.57	1.47	2.94		-5.31	-9.38	-26.53	3.88	4.64	12.5
0.5	-8.14	-28.74	6.25	1.72	-1.01		6.32	-4.48	-7.69	3.8	7.32	-5.56
-0.81	15.79	-33.33	-7.69	0.22	-2.38		-4	-1.28	-21.31	-2.2	-1.39	-1.82
0.88	-2.17	-67.44	-9.21	0.28	2.8		-1.71	-1.84	-23.53	-18.97	-1.88	-4.35
-4.48	-4.55	-31.11	-2.7	4.43	4.17		-3.33	6.67	-52.94	-1.27	-1.67	-2.22
1.72	-1.11	-20.75	1.14	4	-1.81		-0.12	-5	-24.03	-0.99	2.47	-2.7
-0.96	0.2	-39.58	-13.38	-2.3	4.3		-13.79	1.63	-34.55	-10.14	1.2	-4.35
0.96	-5.1	-30	-2.86	3.51	8.33		2.23	-0.75	-75.71	-1.2	-2.13	-13.64
-1.52	-4.62	-47.22	-4.76	3.33	7.56		-1.05	-1.75	-20.51	-7.89	4.71	0.27
1.63	-1.92	-35.71	-36.36	0.56	4.35		-3.91	-2.68	-14.29	-2.33	-7.69	10.71
0.4	-2.27	-21.05	-3.57	0.3	1.39		0.55	-1.08	-33.86	-7.94	2.94	-2.38
-3.64	-2.36	-18.97	3.23	1.49	18.85		-3.28	-4.95	-25	-3.33	2.59	-1.72
1.67	4.93	-69.49	-3.23	1.59	-2.64		-3.29	-0.45	-41.03	-6.98	-6.06	21.67
-1.2	-2.13	-22.02	-2.86	2	-0.93		0.19	-2.88	-75	-2.78	53.33	-6.25
0.31	-2.63	-34.69	2.27	4.84	-1.48		-0.89	7.5	-55.88	-1.75	13.64	-2.04
-2.13	-1.75	-25.88	-10	4.84	2.63		-2	-1.3	-40	8.33	-1.49	-1.72
-0.58	-2.22	-43.77	0.28	4.17	-10.42		26.19	13.33	-71.79	-1.89	-0.65	5.26
-1.49	-6.06	-55.13	-12.31	2.7	-3.64		-1.04	-4.69	-46.15	-1.64	-2.94	-0.6
-3.14	-1.96	-27.13	-0.11	7.85	-4.85		7.14	-1.22	-13.64	-6.38	13.33	6.67
-0.73	-9.45	-91.49	2.33	1.52	-6.52		-2.33	-1.25	-17.56	-2.33	6.67	-4
1.85	-5.26	-26.83	9.09	-2.36	1.75		-1.75	-1.69	-49.25	1.87	-0.9	22.5
-0.27	-8.57	-23.08	-44.74	5.97	3.12		-0.99	-2.75	-34.55	4.1	-1.09	-4.17
-0.71	-2.03	-22.4	-3.44	1.42	6.25		2.56	1.52	-60.47	-1.83	1.44	12.47
-2.7	-3.01	-30.77	-7.41	5.36	-2.86		-1.87	-1.18	-6.25	-6.25	-2.63	-2.78
-1.2	-1.54	-52.38	1.16	-1.79	0.82		-1.47	-3.37	-30	-56.25	-2.33	1.08
-1.25	-4.26	-38.71	-3.45	-3.41	-1.68		-3.28	-2.27	-21.43	-11.11	-1.72	0.32
-0.94	-3.81	-24.39	-2.86	0.43	19.37		1.79	4.35	-50	2.78	-6.06	3.12
-1.92	-2.5	-51.35	-8.33	-3.6	-3.03		5.19	-3.33	-27.49	-3.08	-0.17	-3.03
-1.84	-5.37	-29.89	-1.96	4.08	25		-8	7.14	-26.66	-2.5	-3.17	-2
-2.01	-3.37	-28	-5.6	-2.7	-2.78		-0.97	-1.61	-13.61	-2.98	3.41	-2.17
-6.96	-0.92	-19.23	-15.83	2.27	1.82		0.18	4	-28.57	-27.27	-0.76	1.25
-2.78	2.7	-15.8	-0.89	2.57	2.7		-1.12	12.5	-14.07	-0.62	-14.29	-14.29
-2.86	-1.96	-21.43	2.86	1.85	0.51		-12.55	-2.47	-2.72	-5.08	-2.04	11.11
-1.64	-9.6	-20.26	1.47	1.84	-0.7		-1.82	-2.74	-21.88	-2.38	-73.71	-19.64
-2.27	16.46	-51.85	1.42	-0.87	10		-3.12	-1.32	-39.19	-2.13	-8.33	-9.62
-46.54	-2.33	-34.85	47.83	2.08	3.23		12.5	-5.56	-31.91	-10.81	5.56	5
-1.28	-2.86	-46.38	-11.72	1.61	-2.56		15.38	-1.71	-41.07	4.35	-16.67	-0.47
-0.73	-3.86	-22.5	-7.14	1.85	-4.92		14.29	-1.89	-58	-22.5	-9.09	5.88
-0.32	-5.45	-26.67	-2.78	3.45	7.69		3.32	-24.68	-15.79	-16.28	9.09	-7.89
-1.37	-1.84	-29.58	1.69	-1.02	-3.53		-0.99	-5.88	-70.45	-4.23	-10	-1.45
3.03	-1.49	-35.71	-28.08	-1.09	-2.27		-3.03	-2.33	-17.86	-5.71	-0.92	2.63
-2.56	-2.56	-43.14	2.99	0.9	1.32		-2.56	-5.19	-6.82	-17.24	-3.31	-1.64
-5.26	-1.37	-11.58	-2.63	1.59	1.75		7.26	8.87	-24.39	2.7	-2.5	2.31
3.57	-3.7	-69.23	7.45	8.51	-2.33		0.65	-1.63	-25	-5.13	-14.32	2.56
2.63	-4.12	-43.24	-0.39	1.75	-3.16		-9.23	-0.98	-63.33	-1.31	-1.48	14.29
-2	-7.14	-53.75	-18.18	4.73	-4.55		-0.83	5.17	-36.36	-8.64	-0.69	-2.3
-2.78	-1	-42.55	4.55	2.79	-25		-4.17	12.5	-23.68	0.66	-2.38	2.72
-0.71	-4.77	-36.49	7.14	4.17	-1.49		-1.67	-1.79	-27.27	-1.43	-3.41	-5.26
-0.3	-3.03	-57.35	5.88	2.44	43.33		5.32	-0.79	-34.48	-1.97	-3.57	21.67
0.28	-1.82	-28.44	-5.88	1.02	-5.41		-4.55	-14.89	-50	-1.47	-50.23	-2.33
-0.34	1.82	-21.15	-63.08	-1.64	27.11		-9.43	2.08	-4.24	2.99	12.5	44.17
-0.55	5.26	-26.15	2.86	-0.16	-2.86		14.29	-4.55	-20.29	-6.02	-1.56	-4.76
-0.31	-6.98	-37.21	3.64	2.13	-0.35		-1.32	-2.41	-9.92	-3.33	12.5	-2.99
-0.45	-2.47	-23.68	-1.22	1.45	-4		1.6	-1.67	-58.66	-2.17	2.44	-7.41
-2.08	1.92	-20.93	-52.31	3.64	1.59		-2.78	-0.35	-27.6	-2.11	-6.45	-1.91
-1.55	-4.65	-30	0.69	4.29	-5.22		-0.99	0.2	-29.43	-16.92	4.61	7.14
-1.43	-4.6	-26.23	-2.44	10.95	-3.18		-37.76	-0.36	-24.18	-5.56	32.19	10
-5.45	-9.43	-61.11	-2.38	3.85	3.94		-2.56	-2.68	-33.33	5.26	-6.67	-2.15
-2.03	-1.54	-29.17	-8.33	6.25	-3.12		45.43	-1.39	-22.22	-1.77	5.88	1.37
-2.17	-3.85	-47.22	-5.26	6.25	-3.7		-3	-2.67	-45.45	-1.67	-2.22	-1.35
-3.64	-1.2	-30.56	1.56	11.76	9.09		7.42	1.45	-45.45	25	-6.25	2.31
-1.27	-4.65	-21.57	-4.44	-4.76	-4.17		1.01	-3.61	-69.7	-6.38	-40.51	-2.5
-3.66	1.59	-28.57	1.22	4.76	34.37		5.03	15.4	-7.69	-5.56	-1.33	2.43
-2.38	-3.51	-74.47	-7.55	-2.86	41.76		-1.49	-5.11	-68.18	-6.06	-0.78	-1.1
-0.68	7.14	-66.06	-6.9	7.73	2.08		-3.23	-3.85	-14.97	11.11	-14.81	-6.25
5.26	-3.39	-41.82	-4.49	8.18	0.44		-1.92	0.36	-28.75	-21.28	2.7	-7.14
-2.14	-2.13	-22.22	-10.06	-3.67	-2.44		-2.22	10	-23.53	-30.43	-3.77	-0.87
-3.23	-2.27	-21.95	-8	1.02	2.7		2.08	13.79	-42.05	8.7	-4.4	-1.75
-2.6	1.61	-72.97	-1.64	4.35	3.57		3.88	-2.2	-9.2	-3.33	3.7	-1.19
-2.78	2.86	-45.64	5	1.47	-1.12		1.67	-2.5	-7.62	-1.54	-0.47	-4
-1.89	-2.86	-45.62	3.08	-2.78	12.5		4.4	-1.35	-21.69	-0.67	-0.3	-0.38
-1.92	-2.44	-72.82	4.17	4.36	-10		3.35	-2.27	-21.43	-6.67	-0.24	2.38
1.04	-3.37	-22.08	5.26	14.29	23.77		-3.64	-3.39	-39.22	-22.68	-0.41	6.67
13.16	-1.85	-23.08	-8	2.78	-7.14		14.29	-4.21	-39.47	1.59	-5.14	-2.25
-2.99	-3.53	-33.33	-4.49	6.9	45.71		-0.84	3.57	-32.56	-3.57	-4.65	7.69
-2.17	14.87	-55	2.7	4.76	-1.56		-8	9.52	-26.32	-11.31	-21.74	7.14
2.36	-0.44	-43.24	-4.65	-4.76	3.32		16.67	10	-11.9	-4.17	-1.96	11.11
-1.52	-1.27	-58.62	-0.79	11.39	10.91		-2.02	-4	-38.1	-0.97	-5.56	1.39
-14.02	-0.61	-63.69	2.78	-1.32	-11.11		10.51	-1.52	-7.55	9.79	1.69	27.18
-2.6	-49.7	-50	-17.31	-4.35	-3.85		-7.14	-4.08	-48.28	-2.99	-22.58	-2.5
-3.4	2.13	-51.65	-2.99	-2.86	1.96		4	34.87	-41.67	-3.33	-8.51	-4.66
-2.08	-8.89	-59.02	4.99	1.31	-4.55		-2.56	-2.82	-15.79	-7.14	12.5	-12.5
-4.88	-2.63	-28.33	-1.49	0.75	46.05		-0.72	-3.53	-61.54	11.11	-1.45	-1.01
-4.35	2.53	-32.95	2.88	0.28	5.52		-0.39	-1.42	-10.09	-20	-1.19	-0.68
0.88	0.56	-26.44	-20.86	-0.65	-3.33		-2.44	-0.69	-46.81	-3.45	-3.23	-1.75
-1.32	-0.51	-37.66	-8.92	0.82	6.52		-1.96	-1.96	-26.98	-25.83	2.44	-2.86
-2.08	-0.93	-56.76	2.98	-0.88	2.94		1.54	2.27	-37.25	-5.77	-1.89	-1.59
0.79	-2.2	-23.68	-1.69	2.29	14.96		41.48	1.85	-39.53	5	9.45	-33.01
-1.92	1.32	-51.35	3	1.51	-4.35		2.65	-0.51	-21.21	-0.92	17.08	12.5
-1.85	-1.32	-35.21	-0.83	5.41	11.11		1.46	-4	-26.47	-1.49	-26.73	2.56
-5.41	-0.65	-52.63	1.59	6.06	8.33		-0.4	-2.46	-43.47	-5.04	-11.54	12.99
-1.54	0.3	-54.95	1.62	28.99	2.08		-8	17.67	-63.89	-1.22	-3.56	24.72
-9.31	-1.94	-20.37	-0.99	-4.31	2.94		-5	-1.04	-35	-45.83	33.61	4
-1.37	0.69	-27.55	-3.01	4	-6.67		5	-1.61	-74.14	-1.83	3.12	-3.03
4.55	-4.55	-30.73	0.55	-1.2	0.39		-2.01	-4.46	-30.28	-1.03	-3.12	-6.67
1.94	-1.54	-38.22	0.65	2.5	6.67		-1.43	4.76	-23.15	-6.25	-2.7	-3.45
3.64	-3.1	-20.78	0.84	-2.33	7.69		-1.59	14.29	-11.9	60.73	4.17	-3.12
-0.84	-5.47	-20.99	-2.22	16.67	26.92		-0.75	-5.06	-17.31	-4.44	21.3	7.99
-46.06	-3.83	-23.08	0.64	3.7	-5.55		2	11.1	-26.09	-4.26	-6.25	2.04
-1.53	-0.56	-45.19	-1.85	6.45	1.92		-5.41	-0.86	-60.38	-21.67	6.67	3.12
-4.84	-2.8	-31.47	-8.65	-1.9	4.88		-3.33	-3.26	-26.13	-9.3	-11.11	-2.63
1.1	1.25	-37.13	0.55	-3.57	20		-1.82	-3.09	-18.42	-14.81	-2.08	-1.54
8.55	-2.9	-61.82	-8.7	-4.55	-2.27		-2.38	-1.9	-12.69	-16.53	-1.67	-2.22
6.72	-2.7	-28.57	-3.55	2.17	-0.69		2.63	-15.22	-22.85	3.03	-2.13	-2.86
-1.56	-4.31	-55.56	-4.69	-3.7	-1.02		1.34	-1.9	-16.22	-2.94	-3.16	-14.29
-2.17	1.75	-41.94	-0.69	3.09	27.75		2	-2.07	-22	-5.74	-1.54	-7.14
-3.12	-1.32	-24.49	0.43	7.14	5.26		0.68	5.35	-20.93	14.29	-32	-1.64
-0.57	-0.45	-15.91	1.56	7.69	7.69		9.09	-39.34	-25.09	20	7.5	5.12
-0.68	-0.71	-44.74	-5.63	-4.55	-0.82		-0.85	-1.87	-23.48	-4.55	2.94	-0.78
-1.01	-0.9	-59.26	-2.04	6.67	25		1.33	-1.65	-3.33	20.45	-20.38	0.37
-2.44	-1.47	-32.5	0.74	-7.14	-1.23		4.96	-4.65	-70	2.88	-33.33	0.06
-5.26	-1.11	-17.86	-1.47	19.74	4.76		-20.63	-5.13	-22.45	-3.12	3.23	-1.24
-2.13	-1.49	-45.65	2.15	-1.14	3.12		1.69	-0.81	-45.24	2.42	20	-3.45
-1.35	-1	-29.27	-7.06	-0.96	-1.9		3.92	-9.38	-21.57	-5	14.29	-6.67
11.4	-0.52	-65.79	-1.33	-2.63	46.94		-6.45	4.76	-27.91	-14.29	-11.79	-6.52
2.38	-3.12	-30	1.54	1.26	0.44		-4.96	-1.74	-28.45	-1.28	-2.56	-7.14
-0.76	-1.27	2.93	1.72	-1.75	3.81		-1.09	-8	-51.85	-2.99	28.05	33.08
-1.64	-2.21	-22.52	-5.94	0.73	7.69		5.56	-0.56	-12.9	-2.86	9.62	14.29
-2.22	-0.39	-52.99	-1.39	-26.92	11.11		-0.86	-2.94	-7.33	-2.22	-3.08	6.25
0.69	-0.39	-20.59	-0.05	2.39	4		-5.88	9.38	-21.74	-18.76	-0.3	5.67
-1.41	-1.56	-63.24	-1.45	-2.78	7.14		-0.56	13.08	-16.67	-2.35	8.33	-1.19
-2.78	-2.11	-20.83	-0.76	6.46	1.13		-0.49	-4.17	-34.29	-42.86	-0.68	-1.82
1.85	-2.42	-48.21	-2.2	-3.57	1.92		-3.85	-1.85	-44.19	-5.71	6.9	2.18
-2.5	-2.07	-45	-1.3	-7.14	3.33		4	-2.94	-38.98	0.98	-1.59	-13.33
0.32	-2.11	-79.17	-2.06	-4.86	-3.12		10	5	-72.3	-67.33	-3.16	-8.96
-1.04	1.65	-28.57	0.05	7.14	3.03		-0.37	-4.44	-26.29	16.67	-0.95	31.11
2.78	-1.01	-57.41	0.29	-2.9	5.56		-2.5	-6.45	-24.95	3.45	6.67	3.03
6.25	-1.03	-22.7	1.69	-2.78	-8.33		-1.3	-0.72	-30.65	-18.18	8.33	72.06
-1.75	0.19	-24	-1.29	5.88	2.47		-2.08	-5.32	-50	-28.57	-1.3	-12.47
-5.47	-2	-76.92	0.91	-2.86	-0.13		0.43	-3.41	-14.29	-4.3	11.11	35.86
6.96	-2	-20.65	-2.96	2.4	2.42		-1.3	5.26	-42.42	-0.56	-3.09	-17.42
-2.15	2.04	-62.5	-0.42	-0.88	0.7		-2.33	5.01	-45.16	-1.03	-2.41	6
-2.06	-2.94	-31.58	-0.81	2.86	-14.29		-5.41	0.09	-53.33	-0.38	-5.71	-2.78
2.65	1.46	-75	-12.43	2.86	2.19		-1.96	-2.63	-42.11	-2.08	-3.57	-5.71
-1.75	-2.11	-18.42	-2.94	-1.79	4		-5.56	-4.65	-14.04	-3.45	-1.72	9.09
-2.13	2.16	-44.44	-4.65	5.06	2.17		5.56	-3.77	-38.78	-4.76	6.25	-2.7
24.24	-1.78	-46.51	-1	-2.33	1.61		14.29	3.86	-3.12	12.96	1.28	0.64
-32.74	-1.14	-41.67	-9.72	-2.56	-1.23		-3.51	-2.78	-13.89	-64.24	-9.09	-11.11
-1.09	-0.75	-72.22	-2.56	-13.51	-0.08		-6.06	-2.3	-38.24	-7.14	-3.17	-1.47
0.99	-1.97	-22.73	0.1	-0.14	-1.56		-5	-1.82	-20.93	-17.65	-3.12	-5.13
-1.01	1.85	-48.94	3.39	2.56	4.57		9.09	-2.78	-28.99	-72.97	-2.44	-1.35
-4.18	-4	-64.52	-1.47	5.26	-6.67		-6.06	-4.17	-82.61	-2.74	-1.3	3.45
-1.59	-2.05	-32.35	-0.06	1.01	1.29		-9.39	-6.82	-38.46	-2.5	17	40
-3.45	-1.22	-50	-3.3	7.14	4.17		-7.89	-2.63	-32.65	12.5	-1.3	7.14
-1.32	-6.49	-34.15	-0.78	7.69	1.27		-2.5	-1.75	-6.45	-28.57	3.65	-1.89
-3.57	1.47	-65.6	-1.45	-4.17	-7.69		-1.52	-3.13	-24.32	-30	-3.12	-1.56
-2.47	1.82	-51.92	-3.33	2.56	-3.23		-6.98	-1.56	-27.78	-2.44	-13.06	4.55
-1.29	-0.96	-46.3	1.89	-2.17	2.7		-2.94	-0.93	-62.79	-2.33	7.99	-3.85
-2.27	-11.01	-32.26	-2.96	20	-2.78		-3.25	-0.98	-27.27	-5.26	-1.23	-1.41
-1.67	-6.25	-42.5	-0.99	5	4.41		-1.45	-1.25	-15.38	-3.23	-2	1.77
-11.67	-4.17	-23.91	-1.85	7.14	2.41		-1.59	-8.47	-20	-10.53	25	25
-3.14	-6.67	-22.56	-3.45	-11.11	2.33		5.26	-4.44	-15.28	-65.03	16.67	8.24
0.87	2.79	-56.96	-2.22	2.13	6.67		-0.46	-2.22	-32.73	-31.58	-6.67	90.91
-2.06	-2.04	-85.29	-0.02	-2.86	-3.85		-0.69	-10.34	-40.28	-2	-62.06	-3.33
-1.56	2.01	-34.21	-2.85	1.79	2.27		-5.02	2.1	-25.53	-3.51	-3.23	-5.56
12.59	-1.96	-38	-32.43	0.82	-5.56		-2.04	-5.32	-37.68	-3.12	-3.12	14.29
16.12	-1.41	-33.33	-3.85	2.25	65.58		-34.15	-2.33	-25.58	3.23	-3.33	-3.7
-2.17	-3.85	-49.18	-5.56	7.47	50		-5.56	-13.3	-35.14	-40.55	-1.52	-9.09
-1.85	-40.54	-30.56	-4.83	4.73	25		-1.96	-1.87	-19.61	-6.67	6.67	-5.41
-6.98	4.04	-20.59	10.53	-13.51	-2.86		1	-4.26	-37.97	-12.5	-2.88	10.33
5.56	-3.33	-25.58	-6.45	6.67	14.29		-0.28	16.67	-22.22	-10	-1.67	-2.63
3.85	-4.9	-37.84	-5	35.71	23.95		0.52	-3.28	-14.29	-36.15	-1.27	-4.13
9.8	-0.87	-33.33	-8.7	-0.19	-3.57		1.54	-34.78	-33.33	-4.23	-6.06	-12
5	-1.54	-34.88	-7.89	4.17	-11.76		1.56	-3.61	-37.87	-2.63	-8.33	-0.29
-1.22	-1.67	-54.17	-14.91	12.5	-7.14		-0.81	-20.79	-26.92	0.92	0.13	-2
-2	-4.76	-42.28	-2.2	-4.05	-7.41		2.55	-4.26	-62.22	-1.67	0.47	-0.83
6.67	-0.8	-21.43	-3.63	0.37	-3.45		-3.23	6.17	-8	33.16	-3.03	-0.7
-0.62	-1.33	-27.76	4.76	1.56	-9.62		-3.33	25	-21.28	-8.33	1.19	-0.52
8.08	-1.54	-30.65	-3.03	-3.33	-1.92		-1.83	-4.08	-9.38	-10.12	-3.23	-2.08
1.16	-1.01	-31.58	-2.22	11.76	-1.04		29.49	-2.04	-37.86	-3.45	5.19	-1.92
-1.02	-0.12	-44.64	-5	3.57	11.11		-5.88	-5.8	-42.47	-2.44	-0.9	-13.04
-2.27	-1.52	-43.4	-2.78	6.25	10		-4.88	-2.72	-20	-4.55	-4.65	-2.08
-2.3	-0.41	-15.62	-20	17.59	2.25		14.29	0.3	-11.94	-1.96	-5	39.41
3.33	1.02	-16.92	13.33	1.61	11.11		11.53	-4	-20.83	-13.33	-2.7	3.57
1.34	-1.59	-28.57	-17.86	-2.63	-83.62		-0.62	-9.84	-25.29	-0.66	5.26	-1.43
-1.69	-2.94	-81.08	-3.33	6.38	-1.96		-7.33	1.78	-50	-9.09	-6	-3.26
7.62	-5.88	-41.43	-2.63	6.06	0.69		-0.66	-1.96	-31.71	36.41	3.38	5.56
-3.39	-1.85	-73.97	-6.67	1.72	0.78		-0.24	-1.69	-20.45	6.67	2.63	-1.19
3.12	-1	-36	-0.25	-3.57	-2.5		-0.33	10.82	-7.69	-66.45	41.67	-1.33
7.6	-19.31	-29.31	-6.5	13.1	-1.85		-0.88	-2.38	-28.12	-2.63	-4.17	6.25
-2.04	-12.88	-16.9	0.18	1.49	-3.45		-2.94	-36.98	-41.46	-2.98	3.33	33.33
-2.63	-1.89	-47.11	-3.58	2.38	10		-1.89	5.17	-68.83	-0.99	-38.58	2.06
-2.44	-1.28	-52.92	-0.06	2.43	-12.5		-3.06	-2.08	-20.93	4.11	16.67	16.1
-1.05	-1.01	-22.64	0.35	8.33	5.62		-0.18	-2.7	-28.57	0.82	-1.3	-2.44
-2.22	-3.25	-36.84	-0.9	16.15	-3.23		-3.36	3.03	-29.79	-1.69	-1.85	12.22
-2.33	-2.63	-21.95	0.51	3.69	-2.17		11.76	2.67	-8.82	3.23	4.76	10
-2.99	-3.19	-25.97	-2.7	5	3.23		2.25	-2.27	-20.65	1.72	-2.63	-3.45
6.25	-1.6	-70.37	11.11	-23.02	-2.44		2.44	-2.63	-43.48	-5.26	-9.55	-29.11
0.28	1.21	-39.62	-1.41	3.23	10		5.26	0.28	-24.7	2.22	-2.5	-3.57
-16.51	-4.55	-76.04	-11.97	-12.22	16.67		-1.91	-10	-75.38	-1.9	-8.33	-1.92
24.99	-2.78	-23.66	-46.15	2.02	-6.25		-1.56	-5.13	-78.99	2.76	7.66	25
3.45	-1.72	-42.86	8.33	-2.68	3.45		-0.74	-16.29	-12.64	-33.33	-4.88	-2.38
-2.11	-2.99	-64.47	-18.07	3.45	2.44		6.67	-5.96	-58.77	-8.33	7.26	2.86
0.02	5.56	-81.87	-5.3	7.89	-11.11		-1.75	0.32	-47.81	-5	100	-1.96
-0.5	-6.06	-24.6	-2.78	-9.38	-16.67		-2.04	7.14	-51.11	-1.59	11.11	5.88
6.67	-0.35	-43.6	-3.64	27.13	-5.71		-4.44	6.25	-34.04	-3.33	9.09	-2.65
-1.96	-1.85	-36.23	-5.41	1.14	-2.63		-1.56	-8.33	-7.46	1.02	5.26	25
3.33	-2.13	-56.9	1.65	-3.12	-2.14		4	1.45	-27.8	-4	5	-2.47
-3.07	-2.27	-24.44	-1.92	5.88	0.39		-2.37	9.68	-17.49	-48.1	0.56	1.67
-0.53	-3.45	-44.19	4.43	6.25	3.7		-1.33	6.25	-31.43	-12.2	-1.08	0.27
-3.05	-2.17	-48.78	-19.23	-3.12	13.04		5.88	-2.48	-33.33	-11.11	-3.85	0.4
-2.6	-2.94	-42.86	-21.43	-7.08	5		5.37	-1.57	-48.78	-2.46	1.92	-0.66
28.77	-0.88	-15.38	-2.27	11.11	-2.7		-3.49	-8.15	-13.51	-5.56	-4.44	-2.2
-3.12	0.07	-21.11	-7.69	3.85	-6.62		-1.47	-2.7	-45.24	-3.33	10	-2.5
-0.45	-2.58	-45.07	4.55	10.53	-1.79		-2.04	-12.5	-41.03	-64.27	-1.67	-1.75
-2.27	8.64	-22.92	-4.55	1.11	7.77		-1.52	-2.44	2.38	-1.14	-3.56	-2.27
32.7	0.11	-25	1.69	16.67	0.93		-2	-1.56	-34.09	-3.23	13.73	-1.47
1.52	-2.17	-61.29	-31.58	7.69	-0.97		-1.96	-2.63	-33.33	-14.29	0.99	5.88
-1.79	-6.82	-28.77	-2.85	12.5	-3.87		-2.08	-11.34	-50.39	-16.67	4.17	13.33
-0.71	-1.72	-51.28	-8.33	1.92	11.44		1.41	-1.19	-20.24	-3.57	-1.82	3.45
0.42	-1.16	-65.85	12.77	-5.71	1.71		1.65	8.08	-40.62	-6.06	77.78	-2.56
-1.27	4.51	-20.93	-4.55	17.59	2.63		-1.96	1.34	-21.43	3.99	-0.51	2.56
-2.02	-2.17	-36.62	-5.26	8.33	-5.13		0.7	-2.17	-8.7	-1.92	-26.09	2.56
-1.15	-1.14	-25	2.13	8.7	5.26		-1.23	4.47	-30.14	6.67	19.12	9.38
5.33	-1.02	-33.33	7.69	1.22	1.7		-0.95	-1.48	-30.67	30.67	16.67	6.9
-2.5	2.22	-21.43	3.07	-40	-4.17		0.29	-1.74	-56.41	-4.17	-1.94	10
-8.89	-3.92	-23.75	4.93	12.9	-1.82		-1.67	-7.58	-42.86	-20.26	6.25	47.37
-2.78	-1.89	-18.75	-2.82	3.23	22.73		-2.3	-4.88	-14.48	-17.65	-2.63	8.31
-1.96	-5.73	-24.44	1.14	4.26	9.09		-0.45	-1.75	-19.01	1.84	24.93	-2.13
-9.89	-4.93	-23.68	-8.84	-0.49	20.15		-0.76	-3.57	-44.76	-0.84	28.24	5
-0.57	-0.55	-46.15	-1.64	4.82	-1.54		-2.33	-4.44	-21.57	-17.53	64.22	19.9
3.12	-3.39	-21.95	-2.75	2.86	1.06		25	-2.86	-48.48	-31.03	21.32	-3.06
-3.17	-3.37	12.5	5	2.56	0.61		-1.61	-8	-38.24	-20	-4.76	11.11
-2.22	-6.72	-25.84	-15.62	-3.55	10		-2.82	-31.82	-48.15	-2.47	-0.74	0.03
22.15	-0.61	-43.63	-7.14	12.5	5.42		-1.32	-2.7	-13.53	-2.99	22.86	-1.39
-2.15	-0.76	-20.22	1.53	4.35	0.14		-2.99	-2.22	-52.46	12.43	-3.12	-2.5
-0.33	1.39	-47.95	-9.62	4.76	-7.63		-1.26	0.07	-28.57	8.21	-3.57	-3.12
-0.89	-1.69	-58.55	10	4	-3.33		-2.96	-7.41	-18.6	-4	-1.64	22.22
0.53	-2.63	-40.32	-1.51	3.23	-6.45		-0.71	-1.82	-18.52	9.09	-2.63	10
-6	-5.41	-31.39	-2.5	2.86	3.63		-15.87	1.05	-30.67	19.44	-9.82	10
0.88	8.33	-36.96	-29.44	2.45	1.96		-2	0.8	-37.14	-4.55	-24.14	-2.33
-0.63	6.72	-30	11.11	6.25	1.97		6.25	-1.09	-46.15	20	9.51	3.03
-1.85	-8.64	-43.55	-27.92	20.06	3.7		-0.74	5.56	-23.94	-3.45	-0.97	5.56
-0.53	-2.74	-43.48	-5.19	6.67	5.26		-7.02	-2.13	-15.38	0.04	-1.46	-4.76
0.85	-0.58	-30.23	5	-9.25	1.75		-2.13	-4.26	-13.51	-4.78	-8.7	-4
-2.04	-4.76	-27.52	1.64	2.56	3.33		-2.5	-1.06	-24.19	-2.78	-0.87	6.25
-2.27	-3.51	-65.62	0.4	3.7	6.67		-1.79	-2.3	-1.35	-7.41	6.67	-0.54
-1.33	-2.37	-21.7	-8.11	4.35	7.28		1.64	-1.45	-25.77	-4	29.45	-33.05
-2.08	20	-76.09	3.17	-2.78	-4.65		-3.12	-1.75	-46.81	1.41	-28.03	53.94
-2.63	-5	-24.32	-5.41	2.94	9.52		-2.76	-1.56	-81.18	-2.17	-11.11	-2.59
0.66	-2.78	-47.22	1.56	-4.26	1.33		-15.14	-3.33	-54.05	2.3	2.33	-8
-1.54	-0.56	-69.44	0.04	1.59	-5.56		-1.89	-6.06	-58.82	-1.67	14.67	-2.44
1.32	-2.08	-21.62	-3.33	1.09	10		11.43	2.7	-8.96	-5.17	-1.06	-2.7
-1.37	1.86	-41.82	37.97	19.52	2.94		2.37	-19.05	-12.2	1.63	-8.77	5.88
-2.35	-1.3	-46.67	-5.17	-4.76	-2.78		-1.41	-5.66	-15.38	-48.05	7.78	-3.7
-0.6	-1.79	-39.06	-3.45	-4.44	-5.88		-3.92	-8.33	-64.29	-72.81	20	-2.48
1.23	3.85	-9.68	-4.4	-5.71	2.1		-0.93	-3.16	-45	16.67	27.01	-4.76
-1.79	-7.14	-21.62	3.16	7.69	-4.76		-1.06	-1.96	-35.56	-40.88	-5.56	6.25
-2.44	-2.56	-67.57	-6.52	2.9	-6.67		-2.13	-2.38	-24.32	-4.82	-21.59	1.52
-1.49	-6	-53.06	-20.93	40.91	0.04		-1.45	2.78	-25	-4.35	-0.5	-6.25
12.76	0.61	-22.89	20	4.44	1.18		-5	-1.23	-12.9	40	-4.08	-7.41
2.08	-2.61	-34.78	-15.22	-2.86	0.86		-4.94	-2.9	-37.04	2.43	-2.7	-3.23
20.93	-1.35	-27.03	-3.33	2.78	-1.64		-3.12	-5.26	-44.95	-50.45	2.08	-4.76
-0.48	-3.17	-7.41	-7.32	6.25	4.17		-6	33.46	-25.25	-56.1	-1.47	11.76
-1.16	-1.75	-22.5	-0.83	-45.24	-1.19		-1.56	-5.36	-40.74	0.2	-1.67	0.13
-3.39	-0.95	-54.55	2.7	1.57	7.69		-1.08	-2.31	-29.87	6.25	-2.86	-36.3
-2.04	6.04	-15.38	-5.88	6.67	1.06		-1.54	7.14	-13.32	-30	16.67	-41.67
-2.6	1.17	-50	-4.52	7.69	3.23		-20.5	-2.17	-30.95	-4.82	2.56	64.22
-2.78	-1.05	-25	-5.26	8.33	3.03		15.7	6.46	-40.42	-5.63	-2.25	-0.84
-1.19	-6	-42.22	-9.09	14.29	11.11		9.38	4.47	-27.93	-3.7	-4.35	-8.33
1.25	-10.17	-69.18	14.29	-9.68	15.35		8.33	-5.33	-27.5	5.88	3.57	11.11
-3.88	-2.5	-4.76	2.08	5.77	5.95		-2.27	-6.67	-32.49	-3.33	-0.98	-2.21
7.69	-1.12	-13.85	-6.43	-4.76	-4.17		-1.72	-1.16	-13.86	-5.88	-4.76	18.42
-0.46	-1.12	-31.11	-5.26	-4.76	-2.35		6.25	2.85	-18.48	1.85	-2.25	11.11
-2.17	-4.35	-30.77	2.44	-10.26	-4.88		-1.4	13.33	-13.46	-4.17	-2.38	6.67
-1.89	-3.3	-15.73	0.28	-6.82	-5.56		-1.63	-10.71	-37.5	2.7	1.26	17.65
-2.04	7.17	-42.45	-8.33	1.96	-4.55		4.58	-5.26	-26.02	-11.33	-3.03	-14.04
5.42	-1.89	-26.32	1.26	3.03	16.3		-0.64	-2	-27.45	-4.35	0.37	19.48
-1.47	-2.17	-45.74	-30.77	-7.14	-6.25		1.35	-2.7	-27.95	-1.61	25	16.47
-0.55	-4.69	-75.44	-0.14	5.26	-0.41		2.18	-1.49	-34.38	-3.61	0.17	-1.72
-5.56	-6.67	-81.72	-5.41	-4.17	-1.61		-5.66	-1.14	-15.24	-0.09	0.81	-0.49
-3.03	-1.85	-23.81	-3.23	7.69	-3.03		-5.71	-4.08	-15.93	-6.67	-1.84	16.67
-0.62	-2.25	-68.44	-18.18	3.12	-3.85		-1.83	-2.86	-31.87	-3.23	1.16	-5.71
-2.44	-38.75	-50.92	2.13	-2.31	-4		-2.56	-2.86	-5.51	-2.94	-0.16	25
1.06	24.24	-30.56	-22.88	0.68	2.13		12.5	-2.44	-23.65	-5.59	-0.91	-1.74
-2.08	-2.33	-28.89	-3.03	5.34	-4.55		-0.3	-0.49	-60.17	-16.67	-0.28	-4.41
-10.83	-1.02	-23.05	-15.91	-6.67	-6.44		1.2	-2.56	-16.31	-15.38	-2.7	4.45
-4.35	-2.77	-8.63	-12.9	3.35	-3.23		1.34	-0.63	-15.79	5.23	-1.96	29.45
-1.06	-1.03	-28.53	-77.79	5.56	-2.17		-0.35	-1.23	-29.63	-2.56	-4.96	11.11
-3.16	-1.56	-58.14	2.76	1.64	-10		3.12	6.25	-8.47	-4.35	-12.5	-11.84
-3.47	-2.38	-54.29	20	-1.05	-10.53		-0.99	-5.56	-17.46	-5.56	-0.86	0.17
-1.82	-1.75	-23.4	-57.52	11.45	-4.84		-0.08	6.25	-8.24	-5.63	25.58	16.23
-0.94	-2.63	-70.59	4.62	-1.69	0.21		6.67	15.55	-47.6	6.25	-6.67	-15.62
5.31	-1.89	-52.38	6.06	-3.77	-3.03		-5.93	-5.13	-65.27	-4.55	76.47	-4.17
-1.64	-1.75	-24.39	-5.88	6.97	-4		-3.7	-3.3	-23.47	-2.22	-5.19	-31.43
2.96	7.14	-27.4	-16.67	-3.12	-5.08		-5	-5.41	-25.49	1.77	-2.22	-0.51
5.56	-4.35	-45.21	-28.57	8.33	-9.09		-3.64	-1.22	-46.35	24.3	-5.26	-0.52
-2.56	16.67	-55.39	0.74	0.65	2.02		-1.25	-1.19	-17.6	-11.11	-26.74	-0.44
-4	-2.78	-32.76	17.59	-2.56	-1.44		7.14	2.04	-31.9	-2.38	-6.67	8.44
2.39	-1.72	-63.04	-46.81	-2.78	-1.01		-1.16	-2.53	-54.35	-19.66	-0.33	45.24
-1.32	-2.27	-51.35	-4.55	-4.35	8.33		-5.56	-2.86	-41.18	-2.78	6.67	-1.45
10	-2.5	-31.71	2.06	-2.56	-2.38		-7.26	-2.38	-12.63	-1.64	29.25	-0.73
-1.82	11.62	-8.33	0.83	9.09	-2.17		16.67	-2.78	-53.66	0.87	3.79	1.28
7.14	-6.83	-28.21	1.57	-5.37	-10		-2.97	4	-22.58	-3.03	-2.7	-1.19
5	-1.82	-37.04	2.48	7.69	-5.56		-3.57	-3.03	-17.69	-1.17	26.25	-2.56
-6	-2.31	-29.47	2.19	2.7	-2.7		-3.68	-2.86	-10.34	-7.14	-4.35	18.33
-3.51	28.84	-63.69	-5.71	15.38	-4		-3.92	-6.82	-25.76	5.89	36.67	-3.64
-1.92	-0.54	-60	-2.19	7.79	-9.85		5	-7.41	-29.11	-3.39	-4.65	-12.5
-1.2	0.44	-23.43	-3.44	-1.09	-15		-3.77	-4.76	-62.61	5.56	-12.9	-2.99
-2.38	-2.38	-24.71	-19.05	-1.38	-1.98		2.86	23	-2.22	9.09	-4.55	-15.79
3.23	-2.5	-62.69	-5.88	-2.38	-0.46		-4.63	-8.11	-23.81	-0.57	-0.41	-2.3
3.03	3.45	-24.07	-7.14	1.32	0.85		59.27	-5.13	-34.29	-2.61	-21.43	-3.03
-1.52	-3.06	-28	11.11	4.55	4.03		11.04	-1.11	-25	-8.7	18.1	-1.85
19.13	-1.64	-72.09	16.67	1.98	-4.35		-44.47	28.57	-21.57	-4.35	-6.25	-4.35
9.09	-7.02	-71.7	8.93	16.9	5		-0.95	9.09	-21.37	5.57	-16.67	-2.44
-3.03	-30.72	-31.03	-12.12	6.25	-1.9		8.11	-3.85	-32.82	-5.88	-5.13	-2.24
-4.08	-3.85	-12.82	-5	7.14	3.23		-0.46	-42.04	-38.26	-1.3	-0.74	-0.13
-1.49	-2.08	-49.15	-7.69	-3.79	4.55		-4.18	-5.56	-22.32	-0.85	24.32	7.14
1.13	-2.33	-40.54	-59.56	2.86	-2.94		-6.23	-2.56	-21	-1.27	-2.78	-0.92
-4.65	-3.57	-23.08	10	-8.7	-7.14		3.57	-1.54	-8.89	1.59	-2.63	0.07
-1.45	-4	-40.21	-3.57	-2.5	-8.33		-4.88	-2.27	-28.73	-2.82	-1.33	1.35
-1.85	-4.81	-34.18	-3.45	-5.26	12.39		4.55	-2.83	-38.99	1.39	0.17	-0.63
-2.18	-3.03	-34.94	-5.26	14.29	-0.82		-1.19	-2.44	-31.85	-3.33	-1.96	-7.55
-1.04	-3.77	-21.05	-7.14	8.21	1.09		3.7	18	-45.08	-19.67	-1.82	3.38
0.41	-1.64	-46.34	-54.07	4.55	-3.17		11.76	-2.33	-33.33	-6.85	2.78	0.83
0.94	-2.27	-47.66	3.15	-7.41	0.95		-7.14	17.5	-24.23	-0.79	-11.11	-1.41
-0.46	-1.41	-46.34	0.86	2.78	-0.16		-1.31	-2.86	-29.87	-2.04	-6.25	0.71
1.22	3.7	-23.4	2.44	0.37	-5.26		-3.77	-2.7	-22.14	-2.5	-3.03	-0.01
-1.79	-2.13	-20.31	-7.89	-7.14	-6.45		-1.16	-4.7	-15.85	-13.33	-0.97	-0.37
-2.94	7.83	-18.42	-1.14	20	-7.41		-1.22	-2.78	-52.89	21.88	-11.11	2.85
-1.66	-0.76	-52.44	3.79	1.09	2.38		5.26	-0.82	-45.96	-0.92	6.25	5.29
-1.22	3.07	-21.62	-2.5	-0.98	0.42		3	-1.34	-6.41	-53.91	5.71	-2.04
-28.93	-0.74	-55.81	-21.43	-3.7	-7.69		12.5	-2.3	-20.69	10	-2.86	15.24
-2.33	-2.27	-22.03	-6.02	16.67	7.69		6.25	-1.39	-39.66	20	-10.34	-12.5
-6.82	-2	-22.95	-4.17	1.44	-0.09		-2.38	-17.59	-22.62	-20.59	-8	8.4
-0.32	1.84	-21.05	-3.03	1.09	-0.44		0.62	4.54	-21.25	-33.95	-37.12	-7.41
-3.12	-1.18	-72.88	-4.44	2.22	-0.73		-0.85	-3.26	-31.82	-0.54	-4	12.5
-0.58	-4.44	-52.63	3.85	-4.76	0.65		-1.75	-3.92	-23.26	-0.75	3.99	2.86
-1.67	-1.71	-27.43	-56.2	4.55	1.21		-2	-2.39	-17.54	-1.37	2.94	-0.79
-0.89	-1.52	-52.17	5.56	11.11	-7.69		-1.98	-2.14	-50.57	-4.71	-4.05	-1.71
-4.17	-1.79	-36.84	-6.25	4.76	-2.42		5.56	1.64	-13.94	-1.9	12.5	-0.56
2.7	6.82	-21.15	-28.85	3.16	14.29		-2.44	-0.78	-26.32	-3.23	6.25	25
-2.63	32.77	-30	-5.26	8.33	1.71		-2.16	-2.33	-21.13	-3.7	-5	-3.33
-5	-2.08	-39.13	-65.62	11.11	-3.99		-1.52	-2.46	-35.48	7.03	-3.28	-1.33
-4.76	-2.04	-25	-40	13.04	-2.63		5.15	-6.06	-28.57	2.7	-4.65	18.33
-1.56	-1.08	-60	7.14	10	-4.17		-3.64	-1.96	-7.02	-2.81	-1.1	37.15
0.12	-1.61	-7.69	-3.85	-24.41	11.76		10.46	3.37	-14.08	2.6	-1.92	-1.92
11.47	-2.38	-9.52	-42.62	15.38	1.52		-5.23	-1.69	-18.64	4.65	-1.32	-2
4.55	-1.75	-23.68	-32.77	11.11	6.67		-0.96	0.84	-2.22	1.15	-2.63	-3.12
-2.94	-1.54	-30.77	34.72	11.11	-5.56		-2.1	-1.91	-21.52	-1.56	-8.7	-3.12
-2.13	-4.35	-34.43	-4.17	-3.64	-1.39		-13.04	62.35	-7.81	5.26	-4.62	-2.33
3.7	-1.03	-23.53	-3.23	2.04	14.29		0.63	-6.25	-45.37	-1.1	-2.44	-2.22
-2.56	-2.56	-46.25	-3.03	2.29	8.7		7.03	-4	-50	-6.25	-1.39	10.53
-9.09	-17.95	-30.96	0.53	-2.38	-2.13		-1.23	-2.56	-22	-10.89	-1.01	-33.33
-0.99	2.29	-20.75	3.12	3.85	4.17		-2.78	-5	-31.97	-7.14	-0.81	-27.54
-5.17	-8.11	-51.22	2.04	5.88	-2		-1.52	-2.41	-23.85	5.64	1.1	-4.65
1.57	-0.71	-28.77	-3.12	-6.45	0.4		-2.44	-2.17	-3.02	-1.18	1.4	-4.17
3.57	-0.7	-38.17	-1.67	4.35	26.61		7.92	-2.56	-55.56	-5.18	-1.65	-4.05
-0.26	0.59	-51.11	-11.76	16.67	-9.01		25	-9.71	-46.67	-3.23	-1.55	-2.38
3.93	-1.1	-36.43	-1.85	5.8	5.56		-1.92	-1.87	-47.62	-3.57	-2.11	-0.71
0.5	-2	-38.96	-2.24	4.17	4.76		-3.31	-0.48	-31.37	-3.12	-3.85	-2.22
2.67	-4	-28.22	7.57	27.27	4		-4.35	-1.32	-17.74	2.27	-0.85	-0.41
-1.86	1.47	-29.84	-3.45	13.33	-37.88		6.25	-3.86	-14.67	0.35	-1.72	81.82
-4.65	-3.57	-20.15	-1.89	9.02	3.97		14.29	-1.63	-34.85	-4.35	0.58	-8.7
1.74	-1.06	-43.44	-2.22	3.23	2.97		-3.85	-2.69	-9.72	-4	-0.38	-2.13
-2.44	0.79	-33.33	10	1.82	-9.64		-6.25	-1.92	-24.45	-46.15	-5.61	-3.57
1.88	-12.22	-29.41	-7.14	5.19	-10.79		-2.94	-3.03	-1.31	-2.36	1.27	-3.45
0.56	-2.8	-46.77	4.55	-2.33	17.65		-0.52	-4.12	-16.27	-11.48	-0.34	9.79
-2.25	3.14	-28.4	-4.35	9.09	-8		-4.29	-9.3	-36.35	-11.11	-0.53	-2.44
-1.13	-1.89	-41.63	-24.42	3.45	0.5		-1.88	0.9	-13.46	-8.33	-12.97	-7.14
-2.35	-1.06	-41.63	2.56	63.89	2.47		-0.78	-0.54	-26.92	6.67	-0.51	11.67
3.26	-2.5	-33.33	-5.71	11.11	2.22		-1.43	-2.1	-34.15	-0.17	-8.23	-0.72
-2.59	-6.45	-29.19	2.22	4.65	-11.76		-25.46	-4.07	-14.81	-4.76	-1.67	17.38
-3.12	-6.83	-41.72	2.2	4.58	-17.66		-0.41	-1.69	-66.67	-1.45	-0.08	-1.39
-1.92	12.41	-22	-10.42	-2.5	-0.39		-0.75	0.29	-22.5	50	-0.23	-4.08
-2.63	-5	-29.74	6.25	-1.56	-2.33		-0.46	-14.08	-14.89	1.49	-7.01	-4.76
-1.35	-1.54	-54.72	18.59	3.66	-1.75		-0.78	-1.67	-10.34	-7.41	9.4	-1.37
-1.96	-1.49	-42.78	-58.51	1	8.77		-0.54	-0.8	-24.14	20	-15.56	-2.33
-5.41	-5.77	-22.4	1.58	2.86	3.7		-1.3	-1.17	-33.94	-10.2	-5.56	4
3.23	-1.85	-31.73	-2.25	1.85	1.39		-3.57	-2	-20.93	-6.25	-2.27	-12.12
-0.2	-3.03	-25.33	-0.89	1.27	-3.85		-4.29	-1.89	-20	-4.62	-2.33	-3.45
2.63	-2.5	-36.51	5.8	2.31	4		-25.87	-1.79	-32.91	-1.19	3.03	-3.57
0.45	3.77	-33.85	-0.29	1.02	-2.56		-3.85	1.85	-64.1	-1.47	4.28	-2.63
-1.72	-3.52	-56.08	-4.76	-1	2.74		12.5	-3.57	-32.76	-1.32	14.29	-3.57
-1.68	-3.9	-71.94	-27.27	3.03	1.69		9.09	-5	-45.16	-10.34	3.06	49.64
-1.01	-2.2	-29.05	5.88	15.9	-1.33		28.57	-11.11	-46.52	0.73	0.95	-3.64
1.93	-1.15	-36.69	-1.4	2.1	-0.56		-5.36	1.62	-45.22	-9.42	-5.48	12.5
-1.69	-1.32	-69.63	-25.58	5.13	1		-0.85	-3.64	-22.34	-3.51	-35.37	14.29
-3.57	-2.63	-22.4	-6.06	-0.75	-1.98		-1.03	-6.71	-15.91	-0.58	-1.08	-4.08
2.3	-2.44	-50.98	-5.56	4.92	-2.44		-1.43	-1.39	-7.08	-2.25	-2.33	-1.82
-1.88	-1.32	-50.68	-28.57	2.7	3.57		-2.38	0.22	-11.56	6.25	-5	-1.39
0.03	-1.89	-56.76	-15.38	2.7	3.85		-1.43	-2.38	-13.75	-3.03	-3.39	0.38
2.94	21.49	-31.18	-15.69	3.85	-1.92		-3.23	-2.7	-6.98	-1.05	-42.4	-8.51
-0.7	-2.38	-57.5	-3.03	47.92	8		-1.19	-1.85	-4.35	-1.41	-3.33	0.19
-2.5	-12	-37.78	6.45	-0.68	-0.99		-2.27	-1.32	-49.69	-2.13	24.72	2.04
-3.12	-3.23	-35.21	0.66	-4	20		-1.89	-2.9	-58.97	-8.93	65.01	7.34
-2.17	-1.64	-24.55	-14.29	79.89	-11.11		-3.23	-1.16	-25	-3.57	-3.85	-8.33
1.98	19.36	-42.96	-3.57	0.6	5.71		-1.59	-2.38	-20.3	-15.38	-0.67	-1.73
-0.64	2.5	-41.86	-3.7	5.88	-0.73		23.74	-3	-20.59	-6.45	16.67	-4.44
-0.83	-2.94	-58.37	-3.45	20	2		0.69	-1.61	-35.29	16.67	-1.3	9.09
10.02	-5.26	-21.43	-41.28	-35.29	5.56		-1.67	-2.97	-21.48	14.74	16.67	-8.33
16.67	-2.63	-47.94	-16.67	8.33	-4.55		-27.44	-3.88	-40	-64.9	4.82	-4.55
-2.13	17.8	-41.13	9.09	29.5	5		-5.88	-1.99	-36.59	-4.17	-9.8	20
-2.27	-0.46	-26.58	5.88	5.13	4		-1.9	-0.86	-11.54	-8.33	6.9	-1.69
-1.1	-1.36	-41.91	-8	1.04	-5.71		-1.87	3.12	-16.79	-4.26	-5	-2.44
-1.41	1.82	-14.29	-1.84	1.3	3.85		-3.57	-8.75	0.74	0.04	42	-2.15
-1.91	20.09	-43.36	11.11	2.5	1.79		-6.67	-2.11	-17.03	-4.88	-5.56	-2.17
-2.44	-1.92	-29.92	-57.15	9.09	-1.01		-2.94	-1.15	-47.49	-22.22	-1.41	5.17
-2.86	-3.7	-16.13	0.73	-2.13	13.04		-4.86	-3.12	-41.94	-6.25	-3.7	-2.27
-1.54	-1.99	-15.18	-7.14	10	0.88		-2.86	-1.47	-20.45	-2.04	-12.07	-1.04
-0.61	-1.89	-20.83	-3.23	-6.5	-1.89		-4.23	-3.51	-13.16	-67.9	8	-0.54
-2.27	-2.04	-30.58	-4.55	-2.17	2.33		28.57	0.5	-26.39	-14.29	17.46	-0.27
-4.55	-0.58	-41.2	-21.88	3.4	12.5		-0.82	-1.89	-34	-2.63	-5.56	-0.26
-2.73	-0.56	-42.71	-3.03	-0.96	66.67		-4	-1.1	-50	-8	-3.66	-1.61
12.45	-1.37	-49.69	12.5	4.39	-50		12.5	-2.78	-9.84	-12.5	33.33	-3.04
-0.24	-2.33	-40.59	-7.69	8.11	-3.33		-0.67	-1.75	-34.44	25	-1.59	-50.17
2.63	-5.33	-28.62	-12.5	3.08	16.67		-2	-1.39	-13.16	-2.22	-0.85	-3.69
2.04	-2.91	-28.61	-0.28	1.92	-1.85		-2.44	-2.84	-33.33	-2.38	-2.38	-0.83
-3.45	-2.5	-35.53	-3.03	-0.07	3.62		0.36	-2.63	-6.25	-39.39	-7.69	-1.69
-1.52	5	-21.43	-4.44	14.29	6.16		-0.08	-1.54	-50	-4.42	-4	-0.9
-3.12	-6.67	-32.08	4.76	2.44	-3.33		6.25	9.09	-62.5	-5.06	-3.23	-0.31
3.33	-2.7	-54.81	0.72	-1.38	-2.35		6.43	-2.23	-6.06	-6.11	4.17	1.85
-1.69	1.36	-46.94	-42.81	2.56	3.57		-4.26	20	-49.07	-14.81	-1.43	-1.81
-2.94	-2.35	-25.56	3.12	1.51	-0.76		-4.76	-0.66	-39.53	2.64	-4.88	-0.06
-1.08	-3.12	-39.39	-15.79	16.67	4.41		-1.96	-1.23	-33.33	-2	-4	-0.63
0.9	-3.03	-52.9	-3.45	6.11	-0.47		-1.95	-1.96	-8	-5.77	-1.6	-1.85
-5.56	-1.79	-25.6	13.53	12.5	3.45		7.14	-11.32	-24.1	-2.33	21.77	0.75
1.68	-6.52	-28.72	1.15	-5.26	-0.81		36.58	-1.82	-54.93	-3.45	25	-0.51
-28.49	3.33	-44.44	-29.41	6.45	-4.49		-38.83	-8	-26.09	-4	13.33	-1.72
-0.92	-2.56	-29.23	-12.68	9.09	6.67		11.6	-2.63	-18.49	-1.14	-8.33	-2.66
-12.28	-2.7	-29.46	0.52	-0.35	-1.59		-0.56	4.04	-21.13	-1.79	-1.56	-0.08
-1.82	-2.38	-60.13	-4.69	2.86	2.63		0.02	-4.35	-5.63	-9.09	-2.56	-6.14
9.11	0.06	-49.62	-3.33	4.17	-2.04		-1.85	-6.42	-39.39	-14.81	-1.49	-0.45
1.67	-4.23	-52	-5.4	14.29	9.09		14.29	-2.13	-0.72	-6.45	-2.86	-2.86
-0.65	-1.59	-22	-31.82	-2.17	2.45		-6.9	-2.94	-14.04	-5.88	-5.08	-1.16
-2.5	-3.92	-47.89	-2.52	8.54	14.04		-1.38	-2.78	-8.16	8.99	-2.38	-9.09
-1.92	-2.5	-27.49	3.85	1.19	1.75		-3.7	5.39	-26.32	-4.26	-5.56	5.62
-1.68	-3.08	-27.07	-7.37	2.7	4.76		-1.18	-3.53	-25	-10	-0.63	-2.27
-1.52	-4.13	-22.97	4.35	3.23	10		5.7	-4.69	-47.92	-2	-1.15	-2.33
-5.49	-2.7	-22.8	1.61	5	16.67		-4.35	-2.38	-27.5	-1.54	-3.7	-1.25
4.35	-10.61	-25.4	-0.65	-2.94	5		-2.47	-6.45	-26.05	-3.12	-10.88	4.76
-0.94	-5.41	-49.61	-1.01	5	1.87		-1.75	-0.94	-31.58	-3.51	-6.67	5.88
6.67	-2.47	-23.61	1.92	7.14	1.34		-0.59	-2.08	-15.49	24.72	-1.96	-3.03
-1.2	-1.89	-62.16	1.54	3.23	0.51		-22.91	1.05	-55.56	-37.34	-4.07	62.18
-1.09	-5.71	-47.66	1.56	0.11	-2.04		-2.08	-7.98	-18.52	-7.14	7.26	-52.34
-5.66	0.54	-21.05	-1.82	2.35	-3.85		-1.89	-1.26	-20.74	-2.63	9.17	-2.35
-3.57	-10.23	-45	3.33	0.85	-6.9		-14.49	10.78	-21.05	-4	-6.25	-1.56
-0.58	1.1	-36.49	-6.06	3.67	4.83		-3.03	-6.25	-11.9	-0.93	-4.11	-1.62
-2.35	-1.19	-23.96	-9.09	4	-1.23		9.09	1.19	-41.38	-9.09	5.88	-1.92
9.32	-1.67	-56.52	-10	3.7	-1.47		-1.24	0.66	-17.65	-7.14	-1.25	-2.56
-0.99	4.76	-62.86	-4.89	15.38	-1.96		-1.14	-2.84	-14.81	-2.31	-1.14	43.48
-0.94	-1.92	-48.65	5.88	3.85	1.4		5.88	-12.77	-22.15	-6.67	10	-0.65
-23.53	-5.8	-56.92	2.5	-0.66	25.2		-1.32	-1.41	-25.55	-30.17	1.84	-1.58
-12.79	0.31	-53.52	-0.07	2.06	-1.61		-0.96	3.23	-15.38	-2.52	20	-2.44
-0.96	-1.47	-41.67	-3.12	-8.51	-4.35		-1	4.76	-27.14	-2.13	-8.7	-2.56
1.5	-3.69	-32.26	7.69	-4.35	13.04		-1.98	-3.49	-14.73	-7.14	-2.38	2.38
-1.47	-2.22	-21.95	-2.11	-1.18	-0.49		-2	-2.25	-23.86	-3.08	-7.41	18.76
2.63	2.93	-40.08	6.67	16.67	-2.22		14.29	12.5	-23.08	11.11	-3.33	65.01
-1.21	-5.26	-48.18	2.78	4.29	-5.88		-1.43	-0.88	-48.41	-5.56	-8.57	8.33
-1.25	-2.11	-20.83	3.45	-4.35	-2.56		-2.04	5	-35.9	-13.33	-3.45	5.26
-3.23	-1.92	-14.72	0.3	7.69	3.57		-4.85	-1.56	-16.73	-7.69	-14.39	-1.37
0.14	-2.56	-33.23	1.28	-9.52	-19.44		0.52	-37.34	-18.64	-1.61	-6.67	2.38
-0.7	-1.96	-26	2.31	5.88	-14.29		-1.82	13.35	-16.28	-1.11	-14.49	20
1.01	-2.33	-67.05	-7.66	0.82	-2.21		22.73	11.51	-4.68	-0.54	8.94	35.49
-2.06	-1.49	-28	4.94	0.55	-0.24		-3.57	-2.13	-19.64	-1.22	11.11	8.8
2.52	-1.04	-23.26	-2.44	7.41	7.14		1.11	-3.12	-45.88	-0.05	8.58	-2.86
3.57	-2.19	-20	-3.33	-3.45	-4.35		-1.47	-2.16	-24.32	-0.72	-11.11	14.29
1.33	-3.12	-25.35	-3.03	-3.23	0.67		-1.92	-5.13	-27.71	-4.55	-2.56	-2.11
-2.93	-1.89	-70.83	1.96	-1.75	1.75		4.35	1.72	-18.45	-9.09	5.88	-2.5
-1.92	-0.58	-20	-73.76	4.55	1.82		7.24	-1.03	-29.91	-5.48	-13.33	0.9
-4.76	-2.94	-40.54	-5.26	17.65	-9.09		-2.44	-1.18	-35.71	-7.89	-40	-3.45
-2.63	-2.5	-25.64	-2.17	6.67	-2.72		16.67	-5.88	-20.51	-14.81	-11.11	-3.33
7.69	-7.32	-14.29	2.7	-3.12	1.69		-7.58	18.06	-40.48	-1.98	1.52	-4.26
-2.22	-4.26	-56.58	-2.04	2.47	0.74		-2.22	-0.88	-20.97	-3.33	1.12	-14.8
-2.63	-1.72	-34.48	-11.54	10	-1.03		12.02	-1.92	-15	-20	-5.71	7.14
15.08	-1.77	-34.04	-46.18	-10.53	-3.57		-10.88	-4.44	-17.02	-12.5	-42.86	-1.28
-1.85	-3.3	-59.62	1.03	1.92	4		7.09	-5.56	-19.81	-53.19	-2.51	2.22
2.27	-4.08	-24.14	-50	14.29	-1.2		-0.74	-1.52	-21.43	-7.41	-0.93	18.42
-3.23	-2.44	-25	3.48	4.26	-5.26		-1.25	-1.79	-59.38	8.5	4	9.09
-1.85	-1.96	-56.25	4.35	2.17	-5.88		5	2.72	-32.6	-7.41	32.27	-2.44
-1.8	-2.94	-40.54	4.17	7.69	-6.67		-2.78	0.62	-46.67	-2.33	-8.7	-50
2.32	0.83	-18.06	6.97	15	-4.17		-1.46	-3	-31.25	0.64	10.72	-2.33
3.85	-4.35	-43.33	2.5	-4.76	0.9		-1.27	0.56	-31.9	-1.19	-5.88	-5.13
0.13	-1.14	-56.1	-2.94	3.08	-0.9		4.94	3.23	-30.43	3.73	-4.17	5.88
-0.36	-1.56	-50.2	-39.42	2.88	-0.21		-2.09	-3.12	-8.33	-1.22	-10.53	5.26
1.12	-2.86	-45.22	-42.86	-25	-3.7		-3.99	-2.86	-11.76	-2.13	-3.7	-1.54
-1.08	-0.88	-25.49	-10.71	7.88	3.64		33.33	-2.33	-52.44	2.5	-25.58	-1.63
0.66	-1.14	-27.93	-3.57	17.86	-8.33		-1.12	-16.22	-21.43	-1.79	-3.7	-3.45
-1.59	-4.88	-26.95	0.53	5.88	-0.99		-3.85	-5.77	-20	3.7	-5.77	4
1.61	-3.33	-27.47	-9.68	-5.97	1.11		-3.03	-3.17	-18.52	16.67	-4	-3.85
-31.99	4.55	-24.67	-21.62	11.76	37.5		16.7	-3.21	-55.1	-12.5	20	-6.25
-2.44	-4.55	-44.15	-7.94	2.27	20		-2.35	-3.45	-15.79	-11.11	-3.85	3.7
-5.47	-2.13	-21.74	2.63	3.88	-0.45		2.22	-2.8	-6.67	8.33	-16.67	-15.87
-1.64	-1.67	-27.27	-0.23	26.67	5.28		36.34	1.72	-21.05	-10.53	20	-1.49
-2.17	-2.5	-58.2	1.59	5	-3.03		3.1	4.35	-43.59	-71.19	11.11	-2.67
-4.55	4.35	-58.21	7.78	7.14	-3.57		-2.04	-2.88	-35.48	2.27	-0.99	-1.28
1	-1.32	-20.83	-7.69	-1.52	5.26		-15.91	-24.81	-59.09	-50.33	1.45	-1.75
-1.04	-6.52	-57.41	7.13	-0.99	-1.85		-7.41	-1.69	-53.33	-2.94	-4.76	-1.33
-1.74	-1.75	-23	-22.69	7.14	3.03		-0.58	-1.96	-14.37	-42.59	1.52	18.18
-2.78	-3.09	-53.66	1.04	6.67	5		-2.46	-1.74	-46.27	0.77	-0.7	4.35
-4.65	-1.69	-48.15	-3.12	2.59	5.56		-3.75	-0.75	-21.48	-9.92	6.25	6.67
11.11	-1.85	-27.31	14.29	5.56	-3.33		14.29	-3.51	-19.77	-4	-2.17	-45.4
-1.54	-1.89	-9.7	24.54	14.29	-3.85		-0.99	-1.72	-23.26	-1.47	11.76	-3.23
-6.15	-1.92	-74.51	-5	-6.67	3.77		-1.36	-2.78	-24.07	-7.5	4.35	-7.14
-0.94	-3.28	-5.26	-16.67	2.22	-4.23		7.69	-12.55	-18.22	15.79	-33.85	-5.56
5.88	-2.44	-20.22	9.52	2.22	-3.48		-3.45	-8.33	-23.69	-2.44	16.67	10.53
-2.78	-2.5	-29.49	4.17	-27.13	5.26		10	35.71	30.23	-1.89	-1.35	-1.29
3.63	-2.13	-21.21	2.01	-1.45	-4.08		-11.9	59.27	-38.94	-9.09	4.55	-4.84
1.41	-5.26	-55.42	1.57	-0.99	-9.09		-1.08	7.16	-25.64	-8.62	-2.86	-0.81
-1.81	-3.45	-29.66	-5.45	1.19	-3.45		-10.71	3.8	-2	2.33	-1.05	-4.17
37.79	-9.09	-28.08	10	-1.67	-4.17		-6.78	-1.34	-29.73	5.65	4.17	2.86
17.14	-8.33	-30.43	-2.38	1.08	2.15		-19.23	-9.63	-32.08	5	-3.85	-3.33
-39.83	3.33	-71.43	-5	27.45	1.14		-2.22	12.37	-45.65	-2.33	-0.32	-0.76
-2.27	8.55	-47.25	-1.14	-37.7	-0.6		-1.72	-55.86	-22.22	-2.38	14.29	-2.27
25	2.38	-55.26	-1.82	1.85	-16.16		-1.24	-2.78	-9.69	-5.24	-18.75	6.67
-1.18	-3.08	-40	-3.33	4.76	-1.72		16.96	-0.99	-72.22	-16.67	-4.42	33.33
-2.1	-57.91	-57.04	-4.55	4.35	3.23		-1.69	-3.96	-45.1	3.03	0.23	-2.08
-1.79	-2.38	-54.39	4.17	5.56	2.86		-2.94	-4.17	-29.33	-3.61	-9.09	-6.25
-8.33	-2.56	-30.77	5	-4.76	4		-5.41	-0.19	-75	-1.04	-18.75	6.67
-1.96	7.78	-24.32	7.39	-26.12	4.35		-1.41	5.56	-25	-2	6.67	-5.41
-0.77	-2.13	-24.12	-4.76	0.65	5.56		-2.17	1.37	-72.5	16.67	-0.89	6.14
-5.26	-1.54	-32.26	3.57	2.22	-3.28		9.09	1.83	-41.18	10	2.02	1.96
-0.22	-5.45	-43.9	11.11	1.59	1.58		-0.93	-0.66	-26.67	-3.12	33.33	-5
1.32	-1.49	-41.33	-2.7	-1.25	-1.43		-4.9	21.84	-70.91	-2.67	30.2	-8
1.08	-1.47	-46.15	-34.29	2.47	4		-4.69	0.27	-25	10.42	4.66	-25
1.3	-2.78	-38.25	-14.29	4.35	3.17		-2.3	-2.5	-1.42	-3.82	14.29	-2.22
-3.08	8.48	-26.42	-11.63	2.7	4.55		-0.47	-6.1	-24.18	-74.14	-6.12	-3.33
-1.67	-4.11	-49.28	-2.13	2.17	-0.43		57.37	4.65	-13.89	-37.84	-5	6.57
-2.04	-4.17	-75	-5	-3.57	7.62		-1.89	-1.85	-2.16	-6.46	3.85	51.14
3.85	-0.13	-25.84	16.88	-10	2.22		5.88	-3.7	-1.28	13.33	-1.41	-4.29
3.85	-1.05	-33.28	-4.76	2.38	-2.38		1.53	10	-3.77	5.41	-2.7	-4.55
-2.38	-1.52	-28.12	-15.64	-4.48	-1.69		-4.34	-1.49	-44.62	-9.8	-2.33	-2.7
-2.02	-0.85	-56.82	-2.78	-2.56	3.62		-1.89	-9.09	-15.38	-80.51	5	5.88
-2.82	-2.68	-20.69	-4	4.88	-1.78		11.96	-1.69	-13.21	-4.28	-5.48	-5.71
-2.63	-4.3	-32.65	-7.14	-4.55	10		6.53	-2.78	-25.61	-4.49	-2.5	-8.9
-2.9	-3.77	-46.15	6.06	2.17	-3.5		-0.76	-7.14	-35.56	-3.92	-1.59	4.17
-2.56	-16.19	-50	-5.26	-0.15	-7.24		0.17	-1.16	-14.29	-18.61	2.85	-6.67
-1.75	1.56	-21.05	3.33	4.08	-15		-2.44	4	8	-2.17	-12	10
1	28.38	-14.63	-4.99	1.32	22.44		-4.11	-0.91	-50	-3.33	1.85	-5.56
0.17	-7.5	-24.21	3.85	0.97	-3.12		-6.56	-1.68	-66.67	8.33	-0.3	-6.67
-0.83	-2.22	-36.07	2.22	2.9	-1.49		-4	-1.56	-39.13	-8.82	25	16.67
-1.56	-6.45	-24.01	-16.67	1.54	-5.26		-6.35	-1.67	-22.35	-4.11	-2.86	-44.62
-1.22	-1.16	-22.37	-1.73	10.77	0.38		15.42	-1.94	-14.21	5	-2.5	4.43
-1.45	-5.08	-22.86	-6.25	2.44	2.33		-0.51	-1.23	-40	-8.33	0.93	-0.98
-1.1	-0.99	-93.48	-2.04	-4.17	2.5		-0.95	-0.98	-64.77	1.03	5.56	9.09
3.57	2.44	-30.71	-24.49	-25	2.33		-0.32	-1.3	-65.85	-9.09	7.27	4.35
1.47	-2.68	-21.95	-4.88	2.86	-3.03		-0.41	-2.19	-50	-31.25	-21.62	-1.89
-3.4	-10	-35.13	-17.61	6.06	7.38		-6.57	-0.46	-38.3	-77.88	1.89	-7.69
-1.05	-10.64	-18.02	-6.25	2.27	4.76		-5.56	-0.74	-34.82	0.63	1.59	4.35
21.3	-2.56	-22.09	-4.17	10	2.13		0.5	2.44	-22	-2.9	2	-3.45
-2.82	-5.26	-41.82	-18.18	4.35	-0.83		3.45	3.7	-1.72	10.23	1.85	13.2
-4.26	-2.78	-28.38	-2.63	3.03	0.17		-4.76	-16.67	-34.09	-3.08	-4.35	2.04
-1.4	-5.94	-60.87	-4.12	7.14	2.08		-1.16	-1.85	-19.3	-0.97	-1.49	-4.55
-2.89	-3.23	-32.94	-1.79	-2.27	0.91		-1.62	2.63	-22.58	3.72	-3.45	-7.58
-5.26	-0.09	-17.53	1.06	-5.88	3.7		0.47	4.63	-23.12	14.29	23.89	6.75
2.94	30.62	-7.14	0.3	5.56	0.63		-2.99	-6.83	-14.49	-2.46	-1.56	-7.41
1.96	-3.64	-38.46	-2.94	-10.95	-34.87		-1.9	-0.97	-1.82	-4.63	6.72	2.11
-2.5	8.33	-32	0.27	1.88	5		-6.45	-1.41	-20.29	4.55	-3.45	0.92
-30.86	-8.89	-25.49	5.88	2.78	-1.18		-1.03	-1.79	-63.64	-0.68	-1.96	-1.37
-5.45	-12.2	-24.32	-3.51	2.27	4.88		-2.7	-1.89	-23.08	2.45	-21.74	12.22
-1.72	-2.86	7.69	-1.82	-2.44	5.56		10	-4	-45.12	-4.5	5.88	-9.38
-1.12	-11.54	-27.7	-7.14	5	-4.35		10.07	-6.12	-36.84	-3.03	-19.15	-8.7
-3.03	9.09	-45.33	-2.49	-1.89	-1.58		-1.4	5.26	-41.94	-0.78	-7.69	-50
3.12	-4.01	-19.13	-10	7.69	-2.04		-4.76	-0.98	-17.47	-8.93	-1.18	9.09
-4.55	7.98	-34.53	-0.34	3	-0.99		-0.94	-1.92	-11.76	10	-0.53	-5.8
2.56	-1.14	-11.63	2.5	12.59	-1.36		-1.35	-2.94	-32.61	-1.75	-0.29	16.67
1.8	-1.01	-24.14	-0.75	26.61	-0.89		8.33	-3.85	-52.5	11.4	-1.96	-1.54
1.82	-1.27	-66.67	-2.94	7.05	0.68		-2.56	-4.17	-17.97	-6.12	-7.69	-8.74
-1.96	-9.76	-28.14	-3.33	9.98	-3.7		-2.22	-6.06	-6.74	-1.32	-16	2.94
-1.39	-4.87	-34.1	-12.5	5.26	1.96		-12.77	-1.61	-7.94	-1.3	-4.35	-3.7
2.22	-0.85	-32.82	2.63	8.7	-2.33		-0.58	3.23	-16.07	-1.09	14.29	-2.44
11.11	-1.93	-22.64	-15.65	-4.55	10.53		-0.77	-7.66	-1.28	-35.72	25	-3.85
-1.89	-4.65	-43.1	11.11	6.76	0.83		-2.74	-1.81	-15.62	-4.44	2.54	0.12
10.65	-2.13	-53.79	-3.77	2.26	-3.85		-1.75	-3.8	-2	-10.34	-7.69	3.23
0.34	-0.33	-25.64	3.1	2.18	-1.01		-2.22	-4.08	-26.53	-3.75	2.26	-11.54
-2.63	-4.55	-21.05	2.63	50.48	-3.45		-3.7	-2	-12.31	1.28	-2.31	6.25
3.85	-14.76	-61.54	-1.14	-15.38	-3.12		-2.33	-0.77	-42.86	-2.49	-4.72	6.45
3.7	-3.39	-52.63	3.7	-12.5	18.18		3.57	-2.3	-4.55	-4.35	-0.95	2.04
-2.08	-6.82	-45.45	-9.09	2.38	-3.12		-3.33	-3.7	-15.15	5	1.69	16.67
-0.42	-2.38	-70.83	-75	-3.14	-2.56		-1.16	-1.52	-59.26	-7.41	-29.45	1.18
-2.04	-1.94	-24.59	11.11	2.06	4.55		-1.32	5.99	-77.09	-2	7.14	1.47
-2.42	-4.26	-31.75	-0.09	1.3	-17.75		7.14	-0.57	-24.39	-7.14	1.68	-1.37
-1.11	-2.7	-21.15	6.12	1.28	-31.05		2.74	-2.63	-77.14	5.56	1.68	-2.38
3.75	5.56	-27.42	-55.22	-4.17	-9.92		0.86	16.74	-21.95	-0.41	3.82	2.35
0.69	-1.72	-36.73	-4.35	-6.67	29.44		-3.12	5.88	-33.33	-1.33	-3.23	1.79
1.2	-0.99	-27.27	-10.81	5	-1.2		-2.22	12.91	-31.82	-30	-1.31	1.91
-2.33	-2.13	-65.03	-8.7	-3.12	-53.57		-3.33	-2.31	-39.17	-14.29	-3.7	0.67
-1.16	-1.12	-16.28	-5.56	1.43	9.27		0.19	-1.04	-34.69	0.27	-1.34	-2.94
-0.58	-1.59	-23.94	-18.6	-0.22	-11.63		0.73	-5.88	-55.17	-2.86	38.44	-5.88
-1.41	-4.76	-21.05	-8.94	3.03	-3.33		0.21	-2.53	-14.89	-50.76	41.54	-2.97
5.56	-4.05	-23.13	5.36	1.67	4		-0.6	-4	-22.41	-1.56	-2.17	0.74
1.56	-2.78	-55	0.18	-6.52	-6.98		-1.17	-2.2	-33.33	-82.55	-7.14	-1.83
-2.63	-10.71	-59.58	-4.33	-0.47	5.39		-0.15	-1.67	-23.81	12.5	8.33	-7.69
-1.36	-2.38	-63.73	-5.78	4	-2.86		-1.03	-2.5	-21.77	14.29	12.5	7.38
-0.85	-3.93	-66.1	7.04	2.5	-19.66		12.5	-0.92	-33.02	19.07	-2.7	6.67
0.25	-4.62	-65	9.09	1.72	-16.67		-1.41	-1.45	-43.48	-0.47	-1.23	-7.94
2.94	11.21	-77.19	11.33	2.56	-3.45		-7.48	0.83	-88.24	-18	3.33	-2.02
-6.45	-0.93	-60.34	3.12	2.44	-3.23		-2.17	2.58	-15.07	-1.92	-4.76	-2.44
-0.8	-1.19	-26.19	-1.56	3.62	-4.17		-5.41	-4.08	-22.45	50	-3.45	4.76
-22.8	-0.94	-23.68	2.5	-1.59	0.54		-0.58	-2.56	-22.38	-2.97	-3.33	7.14
-2.44	-1.37	-26.67	-26.09	-5.71	7.14		-0.45	-2.13	-33.33	-5.26	4	4.58
-2.56	-1.18	-34.29	-3.3	3.57	3.57		1.54	-7.78	-36.73	-28.57	-4	-1.35
-1.64	-0.27	-38.46	2.56	-2	-2.56		2.13	-2.59	-8	-11.11	-13.73	4.44
4.55	-3.28	-20.83	2.97	3.12	8.33		-17.46	1.54	-6.06	-8.82	2.33	7.47
-2.63	-0.4	-43.24	4.55	3.33	-2.63		-2	-22.22	-30.7	-32.18	-2.08	-2.27
-0.8	-8.33	-63.93	1.52	1.82	-1.79		-2.63	-4.05	-6.67	-3.64	9.29	-2.27
-0.44	-3.02	-26.58	1.89	3.45	23.08		-2.63	-8.33	-26.56	-4.76	-0.56	-25.37
5.88	-0.76	-24.15	-11.02	-62.96	1.2		6.67	-1.45	-12	-6.06	-0.83	10
-1.39	-1.82	-3.23	3.57	6.98	-2.78		-3.51	-5	-20.45	7.69	-2.94	6.67
-2.44	-1.08	-57.14	-1.21	19.05	-3.45		-9.52	-2.44	-20.9	-11.11	1.69	-3.57
3.57	-1.71	-47.18	-3.71	5	-1.82		-30.54	-1.59	-14.67	20	-3.12	8.33
-2.7	-5.66	-62.79	1.19	5.66	6.25		21.55	16.67	-22.22	-4.76	-10.71	-6
-0.71	-2.78	-72.34	-11.81	2	4		-2.5	-1.92	-46.43	-1.37	-5.26	5.26
-2	-2.43	-38.03	-2.01	-21.8	-1.72		-4.72	-3.12	-18.18	10	17.18	3.85
-2.59	-2.17	-62.96	-1.56	2.94	29.41		11.11	-6.78	-13.95	-2.08	-13.24	2.22
-0.58	-1.45	-30.73	-0.37	3.57	22.78		14.29	7.14	-47	-2.35	-2.78	-3.03
-6.45	-0.7	-35.59	-1.54	2.73	-2.13		-2.38	3.67	-18.1	-1.98	3.03	-2.38
-0.93	-6.25	-34.29	-9.68	-1.96	-2.78		-5.68	-1.33	-20.69	-1.61	2.95	-2.56
9.09	-5	-13.21	-5	-1.59	20.83		-4.17	-2.64	16.79	12.5	-2.94	6.65
1.82	-5	-22.53	1.64	13.33	3.92		-3.19	-8.7	-43.24	-1.22	-2.7	-1.56
-1.11	-9.09	-16.03	-8	11.76	15.38		0.33	18.8	-56.49	-10	-1.75	-10
-1.55	-4.84	-43.59	5.37	1.89	-0.26		4.35	-0.71	-20.86	-3.64	-0.39	1.1
-0.8	-1.67	-32.25	8.33	-1.84	-19.08		-8.82	-2.11	-15.25	-4	0.22	-3.7
-2.7	-1.72	-26.6	2.17	2	13.44		-1.15	-1.82	-35.91	-2.47	-2.47	-6.06
-6.64	-3.51	-15	4.35	2.27	-5.48		-1.96	-1.43	-42.46	-2.31	2	5.88
-0.72	-1.1	-34.04	2.78	-9.96	1.82		-11.46	-3.23	-13.75	-1.49	-4.35	-0.56
-4.76	-4.17	-20.93	-0.52	6.25	-2.56		3.51	-0.88	-27.45	5.88	-2.7	1.38
-3.77	-3.91	-18.92	7.69	1.57	-2.63		-1.58	4.58	-50.82	-10	-56.82	-4.35
-1.92	-2.38	-43.64	1.2	3.85	4.55		-8.07	-1.47	-36.96	-18.57	-2.13	-1.32
-7.26	-2.27	-48.68	3.33	16.67	0.52		-7.25	-10.53	-52.17	-0.69	-4.35	4.9
-1.64	-1.56	-23.6	0.55	16.67	-0.79		-12.3	-1.85	-27.45	-3.03	-1.17	-3.23
-0.25	-0.63	-34.09	-8.08	14.51	0.99		-2.1	-4.35	4.09	-1.1	15	-4.44
1.52	-3.49	-20.75	5	0.9	-1.26		6.25	24.18	-54.76	-1.92	-4.34	2.17
-1.15	3.85	-78.87	-31.25	-6.67	12.5		-2.08	-2.17	-9.33	2.34	1.69	0.18
0.02	-2	-34.62	-1.16	2.66	-3.44		-1.15	-6.06	-6.59	25	-20	-11.51
2.44	-1.14	-39.89	5	-0.54	2.33		-1.67	2.61	-24.06	-5.08	-5.26	-0.23
1.56	-1.56	-55.56	-5.71	-2.13	-3.12		12.5	-2.44	-22.82	-12.82	20	14.29
0.72	-5.96	-53.12	-8.57	-0.69	2.29		0.37	-4.65	-13.16	-5	-3.57	-0.18
1.54	-1.64	-59.52	-9.09	-6.45	1.26		-0.93	0.85	-30.56	-15.91	6.67	2.13
2.71	-0.16	-32.08	1.12	-2.22	1.67		-1.47	2.86	-38.97	-8.33	-0.34	-2.65
-1.23	-2.5	-26.79	-0.81	6.67	1.73		-2.17	-1.27	-37.5	-6.45	-1.18	16.67
7.69	-3.57	-79.07	0.11	3.7	-3.67		-5	10	-21.05	-5.88	-41.04	-4.17
-1.27	16.67	-46.81	-4.65	1.08	2.22		0.26	-2.07	-9.09	-20	-13.04	10.84
10	-2.86	-38.75	5.56	2.06	-1.85		-14.29	-1.82	-12.82	0.88	-3.57	-5.88
-2.86	-1.72	-47.62	-5.02	2.02	-8.24		11.11	-4.12	-5.14	-59.14	33.75	4.76
-2.38	-3.53	-23.15	-9.78	4.08	-1.7		-4.76	-4.44	-37.5	-2.56	-7.14	7.69
-4.17	-1.23	-30.19	3.57	-2.27	3.03		-10	-4.44	-21.91	0.4	-2.94	-2.56
0.2	-5.83	-25.53	2.44	5.13	-6.25		4.76	0.95	-26.09	-2.6	-1.85	16.67
-0.5	1.92	-22.22	7.14	-0.8	4.35		-2.08	0.15	-46.67	-12.5	-0.79	4.76
-2.44	1.5	-22.59	-1.34	3.57	-3.85		-3.12	-10	-21.28	-1.05	-4.95	8.59
6.25	-4.08	-26.19	-1.43	2.94	4.17		9.09	-1.82	-31.43	-30	5.37	-1.43
-3.57	-3.28	-50	-2.99	-8.33	1.41		-23.43	-7.69	-3.13	-5	5.88	5.26
6.25	-6.12	-36.84	2.07	3.33	2.33		-1.82	-1.71	-20.75	-12.5	-1.85	5
2.53	-12.9	-47.17	-1.47	24.05	2.2		-6.52	-3	-10.71	16.67	-1.03	-4.55
0.53	-1.11	-21.28	-8.89	3.28	-3.7		-0.88	36.58	-60	-1.37	-3.75	-2.08
1.06	0.33	-40.78	-2.04	-1.93	-3.82		-1.2	-2.75	-64.77	-5	10.4	5.26
30.58	-4.78	-39.29	6.57	16.67	9.09		-0.54	-0.84	-14.89	2.78	-10.81	5
-27.64	-0.83	-21.62	-16.67	3.39	18.18		3.05	4.82	-3.03	-18.18	10.42	-2.67
-1.32	-3.53	-28.26	4	1.05	-3.95		-0.5	-0.97	-3.64	-82.97	39.18	-1.12
1.31	4.55	-60.53	-2.38	-0.25	-2.63		-0.79	-3.12	-40	-2.33	33.33	2.9
-0.3	-2.42	-54.35	3.45	0.49	10		-2.04	-3.45	-21.05	-3.57	-21.51	-0.8
-1.11	-2.13	-22.73	-3.23	3.7	4.17		-1.35	-4.55	-22.12	-1.27	20	-0.29
11.11	-5.56	-34.09	4.6	7.69	1.96		-1.82	-1.15	-19.73	-1.75	20.17	70.83
4.55	-1.04	-56.41	9.33	4.76	-3.03		-4	-3.64	-79.03	-10	-6.91	-8.7
4.35	5.1	-25	-13.33	6.25	-1.12		2.5	4.18	-25.45	-1.05	-3.46	-8.33
-2.17	-2.27	-20.93	-11.11	3.85	-5.56		-2.78	-1.22	-22.5	-11.49	-2	53.85
2.66	-4.35	-26.92	-33.33	9.52	6.67		-7.55	-1.28	0.69	-1.89	-0.66	-5.56
-3.33	-3.33	-22.22	-3.03	-7.02	4.05		-1.23	-1.12	-40.7	-10.34	12.5	-5.71
-2.56	-1.22	-44.68	-5.82	8.33	0.86		-6.25	15.38	-38.21	-6.25	6.18	-9.09
2.92	-1.04	-42.11	-3.23	1.91	1.73		-1.96	-4.9	-13.04	-4.76	-34.35	11.11
9.09	-2.17	-25.58	16.67	13.57	0.8		-1.16	10.83	-22.22	6.76	-1.69	5.56
-2.04	-1.98	-44.44	-7.89	1.16	-2.56		-1.5	-2.08	-53.85	-1.04	-12.66	42.31
-0.63	-0.57	-33.33	7.14	-16.35	-16.67		-0.99	-3.92	-66.67	-3.33	-27.69	7.69
2.33	-2.7	-20.05	-63.44	3.23	0.75		-2.78	4.87	-29.27	-4.69	8.72	-21.88
-1.92	-1.27	-40	2.31	-22.22	-2.79		-10.34	-2.7	-23.26	12.5	-7.04	-2.44
-19.23	-3.33	-28.95	7.69	-13.79	-0.58		-2.38	-1.72	-28.95	-2.7	-5.88	-1.52
-5.26	-30.11	-74.6	6.67	5.3	-3.11		-3.33	-2.44	-18.75	1.27	-1.69	-0.88
-2.3	-4.72	-68.85	-0.88	-2.17	1.33		-1.39	-2.7	-12.5	-8.33	-26.32	5.88
-2.63	-2.94	-34.78	1.6	4	-0.9		7.14	3.23	-24.67	-12.5	-1.23	-5.41
-2.13	-0.33	-24.94	3.7	20	0.68		-1.37	-14.29	-51.85	-6.67	4.3	-0.92
-1.94	-4.44	-22.36	-6.25	-7.14	2.86		-3.12	-2.15	-21.95	-2.08	1.74	-10
4.55	-3.85	-16.67	-1.72	1.56	-2.17		-15.62	-3.12	-33.33	-2.27	-4.26	14.79
-2.56	-1.48	-20.75	-2.94	1.49	6.25		11.67	-1.85	-4.76	-2.17	-1.35	2.76
1.45	0.05	-24.2	8.33	3.45	3.12		-1.54	-1.3	-60	-2.5	-2.22	-7.14
3.06	-1.82	-25.64	-13.33	-63.05	2.63		-1.92	-1.3	-19.74	-85.25	15	-2.41
3.15	-5	-15.09	-5.88	-9.09	10.11		2.94	5.19	-45.95	-9.09	2.76	5.88
-2.7	0.82	-35.15	1.32	-2.56	7.14		2.78	-4.76	-39.02	11.11	-11.43	8.7
-2.67	-5.26	-52.63	-3.57	3.33	3.57		-8.33	13.81	-38.46	-2.56	-1.33	6.25
-3.74	-4.4	-33.87	-3.23	-3.7	2.22		-3.08	-1.01	-12.57	-1.34	-0.71	-1.3
3.28	-0.68	-27.27	-14.17	9.09	7.14		-0.85	-3.03	-19.37	-1.47	18.63	-3.66
-3.66	-1.27	-26.76	1.56	5.13	3.12		-0.92	9.19	-34.21	-2.02	3.71	-1.26
-3.23	-0.88	-13.64	-8.33	1.72	1.35		9.09	3.45	-20.16	-2.13	-1.16	6.25
-1.56	-3.12	-21.95	1.56	1.79	1.63		-1.02	-3.85	-37.5	-3.74	-5.26	-2
-0.79	-1.39	-57.97	2.63	2.5	-0.65		-5	-3.45	-16.03	2.85	1.47	20
-0.57	-2.61	-46	-18.18	1.72	-0.43		2.73	-3.17	-21.62	-1.85	-1.61	8.33
-3.08	-2	-33.33	1.4	3.33	4.76		14.29	4.17	-82.46	1.82	-23.64	-0.22
5.06	0.1	-21.86	-6.25	-1.06	3.57		-2.42	2.69	-53.93	-2.13	-3.75	-1.89
-9.09	-5	-27.91	3.03	2.02	4		-0.96	-3.92	-56.1	-3.85	3.12	-37.64
11.54	8.33	-18.18	-9.74	2	1.82		-1.08	12.24	-38.3	-6.35	-0.17	1.39
-1.79	-2.17	-41.67	8.33	6.38	11.11		0.21	-0.72	-3.23	-6.19	-0.87	-4.89
-1.08	-7.94	-23.94	2.99	-6.45	12.5		6.25	3.42	-22.99	4.55	-4.17	5
-3.39	-2.27	-34.02	1.63	-2.7	-0.9		1.43	-5.13	-19.61	-1.33	-4.92	-7.78
-2.77	-2.27	-37.25	-20	11.61	-1.64		-3.5	-2.17	-20.9	-2.75	-22.41	-1.52
7.83	-3.12	-40.45	-13.65	12.5	29.74		-1.55	5	-7.02	-16.67	13.91	-1.37
-1.54	-2.82	-56.82	2.69	5.88	-2.7		2.69	-1.09	-40	-13.13	-6.43	-4
-6.67	-5.08	-29.55	4.44	2.78	6.67		-2	-3.08	-14.04	-19.51	1.85	-2.17
-3.7	-3.85	-31.67	-0.85	3.16	-4.55		-5.56	-7.89	-21.95	-2.94	-6.67	2.56
-33.33	2.44	-27.16	14.84	1.36	-1.11		20	1.79	-37.84	11.11	-0.47	-4
-3.08	-2.5	-41.3	-9.52	13.33	-2.5		8.33	-0.94	-22	-2.49	-0.07	3.77
1.23	-1.21	-41.67	5.56	2.33	13.46		-2.04	2.7	-64.86	8	-0.94	1.64
1.52	-0.98	-23.26	-1.5	1.89	-1.8		-1.6	4.07	-44.44	-10.53	-8.62	-6.25
-3.64	-1.33	-33.33	-1.15	-7.69	18		-4.82	5.26	-33.33	5.56	10.29	-7.14
-1.45	0.5	-27.14	-1.07	5.88	-8.7		-0.95	1.89	-18.18	7.14	9.09	-6
0.72	-1	-26.53	-9.38	-9.13	8.17		-1.72	5.56	-28.21	0.74	10.22	26.98
-17.94	17.02	-26.19	-4.55	2.13	6.9		-3.53	-1.37	-23.58	-10	-4.82	2.33
3.79	-1.56	-27.91	-0.71	37.5	-6.67		-0.93	2.73	-17.32	-4.17	-3.45	-3.45
-8.08	-7.14	-68.48	-2.93	-25.33	2.94		-4.29	8.33	1.92	2.44	5.7	-38.97
2.27	30.06	-22.64	11.11	2.78	-4.25		-1.72	-1.84	-59.38	10.33	-1.43	-1.31
-2.5	-3.85	-77.78	-1.85	3.85	9.09		-2.5	-0.71	-25.53	0.53	-3.12	-1.26
-1.54	-5.13	2.61	-2.08	0.27	4.18		-2.73	-2.6	-26.53	-1.98	-4.76	-3.31
1.26	-9.17	-39.13	-2.04	-2.94	-19.05		-0.99	11.25	-28.95	-4.55	-0.88	-4.76
-2.22	5	-82.84	5.37	-3.7	-6.25		-0.31	-4.08	-26.79	-78.85	10	3.23
-2.88	-2.15	-59.04	-2	4.35	3.23		-0.6	-2.38	-44.12	-12.2	-2.22	4.55
-2.02	-2.33	-31.11	-2.27	5	-1.06		-2.6	-1.67	-47.47	-2.9	-0.62	-5.41
0.9	-0.62	-32.65	-11.76	5.56	1.43		-0.44	-5.77	-28.85	-1.39	21.82	31.41
-0.82	9.09	-36.47	-8.18	11.19	3.33		-0.41	-3.08	-38.64	-67.92	-4.11	-10
-0.35	-0.87	-38.55	3.03	11.76	-0.74		-1.46	-1.96	-27.91	-3.57	13.85	9.09
-1.49	-8.89	-75.51	-0.53	12.5	2.17		-1.12	9.52	-25	-5.97	7.69	2.45
-4.29	-2.5	-52.27	1.06	-0.5	-6.25		-0.68	-7.87	-44.44	-13.92	9.09	4.13
7.11	-2.5	-34	-4	4	-7.41		-16.38	-27.45	-31.48	-8.96	20	5.56
-1.89	-1.53	-40.61	-33.33	3.64	-2.78		-0.44	-4.48	-15.62	-0.94	-8	-0.24
-0.97	3.81	-47.69	-11.3	2.38	3.57		-1.27	0.46	-2.68	5	6.67	0.06
-3.03	-6.25	-38.46	-2.88	62.1	-5.13		-0.77	10.91	-13.63	-4.76	-1.12	-8.58
1.96	-1.61	-55	-1.64	-5.26	7.41		-0.68	-0.74	3.02	5.26	-1.61	1.96
4.55	6.25	-67.86	-11.54	-0.63	-16.67		1.18	-4.26	-5.56	4.76	1	-3.95
2.68	-25.31	-20.59	-6.19	-1.95	-3.33		0.65	-4.17	-48.98	2.44	-0.87	-1.14
1.18	-2.7	-46.15	0.98	28.57	34.62		-0.81	-8.97	-30.56	-6.87	-0.9	0.41
-3.12	-3.45	-29.39	4.03	2.08	-6.25		0.84	-2.67	-38.53	-5.71	1.93	29.03
1.59	-3.45	-47.5	-30.11	1.08	0.99		-1.16	-3.45	-22.95	21.32	-13.79	-4.28
33.65	-0.56	-25	3.57	2.3	-0.14		-1.33	-1.86	-26	-40.09	-1.82	1.69
1.09	-4.62	-39.58	-4	6.38	-8.97		-0.76	-4.35	-23.68	3.33	-3.51	-5.56
-1.1	-8.96	-26.09	-3.45	1.12	3.12		-4.08	-1.27	-60.87	-2.27	4.35	-2.08
5.3	-4.17	-36.17	1.82	1.27	-3.23		-5.56	-2.06	-26.67	-3.52	16.67	-0.83
4.89	-2.88	-20.59	-5.88	1.09	-1.53		-2.78	-1.38	-37.78	-10.08	-4.08	50
-5.26	-2.56	-21.62	-35.24	21.43	-3.12		-0.49	5.26	-50	-3.03	-6.9	-7.14
13.21	2.21	-51.02	6.06	-10	-2.7		-2.7	4.17	-13.55	-20.45	-1.25	-1.12
-3.73	1.99	-35.42	0.46	-23.81	1.12		-2.38	-6.82	-14.29	-5.26	-1.47	-4.65
-1	-6.82	-23.73	0.85	-1.69	-1.56		-3.12	-2.04	-12.64	-17.37	2.86	-2.27
-2.5	-2.39	-22.22	4.17	-3.57	2.15		-2.91	-5.91	-22.94	22.22	2.86	-8.82
7.69	-2.56	-75.27	-0.8	7.69	0.96		-1.35	-23.41	-42.55	-11.54	-2.94	1.1
-1.19	-23.94	-60	2.27	4	-2.33		-5	-10.71	-21.95	-15.61	14.29	-9.09
-1.53	37.79	-19.64	5.88	4	-5.26		4.35	6.46	-39.13	-1.61	12.5	4.55
-2.78	4.41	-21	-0.55	4.35	-4.76		-11.76	-4.76	-7.41	4.6	-4.76	-2.78
-13.26	-2.56	-9.02	1.43	-3.77	-7.89		-0.99	-1.52	-43.24	-10	20	-1.89
13.47	-6	-42.5	7.69	-1.57	-1.15		-3.6	10	-38	25	-3.51	6.06
2.65	0.78	-23.53	-18.93	2.08	2.38		-6	7.84	-2.7	6.67	-25	-7.69
-3.37	14.5	-34.48	-4.42	-0.35	7.14		-5.76	-7.5	-16.67	-8	-4.17	5.26
1.43	-55.46	-57.81	3.16	-7.14	4.65		-0.9	-2.27	-24.14	-28.03	-2.13	-3.05
-0.94	7.14	-40.91	-12.82	8.33	3.12		-5.45	-3.95	-32.37	-26.36	9.09	-3.57
-4.38	-2.7	-25.97	3.12	13.43	5.71		-1.16	17.87	-18.75	20	-1.85	-3.51
-1.33	-5.08	-38.46	-13.98	15.82	-1.72		-2.04	-2.17	-50	-2.94	-4.55	-3.57
-2.47	-5	-25.58	9.09	9.09	2.7		-2.7	-1.82	-15.15	-0.71	-7.89	-8.57
16.35	-1.96	-51.43	-2.28	5.88	3.51		1.27	1.43	-24.72	1.52	44.01	-6.67
-2.75	-0.34	-51.94	-4.29	1.78	5.88		-2.78	-5	-50.98	-27.83	-3.08	-13.33
5.88	-0.62	-33.3	-0.31	-4.35	4		-4	-3.57	-53.85	1.31	-0.29	-6.67
-0.7	-4	-30.43	-3.03	10.74	0.18		-0.22	-4.74	-17.56	-9.76	-0.4	3.12
7.76	-2.86	-41.4	6.9	2.86	1.84		25.22	-3.6	-42.86	-27.38	0.06	-1.28
-3.16	-5.13	-41.36	9.09	6.9	28.89		4.35	2.19	-26.2	-6.39	-5.71	3.33
-2.34	-8.11	-22.35	1.1	0.9	4.55		-0.59	-9.52	-17.72	4.35	-1.82	5
-3.95	-2.15	-58.93	8.33	16.07	12.5		-3.95	-12.82	-7.22	16.67	-1.32	-52.53
-1.02	-4.55	-69.44	-5.13	16.67	3.85		-0.9	-3.77	-24.21	-7.14	-13.64	46.9
-2.08	-2.38	-19.1	2.17	6.98	40		6.45	-4.05	-23.58	-1.79	-0.08	27.71
3.45	1.72	-59.18	2.04	-50	3.3		1.23	-5.36	-11.59	-7.89	-2.63	5.88
3.85	-3.51	-20	-3.45	5	16.67		-1.49	-3.85	-31.86	-12.87	-11.76	-2.78
5.88	-6.38	-29.55	-31.82	-2.94	10.4		-1.95	-8.16	-22.22	-0.9	6.9	-2.17
25	-3.74	-50	-1.43	17.14	-3.1		-6.9	-11.58	-27.5	-3.03	-5	-3.23
11.11	-1.61	-33.33	-2.7	2.33	8.33		8.33	1.53	-18.37	-2.53	-8.7	14.29
3.7	-5.41	-24.62	-1.39	2.5	7.69		5.88	-1.89	-25.64	-2.93	-2.17	-2.86
-2.99	1.61	-26.67	-1.69	5	-9.38		0.28	10	-28.57	0.36	0.35	-21.43
2.17	0.94	-16.84	-2.12	3.23	9.09		-1.27	10	-44.65	-3.75	-10.26	-0.86
12.35	-2.31	-22.5	0.06	2.08	1.64		-2	-1.92	-20.51	-41.67	2.78	-4.48
6.44	5.13	-38.71	-0.38	0.88	26.32		-3.26	-0.07	-60	7.69	-10.53	37.26
-2.33	-2.99	-45.83	1.87	0.73	2.27		8.33	0.24	-5	-9.29	-2.08	-17.68
12.5	-2.7	-71.2	0.42	4.23	3.12		-1.96	-5.45	-44.44	-6.78	6.25	20.17
-2.04	-4.41	-32.26	1.51	-1	-5.88		-2.04	-5.17	-21.21	-7.14	19.17	57.46
5.41	-6.98	-12.5	4.12	8.77	4.76		10.18	-9.94	-24.24	-2.7	2.22	7.14
-0.67	-1.56	-34.15	-2.08	0.17	-1.49		-2.99	14.94	-18.75	0.59	6.67	2.18
-0.16	-2.35	-20.9	2.7	-0.7	7.69		-4.88	-1.37	-42.11	-4.88	-2.04	2.44
-4.05	-2.67	-37.04	1.56	-23.86	1.03		-3.64	-4.38	-73.68	-2.1	-2.63	-4.17
-4.08	-0.83	-23.4	9.91	7.58	9.56		-5.8	5.86	-22.5	6.58	-22.38	-5.56
-1.85	-6.25	-43.59	2.38	-0.55	2.5		6.38	-2.49	-34.97	-3.57	-1.45	3.33
-2.5	-3.23	-22.42	-20	2.38	-4.76		-1.67	-1.8	-22.73	-17.65	-2.61	-5
5.36	-1.55	-77.5	-11.11	33.33	-4		-1.1	5.56	-69.77	-10.34	5.26	-2.17
11.11	-0.81	-64.29	-14.29	1.77	-1.59		34.05	-2.02	-42.86	-1.31	-1.23	0.11
-0.8	2.46	-5	-2.44	1.47	3.45		-1.67	-7.69	-15.62	-8.33	-0.19	6.18
0.71	-2.63	-43.14	-1.72	2.31	10.44		15.43	-1.56	-10.75	-13.59	-0.58	14.81
-0.25	3.33	-33.33	-2.56	2.08	4.26		-1.79	-6.25	-28.41	-1.27	-0.19	-11.11
0.11	0.45	-47.22	0.97	-0.15	2.08		-1.05	7.14	-1.18	4.17	-0.1	7.69
-2.78	-0.94	-25	-4	2.7	3.85		-1.68	-2.67	-12.31	-22.95	-0.08	-2.38
-1.64	1.91	-2.22	10.11	6.67	-0.72		-3.45	-2.04	-11.29	1.36	-0.32	7.02
-1.43	-5.84	-36.11	-3.45	1.04	-0.81		-5.26	-1.25	-25.4	-11.54	-1.75	8.72
1.25	-1.08	-42.11	2.91	-1.18	-0.86		-2.83	-2.35	-71.43	-1.85	-4.88	3.85
1.48	-4.7	-76.56	-3.29	9.62	-0.87		-0.84	2.07	-3.58	-3.33	1.49	-1.72
0.85	-1.64	-24.24	7.14	9.52	3.06		-2.22	-1.65	-50	-12.33	-3.45	-1.39
2.26	-5.26	-26	6.67	3.57	-0.07		-3.64	0.2	-27.91	-15.79	-2.53	8.57
1.17	-2.22	-26.42	-0.65	-46.43	-3.7		-6.36	-1.56	-23.21	-5.41	-0.19	4.42
0.66	-1.22	-42.11	-5.88	14.29	-70.16		-1.9	-1.56	-22.22	3.85	-1.71	-6.25
-0.53	-2.37	-27.27	-8.33	0.85	-1.13		-4.69	-6.9	-14.71	-2.38	-6.54	3.92
-2.27	2.35	-27.5	5.26	6.67	-8.71		25	-4.65	-68.37	-2.94	-1.05	1.96
-6.25	-7.69	-31.15	-2.7	10.53	12.5		-2.33	-5.17	-20.93	9.17	-7.69	-8.93
-0.07	-2.17	-33.36	-3.85	-6.25	-35.45		-1.69	-2.82	-47.22	-8.11	-7.37	-2.33
-0.6	-3.03	-84	-5.88	-3.08	8.33		-2.94	-1.04	-22.22	9.51	-0.61	-4.23
7.69	-2.08	-48	-27.78	30.46	-0.57		-2.63	0.58	-20	20	-33.8	-4.9
-1.19	-4.99	-34.13	12.5	-20	-10.53		-6.76	25	-20.93	-3.16	27.38	16.62
-0.76	-1.28	-21.43	0.2	29.44	-4.93		-1.72	-8.57	-31.13	-1.67	-18.87	14.29
-1.16	-2.5	-43.3	-13.19	15.6	6.19		-2.27	-2.8	-32.5	-1.89	5	8.33
-0.65	-2	-63.74	-5.26	4.55	0.49		6.67	-2.54	-23.9	-2.86	-4.17	-5
-0.13	-4.65	-21.95	1.03	-9.68	-0.28		0.62	-1.43	-2.94	-8.7	-12.5	-0.24
-1.92	-9.36	-36.05	4.49	1.64	-2.06		-0.81	-2.44	-24.07	0.62	-3.23	8.97
-2.04	-2.44	-34.67	5	-3.12	-0.34		-1.89	-2.27	-40	-22.22	-3.57	4
4.35	-6.52	-66.67	-1.79	-2.27	-0.7		-1.78	-10.53	-32.56	-4.17	0.03	-1.47
-3.39	-1.85	-75.68	-5.71	40.48	1.68		-0.68	-1.79	-25	-1.89	-5.39	3.13
-9.38	-2.67	-16.67	-2.38	40	0.33		4.41	-1.12	-10.71	-5.32	-29.6	-5
-0.7	6.67	-17.5	5.33	12.5	0.86		8.33	-1.47	-35.14	-0.92	-1.16	-41.67
-0.83	7.69	-62.5	-2.22	7.14	-0.75		-2.22	-4.17	-55.26	-9.38	3.01	4
-0.67	-1.92	-38.67	-1.03	6.25	-1.06		-0.73	-0.68	-33.82	3.33	-10.84	8.33
-0.53	-4.48	-38.57	-8.7	6.67	-6.35		-8.33	-1.35	-48.78	-2.13	-10	-0.41
-0.68	-1.02	-42.62	7.05	0.85	-1.8		-2.27	-1.89	-8.33	4.76	-1.89	16.67
-2.17	3.33	-23.08	-43.21	-22.5	-1.69		4.73	-1.37	-36.59	25	-2.33	-33.27
-1.72	-2.44	-11.11	9.41	-3.45	-3.62		-1.56	-2.5	-20	0.2	-5.26	52.34
-2.7	0.94	-21.43	9.52	-16.46	0.7		-2.94	-1.85	-7.5	-9.68	1.47	25
-1.27	-2.5	-68.33	-12.5	1.49	5.26		-5.08	0.62	-51.85	-13.02	0.71	-3.12
-1.18	-2.63	-23.81	0.15	1.28	-3.23		-2.86	-1.96	-19.05	-9.24	19.71	68.08
1.39	-6.72	-63.33	-7.14	-2.44	-4		-1.94	7.62	-21.28	-10.2	1.04	20
1.18	1.89	-31.82	-8.33	5.88	-2.7		-7.25	3.44	-22.58	-1.61	-1.69	3.28
-0.19	-14.41	-25.64	-76.76	-1.92	-0.28		-1.85	-1.34	-30.99	-3.47	16.67	-2.91
0.09	-2.7	-68.35	0.7	11.11	-1.41		-2.7	-0.64	-29.63	-3.79	20.6	-0.85
-1.75	-7.69	-30.3	-30.39	3.03	3.92		-2.17	0.33	-5.56	5.26	-0.49	-1.85
-1.64	-2.5	-25	19.52	4.17	1.75		-1.11	-3.7	-17.07	8	-3.66	-0.66
-4.17	-1.01	-26.35	9.09	-1.72	1.96		6.16	-4.65	-29.41	-4.17	-2.44	-3.85
8.44	-2.97	-21.11	-12.31	27.27	8.33		25	-5.26	-24.24	-11.11	-4.26	-8
1.03	-2.29	-34.12	1.15	-1.45	5.26		13.58	25	-52.63	-6.25	7.69	-4.82
-0.77	-1.63	-46.52	-28.21	2.22	-3.45		7.3	-2.38	-29.17	-1.85	-2.86	19.87
-0.85	-0.5	-45.66	-4.55	22.78	1.19		-5.88	-7.55	-34.69	18.58	-2.44	-3.33
1.94	-2.22	-40.34	4.66	-7.88	-3.39		-3.12	-11.11	-52.17	-3.45		26.19
-1.07	-0.81	-52.17	-1.29	-4.08	-4.55		-3.69	-0.21	-28.21	-5.66		-2.25
-0.32	-1.13	-31.72	1.19	10	9.09		-1.15	-2.46	-21.11	7.01		-4.76
-3.03	0.77	-77.07	-8.91	-5.66	7.69		-0.76	-2.23	-19.51	-13.79		-0.8
-0.77	-5.79	-40.88	-4.76	3.36	-3.12		-6	1.37	-52	-3.45		20
6.67	-1.16	-29.41	1.04	0.63	-6.25		-4	-2.3	-29.41	-5.56		-1.05
-3.33	-6.51	-20.99	1.08	9.8	-27.27		2.38	-0.88	-38.18	-3.23		7.69
-7.65	3.17	-20.21	5	-3.17	-35.88		14.29	-2.7	-32.75	2.26		-5.22
-2.56	-1.33	-25.44	-1.72	5.11	1.72		-1.39	-1.96	-40.91	-5.5		-1.18
-1.02	4.29	-31.33	-8.09	-3.85	1.28		-2.83	4.11	-22.22	-1.46		-1.25
-7.91	-1.3	-12.57	-5.13	1.45	-5.26		4.15	-2.7	-40	0.96		-2.49
-4	0.17	-27.27	-3.12	6.96	4		-1.61	30.39	-22.22	-36.55		-2.94
2.17	-1.52	-65.12	-5.51	-2.63	-4.17		-0.87	-8.25	-10.53	-4.35		-5
-3.64	-1.54	-29.41	3.95	4.35	1.1		-0.76	-6.67	-31.15	-13.33		-1.69
-2.7	-0.41	-39.05	-4.33	17.86	-0.94		8	-4.69	-9.2	-51.04		16.67
-2.78	2.82	-58.97	-8.47	1.18	-5.41		-1.31	-6.25	-26.92	76.47		-1.82
-0.79	-5.26	-7.14	8	4.62	47.24		-0.53	-2.3	-16.67	-5.26		9.09
-0.88	-1.65	-30	-4.19	1.92	1.09		-4.11	-0.61	-28.93	-5.88		-2.41
-0.57	3.23	-12.2	-2.17	3.45	4.58		-1.04	4.92	-45.71	-5.26		-16.67
-0.33	-1.15	-57.14	1.32	3.11	-2.43		-1.89	-2.03	-31.25	-3.33		8.33
-21.2	-1.35	-60	-2.5	1.82	-3.03		-0.91	3.65	-59.3	-9.52		7.69
-2.22	1.33	-36	1.39	1.96	-5.88		-2.78	-3	-28.21	9.09		-2.56
3.22	0.8	-39.47	-1.55	7.14	-0.04		-2.33	-1.23	-14.71	-21.74		-0.86
-4.84	-3.79	-38.6	-9.8	2.67	-1.54		-0.98	-2.56	-3.03	-6.67		-1.56
-38.43	-1.79	-24.33	1.92	2.14	3.12		-3.12	21.55	-17.5	-34.54		-1.75
32.1	4.55	-68.67	-0.3	2.94	6.06		-1.75	-64.26	-5.71	-1.96		1.96
-3.03	-5.17	-27.75	-1.69	0.84	-4.35		-1.75	-2.7	-9.72	-1.89		10
0.63	2.31	-20.36	2.17	0.2	8		-4.35	-5.13	-15.49	-6.5		9.09
-1.69	-2.19	-28.57	-7.25	1.23	25.28		6.96	-8.82	-32.8	2.27		-3.33
-0.74	-0.86	-61.9	3.57	1.7	-3.57		-25.5	-2.38	-23.81	2.61		14.29
-0.81	-2.86	-32.2	0.54	7.69	9.09		-2.27	-2.44	-34.13	-2.27		5
-2.98	-4.72	-31.65	-2.7	2.39	3.33		4.04	-2.37	-19.81	5		8.02
2.33	-1.37	-38.1	-1.69	-9.68	-1.1		15.68	-3.66	-23.61	-5.88		1.59
2.33	-5.05	-40.42	-0.53	6.38	22.18		-1.59	-1.85	-44.44	9.09		-2.78
-1.1	-5	-10.26	3.33	-0.71	3.39		10.17	-0.97	-35.9	-38.89		6.45
0.93	-3.64	-75	-1.38	-2.38	-0.84		1.26	3.25	-3.59	2.25		0.17
-1.39	-3.41	-37.5	2.02	1.45	4		-4.3	0.29	-57.14	-16		-3.45
-1.45	-2.11	-28.3	-17.91	4.17	-1.43		1.06	4.35	-6.89	13.78		-2.94
-0.68	20.65	-35.19	2.03	-0.7	0.83		33.33	-9.14	-29.63	-12.9		-1.14
-5.56	0.85	-81.4	-81.36	4.41	-4		2.78	-1.92	-21.88	-14.2		-1
-1.25	-1.67	-86.84	-10.34	-3.12	2.7		-4.92	-13.25	-13.32	-9.76		0.79
-3.62	26.61	-20.37	-2.99	-11.11	-2.5		-2.38	-1.82	-74.47	-6.06		36
-1.06	-1.54	-23.23	4.76	2.94	8.33		3.85	-2.33	-10.53	1.23		-1.96
-2.5	-1.49	-64.24	-4.76	2.7	-3.33		6.25	14.86	-38.46	-0.36		-6.67
-10.34	-1.44	-31.85	1.22	2.74	-5		-11.76	-21.88	-22.86	-8.33		-1.43
-2.38	-2.44	-31.34	-3.28	4.55	-5		1.02	-10.53	-40	-2.4		18.75
5.09	-2.7	-35.7	1.82	10.53	-4.17		-0.89	-12.3	-60.44	-53.33		-3.23
-7.57	-3.85	-25.45	3.84	-6.06	-2.13		4.35	-2.63	-40.91	-18.18		-2.5
-1.71	-2.44	-40.54	2.78	5.26	-5.71		-2.38	10.12	-28.57	-8		10
-4.35	-1.96	-22.5	1.92	7.69	-4.66		-3.7	-6.45	-58.82	4.55		-10.33
4.17	-2.78	-35.29	4.35	1.45	-5.26		-3.85	-1.82	-10.98	-64.13		-4.69
-2.27	-1.69	16.07	3.85	7.5	5.08		-19.63	1.79	-8.35	-2.08		0.02
-2.27	-1.49	-58.26	-9.68	-0.96	-2.13		5.19	-6.12	-2	9.09		-0.8
5.71	15.44	-36.11	6.36	-0.25	0.48		4.35	-4.35	-35.29	4.35		3.12
-1.15	-7.14	-30.3	-3.08	-4.17	-3.7		24.03	-1.25	-22	5.26		-1.2
5.26	4.35	-11.43	-3.85	-44.44	-1.35		0.7	-14.58	-50	-2.94		-4.17
-0.64	-2.22	-65.75	10	4.55	3.7		-20.07	-4.55	-29.55	-5.66		-2.04
1.2	-3.45	-22.03	0.86	2.86	-1.61		1.28	-4.35	-20.29	-9.64		75
0.14	1.75	-52.78	-4.88	4.17	0.95		-7.34	-1.53	-37.93	-11.36		-1.47
-6.06	22.65	-37.97	-9.73	3.92	-2.22		-11.59	15.76	-5.36	-1.69		-8.57
-1.72	-2.38	-43.79	-4.35	2.27	-3.28		-1.54	-3.85	-31.58	-12.94		-3.85
3.71	-1.65	-23.04	-2.04	10.26	2.68		-2.63	-3.7	-25.95	-3.25		-9.09
-4.35	-4.55	-28.21	-5.56	5.08	-3.85		-0.78	-2.13	-55.17	-65.78		4
-1.22	-1.5	-22	0.89	11.11	-0.47		-1.52	-2.5	-40	4.17		-1.75
1.56	-1.25	-21.95	1.89	2.38	8.7		-1.48	-6.52	-60.53	-3.7		7.62
-2.5	-2.21	-70.91	-5.11	5.75	3.85		1.12	-8.96	-44.74	-2.04		-1.75
2.44	3.77	-68	-1.48	-1.33	3.33		-3.48	-2.08	-51.81	-2.27		-1.96
-1.82	2.04	-24.66	-8.82	-2.18	2.63		-2.5	-7.02	-33.33	-1.85		-9.52
-5.62	-2.44	-54.65	-42.12	-1.02	-6.19		-13.69	6.18	-38.89	-7.14		-2.22
-0.43	-2.63	-6.78	-70.39	1.64	2.7		-4.76	-2.33	-8	9.87		4.76
-4.88	-1.64	-38.6	1.89	2.38	-51.81		-33.96	-3.06	-29.03	-2.63		-1.37
2.44	11.11	-27.78	-0.53	-8.33	-2.13		-2.38	-1.32	-68.42	2.38		-7.41
1.75	-6.74	-39.56	-9.14	7.14	-3.23		-2.38	-4.65	-27.96	4		-3.7
0.52	-1.41	-58.46	-3.45	0.71	-1.33		-1.27	-2.43	-21.43	3.23		1.58
6.9	-4.88	-21.69	-3.23	15.16	-2.86		-0.59	-1.07	-15.62	6.06		20
-2.7	0.93	-30.29	-2.86	0.11	3.8		-2.13	4.13	-6.82	3.23		12.5
-29.58	-8.7	-27.08	-6.25	-1.63	1.82		-2.25	-4.35	-16.77	-6.45		9.47
-1.64	-0.37	-20.29	-3.39	1.33	-2.78		-0.55	-1.61	-44.42	-3.23		2.08
-0.4	-0.8	-46.39	-1.9	-0.05	-2.7		0.39	-6.76	-37.38	-2.86		-1.04
-0.92	-2.38	-22.22	-4.2	-0.59	-5.21		-0.42	10.46	-50.45	2.78		-2.9
-3.95	2.33	-64	-2.72	-0.07	2.63		1.67	23.11	-5.88	-1.18		4.35
3.06	-4.1	-32.43	12.5	-2.01	-1.79		-5.41	7.14	-23.08	-5.56		-0.76
3.08	-3.85	-15.65	-13.95	7.14	4.17		5.88	-2	-32.84	5		-6.67
5.1	-2.13	-66.67	-11.54	9.09	-23.53		-1.82	-3.45	-7.02	-3.57		-2.13
-2.22	-5.95	-30	-0.6	11.11	7.14		7	-1.15	-41.67	-3.7		-12
2.15	-3.05	-63.89	-4.17	11.76	5.88		-2.9	3.12	-33.96	-7.69		30.68
1.19	-20.33	-25.17	1.62	2.56	-11.11		-6.45	-1.22	-13.46	-3.7		0.08
-1.6	30.58	-31.11	-0.94	9.44	22.22		-7.98	-2.08	-18.26	5.04		-1.27
-0.85	-2.38	-58.82	2.69	-10.14	-4		-2.11	5	-23.52	-14.29		-5.13
1.14	3.91	-28.21	-5.19	4.76	0.4		-1.37	-5.71	-26.67	13.75		-2.94
-4.35	-1.21	-26.53	-1.92	20	-4.76		-1.92	-3.85	-12.42	-1.59		0.52
2.13	-4.35	-24.71	-2.15	2.86	-3.33		3.53	-7.14	-11.6	-2.17		-1.46
4.35	-2.33	-7.46	-9.09	1.28	2.78		3.85	-2.44	-27.16	3.12		40
-1.28	-5.41	-13.22	6.67	-1.65	4.17		-1.89	-3.33	-22.88	-2.08		-0.65
-1.56	-1.28	-20.79	5.88	0.68	-3.03		-2.56	-1.72	-29.41	-1.96		-0.64
2.47	-4.44	-41.11	-5.89	0.22	6.25		1.45	-5.95	-6.57	-1.37		-0.5
-2.27	-1.2	-23.53	2.86	50	-4.07		20	-11.11	-44	-2.68		-0.19
-14.44	-1.34	-32.26	1.2	-4	10		-0.58	-5.88	-47.37	2.63		-0.13
11.11	-2.56	-31.48	3.23	54.55	-3.33		-1.32	-4	-21.05	-20		0.15
2.38	4.76	-18.52	-2.08	2.13	-0.58		-0.77	-4.27	-21.43	-5.56		0.21
-3.92	-5.41	-28.21	-2.37	10	2.43		0.45	-2.5	-15.69	8.33		-0.03
2.21	-1.37	-53.18	-23.07	-4.55	1.61		14.29	3.12	-19.69	-2.39		-6.25
-1.58	-4.55	-26.56	-11.11	6.25	1.87		2.56	-1.75	-52.29	-78.78		-3.64
-1.92	-2.08	-82.05	16.67	-0.88	-0.63		7.14	2.46	-37.25	-14.89		-0.82
1.43	-2.86	-35.9	-6.52	-2.31	2.08		5.02	-1.64	-42.81	-7.25		1.94
-1.1	-0.64	-63.16	6.38	16.67	-7.41		-1.1	-5.82	-26.62	-19.35		40
1	-2.08	-22	7.69	-20.57	-1.75		5.13	-0.91	-42.55	-23.53		-1.24
-2.22	0.77	-28.26	0.58	-2.63	-1.96		19.44	-4.44	-24.39	-3.14		-0.11
4.76	-6.57	-39.66	-4.51	3.33	5.26		-0.68	-2.78	-47.5	1.5		-0.61
9.09	-2.7	-35.29	-3.23	3.12	-11.11		-5.45	-1.01	-6.38	-0.34		-3.03
-10	-2.33	-58.62	2.17	1.72	-1.92		2.38	21.35	-20.83	1.56		7.69
-2.56	-2.94	-30.44	3.57	11.11	-3.12		6.67	4	-27.59	-2.86		-5.26
-1.98	-4.29	-31.82	-1.85	4.17	2.94		-2.17	-8.98	-32.43	-27.27		-0.61
-2.33	-2.38	-35	-10	-2.17	4.61		-2.08	-1.92	-29.17	-4.17		26.15
-2.94	-4.55	-51.16	-4.69	5.88	-2.04		-1.67	-4	-31.48	22.22		-5.38
-3.17	-4.88	-52.5	3.57	5.56	7.24		-0.95	-4.55	-32.65	-10.53		27.38
-5.13	-1.37	-52	-3.53	-3.03	3.7		6.92	-2.17	-37.84	-2.44		16.67
0.84	-6.52	-27.45	-30.49	5.41	-4.08		-1.96	47.84	-21.43	-5.88		1.12
11.35	1.62	-33.33	-2.7	2.66	5.88		-3.64	0.91	-12.24	-3.17		39.13
0.93	-1.92	-36.54	8.33	-15.38	2.94		-1.82	-3.15	-20.13	-16.98		-6.25
-1.48	-3.33	-20.59	-57.45	-19.05	5.41		-1.92	-1.05	-73.24	-4.44		-2.56
-0.45	3.85	-21.77	-6.25	3.96	-3.92		-2.55	-3.37	-26	-1.92		-16.67
-2.52	-1.12	-21.15	-55.94	2.91	-3.96		-43.44	-2.35	-20	-5.26		11.11
1.27	-1.11	-21.99	-5.41	-1.13	-25.33		-6.06	7.14	-41.1	-5.19		-8.25
-5.17	-6.25	-47.89	14.52	1.75	-5.17		7.13	6.67	-24.53	-1.33		0.03
-2	0.02	-30.65	-8	6.45	0.91		-0.89	12.5	-16.87	-16.67		34.81
-2.5	-0.47	-69.12	-17.14	3.92	-1.92		-2.2	11.4	-23.68	-4.88		1.89
-3.92	25.87	-21.24	1.82	2.47	3.57		-1.64	16.67	-22.47	-22.35		-12
-1.2	-5.56	-29.07	-30.21	2.84	4.55		-1.79	-8.33	-28.65	-1.5		-3.57
6	-4.44	-74.36	8.7	6.67	1.72		10	-4.41	-21.05	-4.76		5.26
-3.03	0.56	-33.33	-14.29	5.26	-7.41		-3.23	-2.08	-43.08	-2.13		2.88
0.53	1.61	-67.24	4	11.76	-1.75		-4.55	-1.08	-12.57	-2.33		-1.64
-2.38	-1.59	-38.46	-5.26	1.38	3.7		3.57	-2.63	-31.71	-8.7		45.33
4.35	-1.45	-34.62	16.15	-6.67	-1.22		-1.46	-1.75	-42.27	-3.15		2.78
-2.56	-1.12	-40.54	-42.31	2.5	0.39		-0.99	-4.17	-34.69	-0.48		10
1.37	-11.11	-79.79	-3.23	-6.25	-46.7		12.51	-2.27	-25.64	-3.94		1.05
5.54	0.58	-59.09	-27.27	25	1.19		-0.5	-1.23	-20.63	-1		3.7
1.55	-2.38	-39.58	-1.52	-1.83	1.56		-3.03	-1.77	-30.93	-7.65		8
-1.15	6.84	-39.66	-14.19	4.55	2.44		-2.94	-2.17	-35.35	-3.17		41.89
-1.12	-2.5	-42.11	4.55	1.49	6.25		2.68	-4.55	-25.17	-2.6		-0.93
-1.32	-3.85	-25	7.14	2.38	14.29		-1.11	-4.05	-20.18	-11.21		-0.98
-5	-1.59	-43.48	5.8	7.32	4.55		3.12	-2.5	-22.73	-9.88		50
-0.65	-2.27	-55	-2.1	2.22	-1.73		-2.63	-2.5	-34.21	-2.7		14.29
-2.04	7.76	-41.45	4.35	7.69	1.11		7.69	-19.39	-19.15	-3.57		8.33
2.33	12.8	-21.62	-66.67	-2.5	-10		-1.16	-0.52	-32.17	-7.81
-3.45	-3.45	-20.93	-1.34	-39.02	13.33		0.47	-5.01	-22.35	-1.86
-1.33	-5.45	-27.27	2.32	-2.44	4.17		8.88	-8.78	-12	-0.88
-2.49	-3.23	-27.78	-1.52	5.13	-1.72		-2.13	-17.78	-16	1.67
-1.9	-5.88	-31.37	2.27	1.89	-2.04		-1.73	-1.55	-33.1	-3.79
2.81	4.76	-37.5	1.95	-6.9	7.74		0.61	-6.06	-18.18	-3.97
-0.55	-4.44	-24	-7.72	-7.11	-1.16		-0.42	-0.41	-16.24	-8.01
-0.64	-1.52	-62.16	0.32	6.44	0.6		-1.34	-3.64	-32.56	-11.42
0.71	2.33	-23.21	4.76	-1.01	1.03		0.52	9.58	-64.62	-8.23
-2.22	-8.82	-51.06	3.28	2.55	-1.03		-0.36	-14.48	1.82	-42.9
-0.85	-17.49	-66.67	3.12	-10.23	-1.2		-3.81	-32.46	-25.86	-13.33
-1.59	-5	-58.49	1.45	2.27	2.78		-0.89	-0.36	-25.64	-0.23
-2.05	-2.27	-43.75	1.05	10	3.57		-1.69	-0.71	-22.99	-1.44
-2.82	-4.96	-34.92	0.13	1.79	3.33		4.55	-10.68	-48.73	-18.12
-0.28	-3.08	-36.84	-1.22	5.56	-2.78		1.52	-3.32	-24.21	-0.38
-3.23	-1.41	-21.82	11.11	11.76	7.14		0.08	-3.88	-26.15	-5.41
-1.49	-6.67	-20.51	-0.41	18.18	2.5		0.17	-14.78	-49.55	-3.85
-0.71	1.59	-38.46	-6.35	1.03	-4		7.14	-1.94	-88.57	-67.86
-58.96	-1.02	-61.4	-20.83	2.73	2.94		-1.02	-19.65	-17.54	-1.92
-23.97	-2.69	-25	-13.23	2.41	2.22		3.96	-0.81	-65.12	-8.33
0.94	0.99	-17.39	10	1.3	5.31		-17.51	-11.33	-38.64	0.48
-1.68	-0.76	-27.78	5.88	1.12	3.12		-2.8	-7.82	-24.53	-6.25
1.34	0.74	-23.82	-3.57	3.45	3.23		-4	-8.23	-30	-1.82
-4.47	-0.74	-25	-12.4	5.21	4.08		5.26	-12.5	-18.57	1.92
-18.76	-0.93	-58.54	-28.57	1.89	9.09		4.63	-11.11	-14.63	-13.89
0.56	-2.66	-20.83	-1.87	4.71	-3.7		-4.44	-2.27	-10	1.34
-2.17	-3	-47.5	-0.48	-2.33	20.37		-1.04	-5.66	-20.27	-8.57
1.78	12.76	-50	-4.35	16.67	11.29		7.69	-4.69	-17.07	9.52
-0.06	4.74	-61.74	0.73	4.76	6.67		-29.22	-0.87	-24.39	-17.14
-0.33	-1.27	-80	-18.75	2.94	-3.45		-0.93	25	-39.39	-5.88
-0.02	-0.18	-21.95	2.56	1.16	3.85		-1.67	-5.88	-46.43	-1.69
0.14	0.22	-29.41	-25.48	1.52	8.33		2.56	0.06	-27.74	-9.09
0.16	-0.74	-55	4.21	4.92	4.17		-2.27	-1.8	-8.57	-2.44
-0.48	-1.14	-22.71	-25.33	13.33	-1.35		-0.61	2.3	-18	-1.89
-0.78	-0.17	-36.36	-24.21	3.1	4.92		-1.12	-3.95	-10.71	20
1.21	-2.05	-18.18	-21.26	6.52	-0.4		18.91	-1.59	-30	-8.33
-6.54	26.12	-52.5	22.37	3.12	-5.26		-2.74	-2.7	-42.86	-4.35
4.02	-0.3	-51.43	-10.34	4	3.85		-2.78	-1.61	-12.9	-52.34
1.96	1.37	-31.41	-5.26	-3.45	2.31		-1.39	3.57	-11.44	-12.22
-0.81	3.39	-50.79	-0.84	3.85	0.78		-6.25	3.33	-2.85	-6.52
4.35	-1.52	-60.68	-2.13	3.38	5.56		-5.88	10.78	-4.88	-1.56
-15.1	-1.42	-57.14	4.76	-4.46	5.56		-7.89	-2.7	-17.65	6.88
4	5.56	-29.05	-4.99	-3.64	3.12		-7.14	7.37	-23.4	-6.25
2.63	-2.27	-68.29	10	3.03	-7.11		-2.94	-3.33	-28.57	-10.71
-3.12	-4	-34	6.15	9.52	0.41		3.7	-2.08	-12.5	-4
4.35	-7.69	-47.37	-10	4.76	1.46		-4.48	-12.22	-20.75	-20
4	-2.86	-25	0.18	3.33	2.99		-2.08	8.33	-12.9	-2.7
-3.23	7.09	-22.86	-2.17	3.03	-1.89		8.33	-3.6	-30.43	-4.35
-2.82	0.98	-36.36	2.42	-6.45	-35.16		-2.17	-4.08	-42.86	-15.79
1.92	-0.81	-25.76	-17.85	-4.55	2.17		-1.16	-5.71	-26.32	-7.27
-2.44	-3.45	-23.08	-1.89	1.67	-2.06		5.88	-2.94	-57.36	-5.26
-0.87	5.26	-19.64	2	-1.96	-2.17		-5	7.14	-20.79	-13.95
-0.64	-5.51	-25.53	1.01	-1.18	-5.26		-1.62	-2.94	-65.22	-14.02
-1.64	-2.01	-37.88	2.43	-1.08	-4		-4.84	-6.02	-9.52	2.06
-1.2	1.9	-63.41	-83.42	0.09	19.83		-3.7	0.42	-44.44	-4.44
-2.04	-1.19	-28.99	1.69	-0.26	1.75		-2.38	-2.62	-40.62	-1.25
-1.82	-2.06	-59.7	-3.85	3.53	-4.17		1.61	-3.39	-40.81	-3.85
1.69	-2.7	-41.67	3.03	40	1.96		22.06	-16.69	-26	-8
3.45	-4.34	-30.77	-6.25	4.55	29.6		-1.28	-0.54	-46.3	-4.76
-1.49	12.6	-24.39	6.67	3.7	-3.57		-2.47	-0.86	-54.84	-3.45
2.25	-19.55	-29.73	-4	2.02	-1.92		-0.89	-1.92	-40.54	-1.15
-5.62	2.65	-20.37	-34.62	0.96	-1.33		-0.78	-6.56	-38.89	-8.04
-6.12	-1.6	-38.2	-3.45	2.13	-3.45		-2	-1.82	-27.78	6.25
-1.43	-1.87	-37.17	-4.17	-2.17	1.79		-0.65	5	-66.67	6.15
-2.13	-2.22	-13.42	1.06	-23.26	-3.57		-1.92	-2	-40.48	-2.78
5.56	-5.33	-38.1	1.12	4.55	10		-2.66	-2.02	-44.44	25
1.75	-2.67	-26.69	6.06	7.69	5.88		-8.33	-8.24	-32.5	-23.94
-21.7	4.1	-32.74	-6.67	-7.14	2.86		-2.63	-1.54	-20	-40.39
-2.63	-1.9	-54.55	5.56	-1.35	11.11		-11.41	-4.08	-24.58	24.72
-1.1	-2.27	-52.94	-18.18	-5.76	6.45		2.94	-1.64	-27.42	-1.69
-0.58	-3.3	-43.27	-81.36	4.17	7.14		1.64	4.44	-23.4	-6.49
14.29	-1.32	-24.73	-4.84	-1.82	-1.92		6.25	1.18	-32.26	-3.85
2.27	4.35	-79.77	6.99	-0.31	-2.56		-4.17	25.22	-9.77	-31.71
-2.56	-3.28	-21.15	6.25	6.96	-1.64		-2.56	-3.24	-25.93	-3.85
3.45	7.7	-21.95	-10.11	3.45	20		-10.34	-14.29	-24.28	-9.52
-2.56	11.67	-20.93	-18.52	-25	-2.74		-1.24	-0.59	-50	-6.67
5	-11.69	-73.68	-6.25	2.94	-1.27		6.37	5	-71.88	12.5
-2.08	2.01	-25	0.55	4	0.53		1.93	-7.48	-20.83	-28.12
-0.52	-1.37	-39.77	-2.13	6.06	-2.78		-3.28	1.23	-13.25	14.29
1.05	-2	-61.58	3.7	-6.25	-0.19		5	-8.99	-29	-9.38
-4.17	14.29	-27.91	16.93	9.09	-0.65		-1.67	-0.68	-15.38	-18.47
-6	-4.65	-43.86	2.94	2.17	1.79		0.04	-2.33	-68.63	8.77
-1.15	-4.35	-26.44	3.7	2.44	-6.67		-6.29	-2.08	-44.44	-14.29
4	-1.41	-39.29	3.12	-1.15	-4.55		-0.41	-1.27	-34.88	-2.86
2.13	-0.05	-41.18	-2.25	16.67	1.75		-0.43	-9.16	-15.62	7.69
-2.17	-3.92	-70.97	-3.44	-3.57	2.13		-2.56	-3.03	-6	-3.76
-1.02	-1.08	-24	-4.76	1.43	-3.92		-5.71	-7.32	-20.31	-10.53
-2.38	-0.83	-71.82	-5.81	3.45	-16.67		-2.13	-1.39	-23.08	-1.75
-1.33	-3.16	-50	-0.92	-0.22	1.24		-1.08	-2.38	-14.06	-16.67
-2.86	-30.07	-25.35	-3.25	2.38	-0.02		-0.81	-1.82	-21.43	-2.08
0.8	12.35	-33.33	7.14	4.55	4.65		-0.87	-1.56	-17.95	-4.65
-2.78	-6.25	-24	-6.45	10	-0.6		-1.83	3.57	-39.78	-3.7
-0.94	-1.61	-26.32	-2.44	-4.55	-2.04		-3.04	-1.96	-41.3	-10.34
-1.79	-4.17	-61.11	-6.45	-7.89	5		-1.33	-2.35	-12.86	-2.15
-1.85	48.42	-67.57	1.15	6.25	2		-0.6	-5	-33.33	23.18
6.45	-1.64	-59.26	-6.25	1.89	0.67		1.61	-2.86	-58.7	-5.36
7.15	-2.08	-21.51	-8	3.28	-0.75		-3.85	-1.64	-50	6.25
-1.25	-0.77	-16.46	9.43	1.66	-5		-1.41	-2.94	-23.68	-4.17
-1.32	-0.18	-51.61	2.78	-0.8	-2.27		-2.33	-3.33	-15.51	-3.66
5.44	-1.08	-20.21	4.76	-3.28	-1.04		8.72	16.67	-41.67	8.33
-1.85	-2.8	-26.19	4.82	-5.56	1.35		-2.17	-0.69	-20.6	7.93
5.26	-2.22	-13.47	-16.67	-0.32	3.12		-3.7	-0.81	-20	0.53
2.63	-11.43	-26.37	-71.03	0.63	3.57		-0.79	-1.56	-22.22	-7.41
-2.22	1.45	-33.8	-11.11	0.38	-4.76		-39.63	-2.56	-43.59	-20
-1.75	-2.15	-51.35	-25	-0.61	-1.05		1.61	3.85	-23.47	10.53
-2	-2.04	-55.71	-11.11	-1.28	2.41		-1.98	11.11	-25	-17.39
-2.63	-1.56	-57.41	-11.54	-0.82	1.72		33.33	10	-4.55	-40.11
1.2	-0.4	-55.88	-2.11	-4.17	-8.7		-1.72	-11.76	-13.16	-3.33
-0.32	-1.79	-46.15	-1.25	-1.45	11.11		-1.82	3.03	-15.62	-8.62
-1.71	-0.21	-43.08	-1.12	-43.84	-1.43		-1.85	-5.88	4.61	3.47
-2.5	0.13	-43.59	6.96	15.38	3.49		-0.97	-7.14	-20.5	-8.2
-7.41	-1.67	-38.89	-2.33	-0.52	14.81		2.93	-2.22	-52	-18.67
-1.51	-1.54	-27.78	4.55	-20.31	4		-1.22	-2.12	-26.09	5.26
3.97	-5.56	-47.08	-22.22	-4.93	-1.02		-0.58	-2.63	-38.1	3.45
4.17	-5.45	-56.52	10.18	-24.66	4.08		4.76	11.08	-8.7	-4.35
4.03	-1.56	-6.67	-6.11	-3.04	-2.13		-3.28	-0.9	-28.12	-5.41
-7.69	-2.63	-20.1	-16.67	4.35	4.17		-2.13	-1.1	-34.09	-1.03
-2.99	-2.56	-21.15	6.06	-0.32	7.5		-4.95	-2.22	-39.53	-18.18
-5	-2.56	-32.63	-2.26	-0.1	-10.34		-2.56	2.17	-20.45	-2.3
2.7	-0.81	-34.47	-4	-14.47	-0.88		-29.41	7.41	-17.86	-3.7
-1.56	0.85	-30.81	-1.92	-3.18	-6.06		3.85	25	-21.36	10.42
0.76	-1.23	-72.36	-1.86	0.11	4.55		-1.52	-1.94	-19.05	-5.56
-2.63	-2.84	-39.53	-2.13	-0.1	5.26		-1.75	-0.79	-50	2.74
10	2.75	-35.29	2.74	1.02	-5.88		-2.44	-8	-23.02	7.69
-1.75	-0.07	-48.72	2.56	-1.06	-4.17		5.88	7.95	-57.69	16.67
-0.82	6.9	-22.66	-9.57	-4.06	-1.37		-1.41	-2.56	-40.83	-2.56
-1.25	-0.57	-58.82	1.75	-3.7	-2.94		-1.45	-7.41	-38.96	14.29
-1.75	-5.26	-31.4	-28.44	-1.8	1.89		-2	-7	-60	-4.76
5	-2.44	-21.43	-25.76	-47.16	-1.59		20	-1.92	-46.15	-7.69
4.76	-1.89	-46.22	-29.03	-15.56	2		-0.11	5.35	-13.85	-3.08
-0.68	1.56	-55.27	-8.41	-6.37	5.56		1.17	-2.17	-8.57	-0.78
-1.75	0.56	-42.5	1.78	-0.17	-0.07		-3.51	23.31	-16.62	-3.23
3.36	-2.23	-25.4	6.25	-6.06	9.09		-0.97	-8	-19.27	-2.33
-0.69	-2.63	-50.07	-2.27	10.21	-17.12		-2.56	-1.67	-3.3	-26.47
38.21	-1.67	-31.91	-6.67	-5	-1.51		-6.33	10	-44.58	-1.82
-7.14	-2.27	-20	-12	2.56	-3.03		-1.85	-2.63	-28.21	-4.44
0.13	-1.69	-24.77	-13.51	2.04	2.33		-2.01	-4	-12.5	0.27
-2	2.9	-27.71	0.26	1.98	-0.56		-2.44	-2.86	-25	-3.92
-2	-2.22	-41.26	1.47	0.33	6.98		-3.03	-2.78	-21.21	-3.51
-3.33	2.28	-52.63	1.79	-4.35	7.69		-5.88	-2.56	-34.83	-4.44
-0.76	-2.13	-65.85	2.13	-0.23	-2.86		-1.13	-3.03	-40.71	-22.22
-0.9	-1.39	-34.69	3.76	1.92	1.06		-5.48	-2.86	-33.66	-7.69
21.45	-2.78	-12.5	1.31	-5	-0.89		-2.78	5	-16.67	4.76
-1.11	-2.63	-36.14	-0.69	1.92	6.32		-5.56	-2.17	-25.89	2.04
-1.22	-1.89	-34.4	-2.33	2.69	-5.26		34.99	3.54	-35.14	-1.43
2.37	-4.23	-53.59	-20.91	-0.08	2.94		-1.12	-1.15	-47.19	-10.64
2.22	-6.96	-36.73	-5.26	1.96	-5.65		14.29	-2.65	-30.77	-1.14
2.5	-1.03	-68.81	10	-7.14	-1.5		-2.78	-2.44	-44.44	-11.67
-1.75	-1.59	-20.93	-10	5.88	-0.3		-1.85	-0.98	-10.42	-39.22
6.84	-1.43	-46.43	17.72	2.69	-2.13		-0.89	-1.18	-62.77	-6.56
9.09	-1	-42.86	-0.57	-2.08	5.95		7.69	-1.36	-16.03	-1.92
-14.75	0.46	-33.87	-1.92	-0.77	-33.72		-1.89	-1.27	-36.1	-40
-0.95	-0.7	-30.93	11.11	2.38	51.36		20	-3.66	-26.19	-6.86
0.39	-2.28	-32.61	-3.17	-4.17	-5.41		-1.16	3.7	-3.7	-11.43
-2.56	-4.48	-32.14	5	-4.55	4.76		-0.7	8.33	-44.74	-18.18
-1.75	-1.3	-53.33	5.88	-3.7	0.37		-3.33	-1.85	-34.62	8.4
-2.13	-1.69	-40.05	-5.4	12.5	2.88		-1.59	-2.17	-12.86	-7.14
4.17	-2.63	-16.67	-0.09	8.33	-11.11		-2	-8.82	-39.29	-5.26
-2.13	-3.3	-38.36	10.83	12.5	0.64		6.67	-4.26	-30.08	-5.41
-2.82	-4.76	-28	-15.38	-2.5	-8.33		-1.27	-2	-66.67	-8.7
-3.66	-1.88	-52.63	-16.13	5.56	-1.75		-3.45	19.59	-34.85	-13.64
-2.7	1.27	-79.37	-5	9.09	1.79		-2.08	-2.56	-12.55	-3.03
-6.82	-0.3	-16.22	15.6	3.7	0.97		10.62	-2.86	-29.4	-2.56
3.45	-7.14	-3.85	-17.85	9.09	3.7		-3.45	-13.39	-27.36	-4
-0.81	-1.67	-27.5	-1.89	-15.38	2.59		-2.5	-2.82	-33.2	-5.88
-4.26	-2.38	-52.94	-20.51	-23.38	16.67		7.69	-1.19	-25.92	-1.54
-1.69	-2.7	-50	-5.26	-3.64	2.78		2.98	-1.56	-15.7	-2.94
0.26	-4.35	-23.81	1.64	16.67	4.35		2.63	-0.93	-17.53	11.25
-1.68	-3.7	-23.81	-3.03	5.56	-1.56		-1.81	-2.04	-23.26	-12.5
-0.62	25.11	-63.89	-2.27	11.11	-1.2		6.67	-1.16	-30	-2.08
-1.34	1.9	-48.75	-14.29	1.46	3.03		-5.41	-2.13	-36.11	-12.33
-2.04	0.66	-32.39	16.67	7.69	-3.57		-1.98	-3.17	-35.56	-13.22
-1.59	-0.5	-40	-5	5	-1.69		7.14	-5.36	-50	6.25
10	0.62	-21.54	1.5	6.67	-0.85		-3.45	-2.82	-23.4	-3.09
7.14	1.41	-31.71	5.77	2.15	11.93		-1.64	-3.39	-0.83	-1.08
-1.96	-0.64	-22.52	-5	-5.13	-8.33		0.76	-3.12	-75	-3.12
-3.03	-4	-24.24	-3.3	-9.42	-2.78		-2	13.33	-28	-53.23
-1.08	-0.8	-37.74	-11.11	5.48	11.11		-0.05	-3.45	-19.61	11.11
3.45	0.42	-23.08	4.35	2.43	2.86		-0.58	1.89	-46.38	-31.82
-0.79	-8.2	-27.35	-26.85	3.7	2.94		-0.77	-1.69	-28.57	-2
0.99	-3.7	-27.5	-3.22	14.51	4.76		-1.98	5.88	-30.77	16.3
3.57	-3.57	-63.46	2.8	0.76	3.03		-0.76	1.72	-32	5
16.24	-7.87	-34.16	-0.23	3.33	-3.64		-1.08	-3.9	-16.39	-10.43
1.56	-11.76	-87.8	6.45	2.13	-1.37		-0.67	6.46	-67.97	-1.56
1.59	-4.08	-23.26	-1.89	4.35	5		5	-2.56	-21.05	6.25
-1.27	-7.22	-20.95	-9.52	2.33	-6.67		3.03	-1.89	-18.37	-3.64
-1.04	2.95	-40.48	3.85	4.12	0.44		16.54	-5.56	-17.14	-8.82
-1.83	-2.13	-23.26	-7.69	2.94	-0.08		-1.17	-1.54	-25	-2
2.22	-2.78	-21.15	-6.67	-8	3.8		-11.58	22.65	-42.86	-3.7
3.28	-3.57	-54.67	2.33	13.75	-1.02		3.02	-2.97	-46.67	-2.63
-1.71	-1.34	-72.62	-3.23	7.69	-0.64		-2.22	-4.29	-13.68	-8.33
-2.47	-3.82	-61.54	-7.88	-31.9	1.05		-1.96	-2.17	-33.33	-3.85
-1.55	-1.53	-23.08	-26.17	2.13	-0.48		20	-4.05	-74.1	3.24
0.19	-0.77	-39.81	-8.33	3.03	-2.44		17.92	-0.75	-58.06	-10
-0.85	-2.83	-11.48	-1.92	3.39	5.88		-1.9	2.26	-50	-7.14
-5.13	-1.94	-35.59	2.38	-2.86	-2.44		-1.68	-1.09	-65.52	-2.08
-1.57	-3.57	-26.79	7.14	22.35	-2.38		-4.64	25.59	-30.33	-4.08
1.19	-4.44	-69.44	-7.69	-1.1	10		-6.14	-2.22	-42.42	-3.7
-2	-2.22	-30.61	-2.33	3.45	-5.88		-0.25	-2.08	-28.21	3.61
-1.61	-0.71	-29.77	-25	-7.41	-3.77		6.67	5.26	-26.47	-1.28
-0.93	1.71	-43.4	-3.57	2.7	58.97		-1.59	-2.44	-37.21	-0.65
-2.5	3.26	-65.59	-1.46	7.14	4.55		2	-10.64	-30.56	-1.85
-4.44	-3.39	-28.81	0.33	16.67	3.12		-1.49	-3.85	-32.81	-3.09
2.86	32.1	-26.92	-4.91	1.69	1.44		-2.6	-1.16	-62.18	1.73
1.89	-60.37	-27.27	-3.85	13.65	1.5		5.56	-3.67	-31.31	-4.62
4	-2.78	-20.83	7.14	3.57	-6.67		6.98	-2.78	-19.44	-1.15
-1.89	5.88	-62.44	-17.63	1.82	1.35		-20.33	5.97	-13.16	-2.22
-2.2	-1.63	-24.72	-10.19	5.26	1.33		9.09	-5	-36.84	-14.29
-2.03	17.75	-14.93	-5.88	-4.43	-12.5		-3.36	-0.95	-33.33	-11.11
-0.81	6.71	-52.11	1.47	3.04	4.17		-1.69	-5.26	-9.43	-2.38
-1.33	-4.5	-87.5	-2.43	2.17	-2.22		-13.51	-1.85	-8.62	-2.86
3.85	-5.71	-30.56	0.94	-1.42	-2.38		-4.76	-4.44	-24.39	-70.65
-2.63	-1.88	-51.11	-9.09	25.64	-0.56		-2.22	-2.38	-54.05	-4.17
-3.23	-2.19	-36.84	-3.57	3.28	2.44		-10.27	1.25	-20	-3.7
-2.5	0.05	-21.67	-6.59	1.59	-23.96		-4.71	-2.17	-15.45	-5.13
2.42	1.72	-85.37	-2.03	4.17	0.08		15.69	0.61	-34.78	6.59
2.44	-6.21	-48.57	0.95	6.67	3.7		-3.33	2.13	35.71	-4
-1.05	-1.11	-24.65	0.63	1.85	-14.29		18.85	0.81	-53.62	-4.26
16.97	-3.92	-44.19	-10	18.52	-1.65		5.56	-2.04	-35.64	-3.12
5	-3.7	-30.43	-3.85	0.88	-1.45		-2.63	-3.88	-73.53	-2.78
-0.81	-2.44	-25.42	-15.64	1.61	-1.85		3.57	-6.9	-47.62	6.25
-0.25	-2.5	-30.43	-17.65	4.48	-4		-6.25	-2.08	-81.58	-2.86
-1.01	1.79	-38.71	2	5.88	-8.7		14.29	-1.03	-34.48	6.67
0.01	-8.57	-72.31	-5.26	-2	-2.42		-1.83	-2.17	-10.1	-30.8
-2.59	-11.43	-34.02	3.9	-2.55	5		-4.55	-1.11	-10.78	2.78
-0.8	-2.7	-23.26	-4.83	-2.99	6.25		-1.33	-3.92	-22.05	33.33
4.35	-1.12	-22	0.75	6.67	-4.76		-2.34	4.55	-28.89	12
-2.3	-15.22	-63.79	0.84	2.56	0.15		14.29	9.09	-7.88	-4.17
16.67	-1.41	-31.11	-10.55	4	1.72		9.09	-9.52	-27.28	-2.22
1.22	-3.08	-9.52	1.21	25.71	-1.01		-2.7	-2.15	-20.68	-6.9
-1.69	24.36	-57.78	48.18	0.32	3.03		-1.9	-13.33	-14.29	-3.23
1.61	-11.9	-39.47	0.56	-9.68	5.88		-1.1	-3.85	-20.51	-3.51
-0.97	-4.55	-67.61	3.7	-16.81	8.33		-5.59	-4.35	-15.17	-36.14
-2.08	-6.41	-7.36	1.6	10	3.03		-15.38	-1.85	-62.5	-6.67
1.59	-21.74	-23.81	-11.67	-2.86	-2.13		-4.88	-5.81	-22.92	-5
-2.17	-7.57	-20.93	-2.04	2.44	-0.67		7.58	-2.65	-20	-2.82
-1.92	-7.5	-24.39	-23.08	4.55	-0.25		-50.45	-4.55	-26.09	-0.23
-26.55	-2.27	-22.86	1.25	1.25	8.33		-2.33	4.41	-32.08	-2.44
3.03	9.09	-52.38	-19.05	1.82	5.88		12.5	-6.12	-50.62	-5.6
-4.17	-5.95	-27.27	-4.35	8.33	0.59		-3.51	-2.67	-35.9	-11.97
-5.41	1.98	-25.98	-2.56	8.33	-1.79		-3.92	-6.06	-12.4	-2.04
-1.52	1.22	-20.63	-2.04	-3.03	3.57		-1.01	8.49	-29.6	3.74
-3.03	0.71	-21.62	-3.23	4.35	-3.12		-9.09	8.33	-15.38	30.48
13.81	-2.04	-30.95	-2.86	7.14	16.67		-0.95	-4.76	-22.82	-15.15
-1.39	-4.35	-35.42	-3.77	-3.7	16.77		1.39	32.74	-25.51	-0.37
2.7	-6.98	-32.31	-1.02	5.88	-3.33		-2.29	0.71	-5.26	-3.26
5.88	-2.54	-17.07	-4.76	-5.45	-1.43		-1.45	-2.94	-21.84	4.35
3.23	16.67	-26.19	5	-32.14	-2.86		-1.16	1.08	-69.23	-18.75
-2.11	-3.04	-58.54	-8.33	1.95	9.09		-0.47	-2.78	-71.05	9.65
-1.39	2.17	-50.77	-8.33	-6.67	39.39		8.24	1.33	-39.47	-7.14
-4	-3.77	-35.09	1.3	-3.7	0.49		-2	-16.83	-47.27	-10.31
-6.67	20.88	-65.05	11.76	2.63	-0.76		-2.44	-1.67	-69.63	9.09
-2	-2.44	-29.73	-2.47	0.69	2		-2.7	-1.56	-26.53	35.74
-2.13	-2.5	-30.48	-8.77	1.89	-4.05		-10.78	-6.48	-27.03	-5.88
4.35	-4.76	-23.33	-1.35	9.3	4.76		4.41	-1.52	-36.36	-3.7
-2.74	-1.72	-31.58	-6.7	-1.39	-5.88		-5.26	7.69	-14.71	-6.67
2.97	3.45	-48.9	0.38	11.11	-7.41		14.29	-2.82	-6.67	1.37
-0.03	-2.04	-60.32	0.34	-22.22	7.5		-2.33	2.22	-33.04	-49.06
-1.82	-2.22	-40.48	-6.11	-1.69	-4.55		-1.28	-3.64	0.23	18.64
-4.26	18.98	-17.31	1.34	1.75	-1.63		5.26	-3.64	-27.91	16.67
0.78	3.08	-30.3	16.67	1.61	2.08		-2	-5	-22.64	-37.56
1.25	-3.7	-72.5	-31.25	-2.54	-7.83		-7.69	-3.95	-10	-5.26
-1.49	-1.41	-40.74	16.67	-2.74	-3.86		0.23	-7.27	-42.11	1.06
5	-3.85	-68.75	5.66	2.94	1.47		-1.99	-5.88	-13.33	-2.41
3.57	-1.18	-46.88	1.11	2.78	3.35		-4.35	-2.38	-12.94	11.11
-22.94	-1.66	-20.51	5.26	-13.33	0.58		-4.35	-1.47	-14.71	-2.13
0.88	-2.75	-34	-3.45	6.25	-1.62		1.75	-3.85	-16.96	12.53
-1.6	-1.54	-77.61	-3.9	7.69	-36.29		-2.99	-2.44	-49.15	-18.18
-1.37	-2.44	-35.09	-3.33	8.33	-0.3		-1.75	-2.94	-35.94	-10
-3.45	-6.79	-46.81	-2.74	10.13	2.04		-11.76	-2.08	-22.5	-63.64
12.01	15.08	-40.55	-24.37	4.76	-1.68		-0.33	-0.64	-16.22	8.33
7.69	0.19	-47.31	-1.02	11.11	1.8		-3.85	-5.13	-15.15	-4.76
-15.26	-3.03	-52.5	-1.81	5.26	5.41		0.7	-1.14	-31.25	-7.14
-4.76	5.56	-44.44	2.33	0.48	1.52		0.69	-0.6	-24.52	5.26
-1.89	1.59	-33.33	-8.89	3.7	1.79		0.05	-2.17	-24.49	-5.19
30.89	-1.61	-25.68	-3.12	-3.57	5.56		16.52	11.11	-41.18	-5.71
-1.67	-4.27	-27.45	-2.08	-2.04	1.82		-3.7	-2.44	-18.75	-1.49
-1.92	2.53	-8	-28.57	9.87	2.94		-4.17	-1.12	-25	-2.83
-2.33	-1.23	-29.73	1.32	2.86	6.45		-0.85	-2.94	-33.77	-1.43
-18.76	-0.96	-23.34	-42.45	2.5	7.14		-1.75	-2.63	-9.68	-7.41
3.57	-3.33	-41.3	-21.47	1	2.44		10.98	0.4	-58.82	-5.41
1.59	-1.33	-53.33	-6.25	5.26	7.35		26.25	-2.07	-33.94	-7.77
-2.22	-1.65	-70.53	-8.06	14.81	2.78		-3.45	-0.94	-20.6	-4.35
-2.38	-1.43	-56	0.34	-11.36	9.09		-3.77	-1.71	-43.21	2.18
-1.43	-1.68	-25.81	-1.27	7.69	9.09		3.78	-7.81	-17.73	-2.15
3.57	1.45	-41.03	-1.43	-0.88	19.17		-16.61	-2.33	-15	5.66
-41.46	-5.13	-51.28	25	-0.28	-12.33		-0.75	10	-21.67	6.97
-2.56	3.12	-77.27	-7.6	2.13	3.03		-0.58	-5.71	-54.72	-3.45
5	-1.9	-72.27	-2.71	-3.77	3.7		-1.12	-5	-46.15	14.29
-1.96	-0.08	-31.25	6.67	3.45	3.85		-0.79	-1.61	-9.8	-9.09
-3.66	-1.61	-32.93	-5	3.23	0.41		17.29	-2.22	-37.66	-15.15
7.14	-0.47	-35	12.5	-2.33	2.17		6.28	1.71	-21.33	-4.88
-5.88	-1.28	-48.78	5.56	2.13	2.27		-1.62	-0.69	-43.9	4.17
-1.79	-4.76	-41.9	-7.27	2.41	-33.63		-0.83	1.61	-26.64	-19.73
-0.61	7.37	-20.16	-24.77	4.44	4.35		12.36	-1.03	-65.71	-33.85
-1.37	-1.43	-35.37	-10	-0.2	-0.07		-1.69	-7.98	-51.35	-1.85
-0.41	-0.59	-7.69	26.48	2.33	3.85		-1.69	-18.29	-17.86	-18.52
-1.33	2.5	-42.55	-5.71	7.14	-1.75		-2.04	-2.15	-44.44	-2.94
-0.23	-2.94	-41.57	0.21	2.27	-2.19		-0.83	-1.79	-3.85	-1.04
-2.15	-0.93	-30	-7.14	32.75	0.12		-36.75	-4.55	-14.71	10
-2.48	-2.81	-46.32	4.44	14.29	2.7		-5.41	-4.08	-48.94	1.11
-4.76	-4.55	-60.55	10	0.48	0.18		-5.56	10	-15.07	-5.88
-2.08	-2	-20.31	-8.33	-3.61	-0.04		0.01	4.08	-27.59	-3.85
-4.92	-4.69	10	-14.81	3.33	1.14		-1.29	3.4	-21.05	-2.5
-0.44	-1.3	-70.45	-3.23	-1.47	-5.98		-2.46	7.87	-21.36	2.92
-0.74	-1.96	-31.11	-1.6	1.18	6.25		-2.4	4.44	-2.86	3.55
-1.32	-1.8	-51.14	0.02	1.56	-5		-2.74	0.05	-26.83	-0.62
-1.54	-1.97	-62	0.72	20	1.5		0.41	-6.67	-64.91	-9.09
-4.6	-3.52	-40	-0.21	-2.14	2.22		-1.1	6.08	-33.8	11.11
-0.91	-1.18	-37.29	-34.95	5.88	5.56		0.54	-5	-32.65	-0.53
-8.25	-1.12	-59.04	7.69	7.69	-9.74		2	-0.62	-18.18	-5.88
0.86	-2.13	-42.86	-20	-5.41	-2.32		0.66	-2.34	-10.71	-6.25
-0.23	-2.27	-63.64	-2.88	3.85	43.08		-0.83	-0.26	4.17	-5.25
-0.62	-6.67	-16.22	-2.2	4.55	-2.86		-1.85	8.97	-2.31	1.08
3.11	-7.5	-45.83	-1.69	-3	14.29		-0.76	9.09	-36.11	-5.36
-4.17	-2.04	-32.65	-4.55	1.11	-1.56		5.26	-3.96	-18	-1.43
1.03	0.03	-40.12	-43.71	2.13	-2.13		-2.27	-1.06	-7.69	-23.53
-1.06	-1.49	-43.27	54.55	3.45	3.33		-0.88	-0.71	-29.13	-15.38
2.88	-2.27	-27.78	1.82	3.23	8.57		3.33	-2.2	23.33	4.74
0.05	-1.92	-30.77	-8.33	5.13	2.22		-1.5	-2.02	-40.62	0.91
-1.2	-12.24	-21.95	-3.45	6.25	5.97		-7.14	-1.4	15.77	-0.97
-2.38	-0.42	-22.41	2.15	-5.26	2.99		-3.74	-5.77	-12.2	1.35
-1.52	-5.13	-37.7	5.23	12.5	1.18		3.33	18.55	-21.16	-5.22
-0.29	-4.65	-23.53	-6.55	5.94	-2.27		0.74	-1.82	-9.43	2.5
-0.36	-2.23	-47.52	-2.27	3.03	1.15		5.26	6.25	-5.88	-3.23
1.61	2.12	-27.78	-13.36	-0.29	1.3		5	-5.17	-12.81	-5.56
1.39	3.85	-22.22	-8.99	1.65	6.67		13.96	-0.7	-22.92	-7.41
-3.23	-0.74	-40	3.33	2.02	-2.78		-1.56	-2.56	-20.53	-21.43
1.54	-0.78	-23.91	3.23	5.41	-13.33		1.44	8.33	-47.83	-3.03
-0.74	-0.88	-26.09	-25.83	3.23	-3.17		-2.22	-1.64	-66.22	-2.7
-1.23	-2.94	-86.05	-17.07	11.54	-5.87		16.67	-33.55	-31.15	51.37
-3.57	-2.04	-65.38	0.4	1.59	2.38		9.09	-7.35	-57.45	-11.36
-1.88	0.21	-17.86	-0.37	-2.13	2.7		9.94	-1.45	-34	-2.33
-1.98	-1.96	-48.21	-6.25	3.7	-9.09		11.11	-3.53	-15.38	-1.37
-1.14	-1.19	-29.41	-1.89	6.67	5.88		-3.33	-0.66	-25.27	-5.17
1.16	-6.02	-25	-14.29	0.23	-2.5		-3.45	4.08	-17.22	-2.15
-4.35	-1.79	-55.7	4	2.55	-3.7		-2.27	-1.09	-28.24	-4.17
-1.45	-7.32	-38.06	14.29	6.9	-4.17		-1.85	7.14	-44.39	37.17
-1.96	-4.17	-55.56	7.27	-2.33	-12.5		-0.99	-3.39	-18.35	-43.44
-0.38	-3.03	-37.34	-2.11	-3.57	2.05		19.49	-1.54	-22.39	-2.99
1.27	-2.27	-39.09	0.88	3.03	1		5.83	4.55	-20.65	-3.03
-1.75	-2.33	-23.46	6.82	-6.25	4.29		-6.38	-3.03	-20.31	2.33
-11.89	-2.5	-56.67	-4.69	2.04	-5.71		-2	-5.71	-34.72	5.88
-2.44	-1.61	-73.68	-12.29	5	4.49		-4	-0.99	-18.26	5.73
-0.85	5.88	-37.5	-0.51	3.57	1.32		23.61	-54.8	-60	-12.5
-1.13	-3.82	-24.39	2.57	4.88	1.33		-2.56	1.11	-32.95	-4.35
-1.03	-5	-30.56	-7.14	5	2.82		-0.26	3.57	-21.46	7.69
11.11	-1.82	-20.12	5.7	1.61	-0.8		1.06	4.27	-26.32	-3.85
4.76	-2.3	-20.35	5	20.81	-1.79		-0.88	1.38	-38.97	-2.56
-3.85	-3.95	-22.36	-6.67	6.06	-1.39		-0.68	-6.35	-21.3	-23.53
-1.28	-6.25	-48.72	28.57	1.82	7.69		-0.74	-0.9	-41.3	-23.19
-1.2	-3.31	-48.78	60.12	6.67	4.17		-4.26	-0.99	-14.06	-3.03
-1.45	-1.64	-28.28	3.96	6.67	-12.5		-1.64	-2.44	-23.33	-6.25
9.09	-0.65	-25.58	-22.48	-0.64	6.82		-4	-1.64	-60.76	4
-2.13	-2.13	-25.51	-2.76	1.44	16.57		-1.85	-3.95	-61.22	-35.94
-3.83	-2.78	-60.11	-10.53	-1.69	9.09		-3.9	-3.85	-31.58	-5
-2.61	-7.27	-29.2	2.38	2.86	1.72		-4.29	4.76	-20.05	2.17
-2.04	-3.85	-27.55	-2.94	2.63	-2.04		-1.59	-5.13	-22.03	7.46
-1.85	-1.57	-24.85	11.26	6.67	-3.23		-5.71	-4	-31.58	3.7
3.15	-2.67	-22	2.77	18.22	2.85		-6.67	-2.78	-7.55	-4.44
-1.24	-24.22	-33.6	-1.1	20	2.42		-1.18	-1.15	-11.9	-4
2.92	-10.2	-47.17	-0.53	4.36	0.28		-1.28	6.67	-23.15	-8.7
-4.64	-6.8	-41.03	-4.27	4	3.59		-0.94	2.5	-5	-6.06
-1.72	-4.17	-86.05	-2.7	7.69	34.13		-3.12	-1.19	-63.77	1.95
-1.35	-11.94	-35.14	-12.5	1.54	-6.67		2.44	-7.32	-44.62	2.27
-0.97	-8.78	-46.15	1.67	-5.52	28.57		10	-0.17	-58.07	-7.14
-0.94	-24.79	-21.28	-42.11	1.64	16.67		-4.48	10.71	-44	-2.17
-0.97	-1.28	-49.18	12.5	-5	-5.26		-2.33	-2.29	-28.89	-5.56
2.94	-10.27	-32.56	-9.57	-2.94	52.9		-4.21	-0.56	-62.16	10
-2.99	4.15	-50	-5.12	1.55	-3.45		-2.78	-0.82	-26.67	-9.09
-2.3	-2.63	-31.71	-7.41	3.05	10		-1.72	-0.42	-36.17	-4.76
11.11	-43.84	-37.5	-42.32	5.26	30.24		-1.67	1.75	-15.62	9.09
-0.73	-11.11	-23.64	-33.33	2.11	2		5.56	-1.15	-34.62	-5.41
1.61	-1.64	-44.19	-5.6	-2.22	4.76		-1.96	-1.47	-27.16	-3.45
-0.34	-15.92	-33.93	-20	-1.39	0.13		18.18	-15.38	-50	-5
6.25	-18.12	-22.22	1.33	-4.88	-2.38		-1.54	-2.51	-15.15	-6.9
-3.23	-23.57	-41.94	2.44	7.14	4.08		11.19	25	-32.19	-10.34
0.75	-16.67	-48.57	-0.34	9.09	-9.09		-5.73	-3.85	-27.36	-1.37
-3.33	-57.37	-25.61	-4.35	16.67	3.64		11.11	-1.75	-26.09	-3.48
-1.75	-23.97	-37.25	1.82	9.09	-6.76		1.45	4.48	-40	0.69
-1.18	0.94	-44.95	7.69	-11.96	-0.85		-1.52	-2.47	-12.86	-11.61
0.07	-11.4	-60.47	3.85	2.08	2.7		7.14	0.96	-15.15	-6.85
-0.32	-15.57	-47.5	1.08	-1.02	2.56		-1.39	-6.67	-32.86	-2.63
0.77	-30.96	-26.19	1.52	8.33	-2		4.35	-3.92	-25.64	6.17
-1.61	-0.14	-23.1	-5.56	0.99	7.02		4.41	-2.86	-8.2	-4.32
-1.13	-1.66	-24.06	-8.57	4.84	1.92		-2.78	-6.25	-64.06	-2.42
1.49	-18.6	-49.41	2.69	-2.7	5.88		-1.08	-4.08	-51.43	-4.44
1.64	-8.55	-25.84	-1.9	2	5.88		-2.22	-2.63	-33.33	-0.52
-1.59	-4.47	-20.38	-9.33	5.88	-3.33		-2	8.33	-11.7	-1.27
3.57	-19.21	-70.31	-1.02	1.32	-2.22		7.56	-5.77	-53.09	-3.82
0.64	-0.83	-20.31	-6.78	-14.29	-5		0.67	-2.44	-41.54	-3.08
-1.22	-27.89	-58.33	-55.37	-6.25	40.38		-0.43	8.7	4.09	-38.84
-9.09	0.16	-6.6	4	3.85	1.89		11.11	3.85	-11.7	-68.19
1.08	-12.74	-23.08	-3.87	-9.39	-3.85		-0.8	3.23	-22.45	-2.86
-2.94	-32.37	-23.21	-4.35	-1.79	6.25		-1.02	-1.2	-84.91	-4.08
-2.46	1.21	-61.54	4.76	-0.96	11.11		-9.09	-5.26	-6.25	-3.23
-20.29	-0.9	-27.03	-0.57	15.38	4.35		-1.61	-1.37	-15.15	-6.67
-2.38	-8.43	-36.36	6.82	1.82	-7.69		-1.54	6.67	-48.28	1.69
-2.17	-18.51	-23.36	5.56	3.7	-1.42		9.09	-3.33	-41.27	-8.62
2.5	-3.85	-74.19	1.47	1.69	2.49		12.5	-1.52	-16.98	-1.59
2.94	-2.7	-54.95	-2.63	5.88	2.48		-16.93	9.09	-13.51	-5.26
3.03	25.49	-33.9	2.98	-7.69	-2.63		-1.92	-2	-15.09	-3.45
-0.81	-1.05	-46.36	61.05	7.89	-14.74		-1.45	-0.4	-31.75	-8.97
1.46	2.13	-44.19	2.35	-4.76	3.9		-2.29	-5.13	-13.04	-5.56
-0.95	-4.41	-40	1.28	6.67	-0.57		-0.2	2.76	-31.9	-9.38
7.72	-3.23	-39.83	-1.62	-2.94	-3.12		3.66	-1.01	-18.75	-20.37
9.09	-1.67	-32.2	-2.83	2.78	-5.41		-0.37	2.26	-22.99	-1.75
-5.26	-1.69	-61.43	-2.6	6.9	3.57		-0.34	11.11	-31.43	-1.45
6.67	-4.09	-34.21	2.33	3.12	-5.33		-0.27	-1.69	-46.88	6.67
-3.08	-1.82	-42.02	-2.27	-2.5	4.26		-0.45	-1.52	-44.9	-6.25
-1.43	-3.64	-29.27	-8.51	-3.77	4.55		4.41	-2.67	-5.61	-3.12
-2.35	-2.5	-34.88	-5	4.94	3.85		2.11	0.67	-50	-1.2
1.08	-1.64	-38.46	-2.7	1.35	2.22		-0.38	-8.28	-46.15	-2.78
-1.19	-7.14	-44.17	1.71	2.78	0.26		-1.27	2.94	-16.67	-3.15
12.5	-1.21	-75.76	-0.27	-1.37	1.72		-4.63	3.28	-20	-5.88
5.88	-4	-20.51	-2.85	4.55	-3.03		-0.22	-5.17	-28.99	-8.44
-1.35	-2.38	-39.02	1.47	3.38	-4.55		0.96	-2.35	-28.57	-6.9
-26.67	-2.04	-81.25	4.92	3.06	2.56		-6.67	-2.49	-5.56	-3.23
8.7	-1.75	-86.24	-3.7	2.41	2.13		0.81	-1.55	-40	4.76
-4.76	17.01	-48.72	6.25	-1.91	-4.76		-2.05	-2.77	-12.5	-3.92
-1.39	-3.92	-43.55	-4.76	7.69	0.78		-3.16	-2.74	-43.36	-6
0.43	4	-22.22	-10	-3.33	3.66		20	-2.56	-22.09	5.26
0.41	-5	-56.65	1.89	1.52	8.33		0.5	-6.85	-60.29	-2.78
1.8	-7.14	-24.19	-0.59	2.56	3.33		-1.43	-8.33	-57.58	2.91
-0.7	-2.75	-36.11	1.18	-3.23	-20.65		-6.84	25	-32.93	7.71
-0.67	-1.63	-35.14	-11.34	3.23	-1.82		-1.33	-6.45	-21.67	-3.3
-0.61	-3.23	-28.57	2.38	-3.57	0.54		-3.57	-1.79	-26.67	-1.68
-0.72	-1.2	-36.67	-4	1.39	32.41		-4	-3	-37.04	-1.18
-1.04	-2.78	-49.43	14.47	-17.86	7.22		-0.83	-4.17	-28.26	37.8
4.35	-2.7	-49.21	3.12	-3.92	8.33		0.69	-5.67	-29.55	-1.46
-2.7	-2.44	-57.38	-1.64	4.84	-0.29		-4.27	-1.22	-12.5	-1.71
-8.7	-5.41	-38.57	-2.61	-2.56	5.56		-2.63	-15.62	-5.66	4.62
-3.26	-5.13	-22.6	2.04	-0.05	23.33		-6.42	-4.48	-12.77	-53.57
-3.51	3.45	-23.14	-2.33	5	5.88		12.56	-2	-33.33	-13.33
5	0.55	-43.56	2.22	1.23	-7.14		21.43	-2.22	-20.43	-10.34
-0.87	2.38	-24.32	-0.08	2.5	-2.9		-5.71	-3.45	-35.91	-4.17
-1.94	-1.25	-28.95	3.92	4.44	0.65		-2.94	-1.05	-32.39	-3.7
0.68	-10.51	-30.77	-3.33	5.56	-3.12		20	-4.26	-38.6	9.6
-1.98	-0.52	-23.21	-0.44	2.86	-21.05		-10.77	-4.65	-4.88	-2.56
-0.5	-4.65	-60.56	0.72	-2.6	29.63		1.26	-10	-32	-21.75
0.72	-1.17	-31.71	-19.44	0.73	2.86		-1.97	0.32	-24	-11.11
0.76	-2.04	-24.61	-11.76	1.69	-1.1		4.71	14.29	-24.09	-12.12
-2.46	-2.86	-39.47	-67.65	-2.33	-3.53		-1.23	-4.88	-38.51	-20.37
2.59	9.09	-43.21	3.23	3.92	1.95		-0.92	6.85	-23.75	-2.56
4.55	-2.7	-23.94	0.98	-0.8	3.39		-2.8	-5.66	-20.24	-2.86
-0.23	-2.78	-54.28	-3.37	1.79	0.51		11.11	-1.02	-24.32	-15.38
-1.67	-3.33	-41.45	-3.33	6.14	0.64		-14.64	-0.64	-38.3	18.18
1.37	-3.92	-81.82	-3.51	10.34	4.55		13.18	-2.5	-22.22	-11.11
2.33	-2.44	-29.73	4.17	-5.49	-3.85		5.56	0.27	-11.83	-2.78
7.77	-1.92	-69.05	-3.7	2.53	30		-0.54	-7.45	-25.61	-5.26
1.1	-3.85	-38.46	-71.71	-3.85	-1.85		-2.9	-4	-41.24	0.13
2.22	-2.22	-21.55	-14.29	7.69	7.69		6.13	-1.8	-37.44	-14.29
-0.56	-4.25	-21.83	2.44	4.17	-11.59		-3.45	-1.54	-21.95	-17.86
7.31	-1.87	-12.5	-17.65	-4.76	-33.87		7.14	-1.45	-51.72	-12
3.56	2.94	-72.92	7.14	5.56	14.29		4.35	4.41	-79.55	8.33
-0.98	-3.7	-21.72	1.11	-1.61	-5		2.15	-4	-45	19.23
1.96	-1.85	-13.67	-32.65	-1.03	-6.9		0.94	-1.56	-17.33	-5.13
-0.99	-3.03	-83.67	-16.46	2.33	16.08		-0.64	-3.33	-35.96	6.97
-1.09	7.15	-5.96	-36.74	-0.91	10.15		5.67	6.25	-39.86	-5.31
-1.33	-23.33	-75	-1.96	0.4	-11.54		-1.71	-2.17	-17.95	-7.69
-2.17	-2.86	-56.14	-7.32	-13.29	0.99		-0.42	4.43	-29.9	1.67
-1.59	1.76	-31.48	3.33	1.15	3.7		11.67	2.11	-25.93	-35.47
2.72	-2.63	-45	-24.24	4.76	-1.47		14.29	6.06	-26.88	-2.08
7.69	-1.85	-22.01	-0.67	10	-1.89		-1.92	-0.14	-43.48	-2.25
0.33	-25.52	-40.91	2.49	-1.05	0.74		-3.23	-5.88	-47.22	-2.94
-5.41	-21.05	-74.51	-21.71	7.14	-6.45		-6.67	-4.35	-18.75	5.78
-1.55	5.26	-31.65	-11.11	-7.14	-7.69			-1.48	-56.47	-2.94
-2.44	-1.89	-48.49	-5	3.22	1.17			-1.15	-17.42	-5.26
-1.89	-3.28	-20.23	2.04	-2.94	1.17			0.87	-3	-1.82
-4.55	-2.27	-40.58	0.48	-3.23	1.58			-2	-31.37	-10
-4.88	-1.79	-56.41	4.55	-0.75	-4.55			-1.67	2.96	-10.06
3.23	-6.12	-44.12	9.09	3.43	-7.41			-5.88	-48.86	-23.53
-0.75	-2.7	-44.57	-4.4	-1.56	-13.51			-0.66	-20.79	-4
0.48	4.94	-34.31	-18.18	3.03	9.09			-32.94	-49.51	0.42
4.35	-3.45	-26.53	4.65	-1.37	-5.88			8.3	6.25	14.29
-1.32	-2.22	-52.46	-2.08	-4	5.26			5	-27.12	-5
6.67	-1.82	-46.94	-30.3	1.52	6.25			-1.7	-10.34	-9.3
6.11	-1.09	-32.14	-9.62	2.08	-3.57			0.23	-20.75	-3.23
-1.79	-11.32	-28.89	8.33	-2.43	5			-8.33	-6.35	-3.77
-0.93	5.56	-76.3	2.46	7.69	-7.14			-1.94	-11.76	-3.51
2.94	-3.12	-22.5	-17.46	9.09	2.18			-2.15	-40	-5.56
3.6	3.62	-36.68	-4.55	-4.35	6.25			-4.03	-39.22	-2.56
-1.75	-3.9	-61.87	12.5	-4.35	50			13.39	-64.83	-1.92
-2.78	-2.27	-21.31	5.88	-21.67	0.49			-0.92	-23.08	-6.67
2.86	-2.08	-68.57	-32.76	1.65	2			-1.26	-25	-5
-3.03	-5.88	-21.95	-1.54	0.82	-46.67			2.78	-60.71	0.14
-6.67	-4.17	-38.54	-4.29	11.11	-3.23			-1.12	-30	39.95
-2.27	1.69	-83.53	-5.1	-3.03	-1.18			14.51	-23.4	7.94
7.69	-1.56	-40.43	5.56	7.14	-2			-3.51	-21.62	-5.56
-0.06	3.1	-38.9	1.85	6.25	1.02			-2.56	-22.22	1.09
-8	5.56	-31.58	1.61	10	1.78			12.5	-75	-4.35
4.57	-4.08	-36.97	-17.79	1.64	0.33			-1.57	-21.79	-5.71
3.45	0.49	-31.92	-5.34	1.06	0.27			3.25	-29.99	-3.12
0.7	-2.78	-48.44	-2.24	3.23	0.32			-2.78	-27.5	-58.89
-2.22	2.49	-25.02	-4.76	2.44	6.25			-1.75	-21.82	-4.08
-5.26	-1.22	-39.47	-7.6	3.85	-0.43			-2.2	-18.75	-2.94
-1.06	-1.54	-10.71	-7.51	2.42	-2.13			-2.7	-20.51	-7.59
-2.74	-2.27	-21.95	-0.24	-1.89	3.45			-4.76	-27.41	-23.68
-1.54	-3.62	-52.78	-6.83	4.55	3.33			-7.04	-17.39	-2.17
-1.47	-1.23	-24.67	-0.6	12.5	1.03			-7.14	-21.15	-3.53
-1.47	-2.01	-23.81	-2.22	11.11	1.54			2.66	-20.79	-3.6
-0.69	3.85	-26.51	-6.09	-0.7	-0.82			-4.81	-47.73	-16.67
2.17	-1.79	-21.01	-33.53	2.94	-4.41			1.04	-61.76	-20.85
-4.49	-1.75	-45.45	-4.17	25	-0.66			-5.56	-63.79	-4.17
2.92	-1.54	-23.4	-2.82	3.23	-2.63			-1.67	-35.29	10
-2.94	-0.69	-54.17	-1.41	-3.45	5.56			-1.57	-8.7	14.29
-5.36	-2.5	-47.25	-1.03	2.08	8.33			32.04	-30	-1.49
0.12	-1.94	-32.76	-6.12	6.78	-10.2			-1.72	-27.5	1.52
-1.06	-2.08	-29.17	-10.53	2.44	-5			-0.4	-27.92	4.11
3.12	-2.04	-23.17	-23.57	2.33	-2.04			2.13	-41.18	-3.57
4.17	-2.59	-41.54	-4.93	2.82	0.66			0.46	-49.12	-2.08
-7.58	-1.15	-52	-24.66	8.51	-0.74			-2.63	-24.32	-12.5
-2.77	-3.82	-37.34	-57.37	-6.23	4.35			0.28	-30	14.29
-1.46	-5.05	-24.32	-10.08	0.99	0.94			6.25	-34.48	-1.92
0.69	-0.98	-43.96	-1.8	1.88	-1.67			3.33	-36.84	2.43
-34.75	28.07	-23.61	0.03	1.45	1.69			0.52	-50	2.94
-0.68	-1	-68.75	-8.43	0.93	2.22			-1.96	-19.51	-38.48
-1.27	-0.92	-34.97	-0.06	0.67	1.66			-2.94	-31.46	1.67
10	-1.61	-35.51	-4.4	2.89	1.35			-1.69	-15.62	-25
-3.45	-1.96	-47.87	-0.1	2.33	-0.4			11.27	-30.23	2.33
2.5	-0.06	-26.45	-7.22	-18.06	5			-12.41	-20.45	4.17
-1.61	-1.92	-65.59	0.08	-14.62	6.25			-6.76	-20.37	2.27
-0.94	-1.75	-57.15	-4.06	7.97	3.57			-6.45	-12.5	-0.44
-0.81	-1.72	-53.33	-45.31	1.25	2.86			-1.9	-1.27	-57.76
1.23	-1.13	-28.95	-7.69	5.26	-5			3.7	-28.21	-1.3
-0.58	-6.12	-79.07	-47.16	1.01	-4.23			0.25	-2.86	12.21
-4.17	-7.84	-51.16	-52.74	0.93	-2.94			-3.85	-25.71	-1.61
-2.44	-5	-30.73	-75.04	3.85	-10.71			-5.26	-39.22	5.26
-1.37	1.6	-62.65	-3.55	1.26	-5.71			-2.74	-22.5	-6.9
26.61	3.45	-29.63	0.09	3.85	6.67			-5.26	-25.13	-4.23
-5.49	-3.7	-31.58	-7.35	-1.12	-1.52			-2.94	-45.26	-8.7
-1.01	-2.27	-36.96	-2.86	8.55	-1.47			-2.56	-23.91	-5
-2.33	30.77	-45.36	-5.88	3.57	-1.19			0.82	-34.09	-6.25
-2.17	-7.89	-29.14	-4	5.71	3.33			-0.75	-24	-3.12
2.13	-6.75	-22.22	-60.16	14.29	1.28			-0.47	-22.22	-3.57
2.86	-5	-65.02	-4.76	2.5	30			-0.93	-45.59	-2.94
-2.44	-2.56	-38.96	-0.71	4.17	-2.86			-4.5	-69.09	11.11
-1.12	-1.89	-46.15	-2.56	6.82	0.53			5	-43.9	-27.66
-0.78	-2.94	-23.68	-19.67	-1.1	-1.76			-4.06	-34.44	-35.62
-1.11	6.67	-38.78	1.73	-1.2	-6.67			-4.61	-10.91	-4.35
-1.61	-4.88	-31.71	-8.33	-1.52	-4.55			-2.44	-52.17	-9.09
-2.13	-1.45	-27.36	-4.46	4.55	-2.32			7.14	-23.08	-4.69
0.59	-2.44	-37.86	3.08	-1.67	3.12			-0.86	-18.97	-5.71
-3.33	-2.5	-21	5.56	7.39	-1.66			-28.36	-6.67	-1.79
-1.52	-5.26	-48.98	-1.72	8.33	-1.44			12.68	-28.57	-6.12
-5.13	7.14	-70.37	-1.64	2.04	-2.09			-5.81	-25.88	5.88
-1.89	-1.69	-67.95	3.64	4.55	-1.32			-4.35	-38.46	7.69
-1.41	-2.38	-21.57	-7.81	1.75	-2.7			6.23	-45.95	-33.02
-0.62	-2.33	-28.73	-2.46	3.51	6.3			-8.59	-13.64	-5.71
-0.32	-0.83	-47.37	-4.55	2.04	26.73			-7.41	-46	-26.32
2.32	-2.15	-21.57	10.53	3.12	-2.56			20	-25.93	-8.05
-1.05	-2.17	-43.14	1.18	3.03	-2.27			-2.44	-20.53	5.26
5.56	-3.02	-23.44	3.12	-21.43	-1.96			-1.61	-48.98	-1.92
-2.63	-0.85	-34.02	1.64	-1.33	7.14			-2.44	-19.54	-6.45
0.83	-1.23	-27.27	-8.33	4.33	3.28			-9.43	-45.83	-2.7
-3.8	-1.57	-30.23	-27.03	-3.49	5.56			-2.21	-34.85	3.33
3.85	2.33	-22.22	6.15	0.92	-1.64			15.38	-37.78	0.33
-1.64	-0.94	-55	5	-4	-4.08			-2.67	4.12	0.2
-2.33	-1.54	-11.76	-2	6.43	-11.11			-2.56	-25	-2.33
0.74	-1.82	-26.35	-11.11	-0.21	1.85			-2.17	-32.85	-18.76
-4.62	2.14	-42	0.47	-0.77	-0.77			-0.81	-42.7	5
-3.28	-2.04	-21.62	-2.63	-0.49	-8.7			-8.08	-24.07	2.04
27.14	-2.94	-27.03	-4.17	8.59	4			-0.94	-25	-79.18
-0.92	5.56	-50	3.45	4.62	2.22			7.69	-25.93	5.88
-1.37	-1.09	-23.53	-5.88	7.69	2.7			-6.98	-66.67	-8.33
-4.17	-2.3	-33.33	-35.88	-2.7	8.19			-2.63	-28.21	0.95
-6.52	-6.58	-28.23	-7.14	31.75	-2.5			-2	-50	23.48
-4.76	-1.64	-29.73	-5.62	7.14	-4.35			-3.33	-30.56	10.42
1.93	-6.12	-50.91	-1.18	3.45	-0.37			-1.33	-20.51	-69.14
-2.9	3.57	-23.81	-5	6.25	-7.32			-7.69	-3.92	-6
-0.48	-3.33	-39.81	1.65	4	-3.51			-17.86	-32.5	11.76
-2.32	-2.05	-32.76	-3.23	-1.33	-0.47			-4.17	-24.32	-14.29
0.87	-2.22	-80.56	14.29	-2.78	3.85			7.14	-36.21	-3.82
-2.63	-1.37	-40.48	-11.74	4.83	35.71			-2.5	-39.06	-9.09
-1.68	-0.71	-53.49	5.56	-7.53	15.79			-3.7	-21.62	-25
2.41	-2.17	-58.57	7.14	0.76	-2.38			-1.67	-61.54	10
-0.36	-4.62	-44.64	-4.76	-13.52	-1.5			-5.97	-57.14	-0.83
-1.02	-2.86	-69.44	7.12	3.28	10.42			-0.93	-30.65	-6.25
-0.88	0.79	-19.51	-5.88	1.37	20			-1.82	-40.45	-5.56
-7.84	-0.92	-21.95	2.16	-6.06	0.27			-5.63	-31.25	-1.52
-3.23	-0.64	-35.56	2.86	-3.85	-4			-9.86	-14.81	-4.17
-2.08	1.04	-21.12	-0.87	-2.78	-6.25			-3.31	-15.32	-2.08
1.96	-1.49	-24.7	-2.22	5.41	-1.56			-3	-34.97	-87.16
-1.18	1.17	-65.08	11.31	-3.23	-4.88			-4	-10.71	-4.65
-1.37	-3.26	-26	0.34	-3.85	1.32			-10.71	-30.38	-8
1.62	-2.08	-28.26	2.14	2.1	1.32			10.95	-8.06	-9.68
-2.56	1.14	-26.45	1.39	3.57	-4.76			3.67	-27.45	-4.35
-1.14	-2.6	-34.34	-3.45	2.44	-1.96			3.98	-21.21	14.29
2.7	-2.38	-32.5	7.84	2.33	1.01			2.17	-33.33	-4
-5	-0.37	-21.37	9.09	22.32	9.8			-1.15	-29.73	22.69
-1.52	7.3	-58.97	-6.62	2.78	5			-1.57	-13.24	-5.88
-2.78	-6.98	-20.45	3.23	-1.85	2.46			4.66	-35.71	0.62
-1.97	4.61	-45.35	5.88	-3.61	-5.88			-0.47	-53.85	-2.22
-1.03	1.56	-46.47	-1.78	6.67	1.39			-2.29	-29.1	-2.86
-2.33	-1.23	-47.41	-6.25	5.54	2.78			5.17	-13.71	11.11
-1.9	-2.04	-25.86	2.76	6.25	4.35			-2.6	-41.35	-2.86
-4.07	-3.28	-29.32	-13.64	4.06	-4.76			-4.62	-45.15	-23.81
-1.67	-0.94	-38.22	-4.76	-7.69	-7.69			-1.82	-50.33	-9.09
1.84	-4.55	-63.51	2.08	3.85	31.95			-4.09	-8.89	-11.86
-0.81	-2.13	-80.56	-11.11	-0.85	0.13			-11.11	-27.66	-3.03
-2.5	-5.88	-24.32	6.35	-14.29	5.26			7.08	-26.83	3.97
-3.92	3.21	-82.67	-3.57	2.5	1.43			-2.13	-10.42	-18.18
-0.47	2.67	-21.65	-24.57	-2.83	-0.9			-2.17	-50.98	3.85
-1.6	-2.13	-34.92	-6.45	-3.45	-3.57			-2.13	-21.62	-3.64
-0.79	1.9	-23.19	-3.57	-3.33	4.55			-4.26	-17.02	17.19
-1.75	1.56	-24.62	2.88	9.29	4.17			-5.77	-38.1	-1.78
-1.82	-5.41	-17.5	-8.08	7.69	5			7.69	-40	5.88
1.23	-2.13	-21.88	0.62	-24.87	7.11			-3.25	-25	0.55
-2.33	-2.44	-17.24	-5.41	-4.17	-3.24			-0.48	-9.38	-17.65
3.17	-4.88	-55.16	-8.82	12.5	-2.5			-1.83	-49.44	6.25
-3.09	-2.04	-59.61	-45.74	0.76	-1.54			-4.2	-25.61	-2.02
-0.8	-1.45	-75.68	22.35	-0.85	-5.26			-16.67	-22.22	-2.35
16	-8.33	-42.44	-0.99	6.67	0.83			-3.77	-19.55	-3.39
29.46	-1.69	-68.29	-12.5	-7.69	0.04			-6.14	-47.22	-21.05
[truncated: 2,694 more rows]
