# Supplementary material for: MePMe-seq: antibody-free simultaneous m6A and m5C mapping in mRNA by metabolic propargyl labeling and sequencing
Source: Nat Commun. 2023 Nov 7;14:7154. doi: 10.1038/s41467-023-42832-z (PMC10630376; doi:10.1038/s41467-023-42832-z)
Supplement: Supplementary file 11 — Source Data [file 41467_2023_42832_MOESM11_ESM.zip › Source Data SF 5 - Primer Extension Assay.xlsx]

## Sheet: Quantification
Area	I			II			III			IV			V			VII			VII
	SET1	SET2	SET3	SET1	SET2	SET3	SET1	SET2	SET3	SET1	SET2	SET3	SET1	SET2	SET3	SET1	SET2	SET3	SET1	SET2	SET3
full length (36nt)	47429.3	41167.8	63836.3	45553.9	65144.2	64450.4	54742.1	77811.3	88596.3	60006	63282.1	86456.7	59166	73972.8	90604.8	13339.4	7770.75	32635.3	15374.9	29468.2	20839.5
35	0	0	0	0	0	0	0	0	6039.71	0	0	4085.07	903.79	0	4014.96	722.719	0	0	0	0	0
34	0	0	0	0	0	0	0	0	1580.69	121.021	0	1052.98	363.113	0	1280.6	410.477	0	0	0	0	0
33	0	0	0	0	0	0	0	0	849.962	277.042	0	0	521.991	0	1027.62	0	0	0	0	0	0
32	0	0	0	0	0	0	0	0	0	538.577	0	0	0	0	722.113	0	0	0	0	0	0
31	0	0	0	0	0	0	359.627	0	0	0	0	490.355	0	0	2337.03	0	0	0	0	0	0
30	0	0	0	0	0	0	0	0	0	0	0	0	0	0	0	0	0	0	0	294.627	0
29	0	0	0	0	0	0	0	406.698	0	0	417.87	1028.55	0	466.87	0	0	0	0	0	310.042	0
28	0	0	0	0	0	0	0	0	0	0	0	0	0	0	0	0	0	0	0	0	0
27	0	0	0	0	0	0	0	0	0	379.87	0	443.82	464.113	211.213	1078.55	0	0	0	0	0	0
26	0	0	0	0	0	0	0	0	0	437.87	0	906.912	232.092	236.092	967.426	0	0	0	456.213	2666.08	404.991
25	0	0	0	0	0	0	0	0	0	0	0	0	0	0	0	0	0	0	724.577	2579.5	278.82
+2 (24 nt)	0	0	0	0	0	0	0	0	0	283.163	0	327.163	150.385	431.456	365.163	0	0	0	3459.43	5473.08	3843.28
+1 (23 nt)	0	0	0	0	1321.96	0	686.406	899.305	2704.35	842.355	0	3894.15	537.941	890.134	2874.69	0	0	0	7774.38	13408.3	10967.5
(22 nt)	392.213	0	91.192	800.87	3481.42	1298.08	1004.13	1270.91	2879.4	1294.65	1372.62	3815.35	1143.06	1725.74	2909.1	1173.23	1682.18	4664.29	11871.7	21637.7	16007.9
-1 (21 nt)	506.234	0	0	2007.62	1875.15	0	1697.1	2024.05	2709.88	6880.78	9899.68	9043.63	4126.83	4907.61	4990.85	34735.5	48181.8	65810.2	38660.5	51740	65963.9
- 2 (20 nt)	648.891	0	476.77	1789.4	4356.59	373.598	1429.31	1491.52	1173.74	2067.89	3229.86	2544.22	2289.43	2454.86	1692.59	8352.57	14161.4	14593.5	4108.72	7414.67	8897.93
19 nt	2436.52	3259.52	2312.71	5657.15	4137.01	1462.26	3311.26	2129.48	1895.79	4349.96	4873.91	3422.45	4551.67	4321.08	3300.2	6042.55	8165.31	16696.7	2860.87	5753.43	5398.08
	I			II			III			IV			V			VII			VII
%	SET1	SET2	SET3	SET1	SET2	SET3	SET1	SET2	SET3	SET1	SET2	SET3	SET1	SET2	SET3	SET1	SET2	SET3	SET1	SET2	SET3
full length (36nt)	92.2513	92.6633	95.6823	81.6248	81.1095	95.3629	86.5762	90.4433	81.7084	77.4479	76.1737	73.5731	79.4703	82.5425	76.676	20.593	9.71812	24.2822	18.0264	20.9372	15.7158
35	0	0	0	0	0	0	0	0	5.57016	0	0	3.47632	1.21395	0	3.39774	1.11571	0	0	0	0	0
34	0	0	0	0	0	0	0	0	1.4578	0.156198	0	0.896069	0.487725	0	1.08373	0.633683	0	0	0	0	0
33	0	0	0	0	0	0	0	0	0.783882	0.35757	0	0	0.701126	0	0.869643	0	0	0	0	0	0
32	0	0	0	0	0	0	0	0	0	0.695125	0	0	0	0	0.611102	0	0	0	0	0	0
31	0	0	0	0	0	0	0.568761	0	0	0	0	0.417283	0	0	1.97776	0	0	0	0	0	0
30	0	0	0	0	0	0	0	0	0	0	0	0	0	0	0	0	0	0	0	0.209333	0
29	0	0	0	0	0	0	0	0.472722	0	0	0.502997	0.875275	0	0.520956	0	0	0	0	0	0.220285	0
28	0	0	0	0	0	0	0	0	0	0	0	0	0	0	0	0	0	0	0	0	0
27	0	0	0	0	0	0	0	0	0	0.490287	0	0.377683	0.623386	0.235682	0.912742	0	0	0	0	0	0
26	0	0	0	0	0	0	0	0	0	0.565146	0	0.771765	0.311741	0.263443	0.818703	0	0	0	0.534888	1.89426	0.305419
25	0	0	0	0	0	0	0	0	0	0	0	0	0	0	0	0	0	0	0.849532	1.83274	0.210268
+2 (24 nt)	0	0	0	0	0	0	0	0	0	0.36547	0	0.27841	0.201994	0.481439	0.309026	0	0	0	4.05601	3.88863	2.89836
+1 (23 nt)	0	0	0	0	1.64594	0	1.08557	1.0453	2.4941	1.0872	0	3.31385	0.72255	0.993255	2.43276	0	0	0	9.11509	9.52663	8.27101
(22 nt)	0.762865	0	0.136685	1.43502	4.33463	1.92069	1.58807	1.47723	2.65554	1.67096	1.65224	3.24679	1.53533	1.92566	2.46189	1.81121	2.10374	3.47045	13.9191	15.3736	12.0722
-1 (21 nt)	0.984639	0	0	3.59731	2.33471	0	2.68402	2.35264	2.4992	8.88082	11.9164	7.69596	5.54306	5.47615	4.22361	53.6236	60.2563	48.9659	45.3276	36.7613	49.7458
- 2 (20 nt)	1.26211	0	0.714616	3.20629	5.42429	0.552788	2.26049	1.73365	1.08249	2.66896	3.88784	2.16509	3.0751	2.73925	1.43239	12.8945	17.7103	10.8583	4.81728	5.26813	6.71026
19 nt	4.73909	7.33674	3.46645	10.1366	5.1509	2.1636	5.23685	2.47518	1.7484	5.61437	5.86681	2.91244	6.11369	4.82167	2.79286	9.32831	10.2116	12.4231	3.35423	4.08782	4.07089
Average	I	F(ah)		II	F(ah)		III	F(ah)		IV	F(ah)		V	F(ah)		VI	F(ah)		VII	F(ah)
full length (36nt)	93.5323	1.52954		86.0324	6.60103		86.2426	3.57378		75.7316	1.61249		79.563	2.39586		18.1978	6.18229		18.2265	2.13632
35	0	0		0	0		1.85672	2.6258		1.15877	1.63875		1.53723	1.40583		0.371904	0.525952		0	0
34	0	0		0	0		0.485933	0.687214		0.350756	0.390832		0.523819	0.443167		0.211228	0.298721		0	0
33	0	0		0	0		0.261294	0.369526		0.11919	0.16856		0.52359	0.376571		0	0		0	0
32	0	0		0	0		0	0		0.231708	0.327685		0.203701	0.288076		0	0		0	0
31	0	0		0	0		0.189587	0.268116		0.139094	0.196709		0.659253	0.932325		0	0		0	0
30	0	0		0	0		0	0		0	0		0	0		0	0		0.0697776	0.0986805
29	0	0		0	0		0.157574	0.222843		0.459424	0.358655		0.173652	0.245581		0	0		0.0734284	0.103843
28	0	0		0	0		0	0		0	0		0	0		0	0		0	0
27	0	0		0	0		0	0		0.289323	0.209684		0.590603	0.277379		0	0		0	0
26	0	0		0	0		0	0		0.445637	0.326208		0.464629	0.251144		0	0		0.911521	0.701185
25	0	0		0	0		0	0		0	0		0	0		0	0		0.964179	0.667312
+2 (24 nt)	0	0		0	0		0	0		0.214627	0.15587		0.33082	0.115119		0	0		3.61433	0.510864
+1 (23 nt)	0	0		0.548648	0.775906		1.54166	0.673679		1.46702	1.37927		1.38286	0.750577		0	0		8.97091	0.522647
(22 nt)	0.29985	0.332122		2.56345	1.26802		1.90695	0.531266		2.19	0.747303		1.97429	0.379823		2.4618	0.723153		13.7883	1.35097
-1 (21 nt)	0.328213	0.464163		1.97734	1.49018		2.51195	0.135585		9.49773	1.77735		5.08094	0.606841		54.2819	4.63273		43.9449	5.3903
- 2 (20 nt)	0.658909	0.516758		3.06112	1.99143		1.69221	0.481808		2.9073	0.723218		2.41558	0.708615		13.821	2.87302		5.59856	0.807353
19 nt	5.18076	1.61061		5.81704	3.28888		3.15348	1.50275		4.79787	1.33718		4.57608	1.3668		10.6543	1.30167		3.83765	0.341895
