# Supplementary material for: MePMe-seq: antibody-free simultaneous m6A and m5C mapping in mRNA by metabolic propargyl labeling and sequencing
Source: Nat Commun. 2023 Nov 7;14:7154. doi: 10.1038/s41467-023-42832-z (PMC10630376; doi:10.1038/s41467-023-42832-z)
Supplement: Supplementary file 11 — Source Data [file 41467_2023_42832_MOESM11_ESM.zip › Source Data SF 6 - Primer Extension Assay.xlsx]

## Sheet: Scan
	III-VII (Nprop)						I-II (prop5C)

## Sheet: Quantification
Aprop		replicate 1	replicate 2	replicate 3
	Position	termination/%	termination/%	termination/%
	2	0	0	0
	1	0	0	0
	0	-3	-5	-7
	-1	-36	-36	-35
	-2	-58	-53	-34
	-3	0	0	-11
Gprop		replicate 1	replicate 2	replicate 3
	Position	termination/%	termination/%	termination/%
	2	0	0	0
	1	0	0	0
	0	0	0	0
	-1	-29	-29	-40
	-2	-44	-49	-40
	-3	-27	-19	-12
Cprop		replicate 1	replicate 2	replicate 3
	Position	termination/%	termination/%	termination/%
	2	0	0	0
	1	0	0	0
	0	-12	-11	-21
	-1	-36	-38	-44
	-2	-29	-28	-24
	-3	-22	-19	-14
Uprop		replicate 1	replicate 2	replicate 3
	Position	termination/%	termination/%	termination/%
	2	0	0	0
	1	0	0	0
	0	0	0	0
	-1	-13	-8	-21
	-2	-41	-58	-29
	-3	-18	-6	-15
prop5C		replicate 1	replicate 2	replicate 3
	Position	termination/%	termination/%	termination/%
	2	0	0	0
	1	0	0	0
	0	-1.49385	-1.87867	-2.97067
	-1	-14.4561	-11.508	-15.2096
	-2	-12.3622	-9.90343	-10.8147
	-3	-4.76804	-4.68655	-4.2887
